# Supplementary material for: Crystal structure of (E)-N′-(3,4-di­hydroxy­benzyl­idene)-4-hy­droxy­benzohydrazide
Source: Acta Crystallogr E Crystallogr Commun. 2019 Jul 28;75(Pt 8):1280–3. doi: 10.1107/S2056989019010442 (PMC6690444; doi:10.1107/S2056989019010442)
Supplement: Supplementary file 1 [file e-75-01280-sup1.cif]

##############################################################################
#                                                                            #
# This CIF contains the data in a paper accepted for publication in          #
# Acta Crystallographica Section E. It conforms to the requirements of       #
# Notes for Authors for Acta Crystallographica Section E, and has been       #
# peer reviewed under the auspices of the IUCr Commission on Journals.       #
#                                                                            #
# Full details of the Crystallographic Information File format               #
# are given in the paper "The Crystallographic Information File (CIF):       #
# a New Standard Archive File for Crystallography" by S. R. Hall, F. H.      #
# Allen and I. D. Brown [Acta Cryst. (1991), A47, 655-685].                  #
#                                                                            #
# The current version of the core CIF dictionary is obtainable from          #
# ftp://ftp.iucr.org/pub/cif_core.dic.                                       #
#                                                                            #
# Software is freely available for graphical display of the structure(s)     #
# in this CIF. For information consult the CIF software page                 #
# http://www.iucr.org/resources/cif/software.                                #
#                                                                            #
# This file may be used for bona fide research purposes within the           #
# scientific community so long as proper attribution is given to the journal # 
# article from which it was obtained.                                        #
#                                                                            #
##############################################################################
data_I
_audit_creation_method     'SHELXL-2018/3'
_journal_date_recd_electronic     2019-06-22
_journal_date_accepted     2019-07-22
_journal_name_full     'Acta Crystallographica, Section E'
_journal_year     2019
_journal_volume     75
_journal_issue      8
_journal_page_first     1280
_journal_page_last     1283
_journal_paper_category     GO
_journal_paper_doi     10.1107/S2056989019010442
_journal_coeditor_code     IS5518
_publ_contact_author_name     'Assoc.Prof. Dr. Suchada Chantrapromma'
_publ_contact_author_address
;
Department of Chemistry
Faculty of Science
Prince of Songkla University
Hat-Yai, Songkhla 90112
THAILAND
;
_publ_contact_author_email     'suchada.c@psu.ac.th, suchada_3p@hotmail.com'
_publ_contact_author_fax     '66 74 558841'
_publ_contact_author_phone     '66 74 288447'
_publ_section_title
;
Crystal structure of
(<i>E</i>)-<i>N</i>'-(3,4-dihydroxybenzylidene)-4-hydroxybenzohydrazide
;
_publ_section_title_footnote
;
This paper is dedicated to Her Royal Highness Princess Chulabhorn Krom Phra
Srisavangavadhana of Thailand for her contributions to science on the
occasion of her 62th birthday, which fell on July 4th, 2019.
;
loop_
    _publ_author_name
    _publ_author_footnote
    _publ_author_address
    'Chantrapromma, Suchada'
;
Thomson Reuters ResearcherID: A-5085-2009.
;
;
Department of Chemistry
Faculty of Science
Prince of Songkla University
Hat-Yai, Songkhla 90112
Thailand
;
    'Kwong, Huey Chong' .
;
Department of Chemistry
Faculty of Science
Universiti Putra Malaysia
43400 UPM Serdang
Selangor Darul Ehsan
Malaysia
;
    'Prachumrat, Patcharawadee' .
;
Department of Chemistry
Faculty of Science
Prince of Songkla University
Hat-Yai, Songkhla 90112
Thailand
;
    'Kobkeatthawin, Thawanrat' .
;
Department of Chemistry
Faculty of Science
Prince of Songkla University
Hat-Yai, Songkhla 90112
Thailand
;
    'Chia, Tze Shyang' .
;
X-ray Crystallography Unit
School of Physics
Universiti Sains Malaysia
11800 USM, Penang
Malaysia
;
    'Quah, Ching Kheng' .
;
X-ray Crystallography Unit
School of Physics
Universiti Sains Malaysia
11800 USM, Penang
Malaysia
;
_publ_section_synopsis
;
The title compound is constructed by a 4-hydroxybenzyl ring, a
3,4-dihydroxybenzylidenyl ring and a hydrazide-connecting bridge. The overall
conformation of the title compound are discussed and compared to the related
structures. In the crystal, molecules are connected by N---H...O, O---H...O and
\p--\p interactions.
;
_database_code_depnum_ccdc_archive     'CCDC 1942396'
_chemical_name_systematic
;
(<i>E</i>)-<i>N</i>'-(3,4-Dihydroxybenzylidene)-4-hydroxybenzohydrazide
;
_chemical_name_common     ?
_chemical_formula_moiety     'C14 H12 N2 O4'
_chemical_formula_sum     'C14 H12 N2 O4'
_chemical_formula_iupac     'C14 H12 N2 O4'
_chemical_formula_weight     272.26
_chemical_melting_point     ?
_space_group_crystal_system     monoclinic
_space_group_name_H-M_alt     'P 21/c'
_space_group_name_Hall     '-P 2ybc'
loop_
    _space_group_symop_operation_xyz
    'x, y, z'
    '-x, y+1/2, -z+1/2'
    '-x, -y, -z'
    'x, -y-1/2, z-1/2'
_cell_length_a     11.5352(8)
_cell_length_b     7.1711(5)
_cell_length_c     15.0606(10)
_cell_angle_alpha     90
_cell_angle_beta     108.548(2)
_cell_angle_gamma     90
_cell_volume     1181.10(14)
_cell_formula_units_Z     4
_cell_measurement_reflns_used     6293
_cell_measurement_theta_min     2.85
_cell_measurement_theta_max     29.17
_cell_measurement_temperature     296
_exptl_crystal_description     'plate'
_exptl_crystal_colour     'colourless'
_exptl_crystal_size_max     0.800
_exptl_crystal_size_mid     0.207
_exptl_crystal_size_min     0.070
_exptl_crystal_density_diffrn     1.531
_exptl_crystal_density_meas     ?
_exptl_crystal_density_method     ?
_exptl_crystal_F_000     568
_exptl_absorpt_coefficient_mu     0.114
_exptl_absorpt_correction_type     multi-scan
_exptl_absorpt_process_details
;
(SADABS; Bruker, 2012)
;
_exptl_absorpt_correction_T_min     0.9239
_exptl_absorpt_correction_T_max     0.9543
_diffrn_ambient_temperature     296
_diffrn_radiation_type     MoK\a
_diffrn_radiation_wavelength     0.71073
_diffrn_radiation_source     'fine-focus sealed tube'
_diffrn_radiation_monochromator     graphite
_diffrn_measurement_device_type
;
Bruker APEXII DUO CCD area-detector
;
_diffrn_measurement_method     '\f and \w scans'
_diffrn_detector_area_resol_mean     .
_diffrn_reflns_number     22559
_diffrn_reflns_av_R_equivalents     0.0236
_diffrn_reflns_av_unetI/netI     0.0157
_diffrn_reflns_theta_min     1.862
_diffrn_reflns_theta_max     29.200
_diffrn_reflns_theta_full     25.242
_diffrn_measured_fraction_theta_max     0.998
_diffrn_measured_fraction_theta_full     1.000
_diffrn_reflns_limit_h_min     -15
_diffrn_reflns_limit_h_max     15
_diffrn_reflns_limit_k_min     -9
_diffrn_reflns_limit_k_max     9
_diffrn_reflns_limit_l_min     -20
_diffrn_reflns_limit_l_max     20
_refine_special_details     ?
_reflns_number_total     3200
_reflns_number_gt     2453
_reflns_threshold_expression     'I > 2\s(I)'
_refine_ls_structure_factor_coef     Fsqd
_refine_ls_matrix_type     full
_refine_ls_R_factor_all     0.0636
_refine_ls_R_factor_gt     0.0501
_refine_ls_wR_factor_gt     0.1445
_refine_ls_wR_factor_ref     0.1609
_refine_ls_goodness_of_fit_ref     1.053
_refine_ls_restrained_S_all     1.053
_refine_ls_number_reflns     3200
_refine_ls_number_parameters     197
_refine_ls_number_restraints     0
_refine_ls_hydrogen_treatment     mixed
_refine_ls_weighting_scheme     calc
_refine_ls_weighting_details
              'w=1/[\s^2^(Fo^2^)+(0.0999P)^2^+0.1317P] where P=(Fo^2^+2Fc^2^)/3'
_atom_sites_solution_hydrogens     mixed
_atom_sites_solution_primary     ?
_atom_sites_solution_secondary     ?
_refine_ls_shift/su_max     0.000
_refine_ls_shift/su_mean     0.000
_refine_diff_density_max     0.352
_refine_diff_density_min     -0.185
_refine_ls_extinction_method     none
_refine_ls_extinction_coef     .
loop_
    _atom_type_symbol
    _atom_type_description
    _atom_type_scat_dispersion_real
    _atom_type_scat_dispersion_imag
    _atom_type_scat_source
    'C' 'C' 0.0033 0.0016
                         'International Tables Vol C Tables 4.2.6.8 and 6.1.1.4'
    'H' 'H' 0.0000 0.0000
                         'International Tables Vol C Tables 4.2.6.8 and 6.1.1.4'
    'N' 'N' 0.0061 0.0033
                         'International Tables Vol C Tables 4.2.6.8 and 6.1.1.4'
    'O' 'O' 0.0106 0.0060
                         'International Tables Vol C Tables 4.2.6.8 and 6.1.1.4'
_computing_data_collection
;
APEX2 (Bruker, 2012)
;
_computing_cell_refinement
;
SAINT (Bruker, 2012)
;
_computing_data_reduction
;
SAINT (Bruker, 2012)
;
_computing_structure_solution
;
SHELXS97 (Sheldrick, 2008)
;
_computing_structure_refinement
;
SHELXL2013 (Sheldrick, 2015)
;
_computing_molecular_graphics
;
SHELXL2013 (Sheldrick, 2015) and Mercury (Macrae <i>et al.</i>,
2006)
;
_computing_publication_material
;
SHELXL2013 (Sheldrick, 2015) and PLATON (Spek, 2009)
;
loop_
    _atom_site_type_symbol
    _atom_site_label
    _atom_site_fract_x
    _atom_site_fract_y
    _atom_site_fract_z
    _atom_site_U_iso_or_equiv
    _atom_site_adp_type
    _atom_site_calc_flag
    _atom_site_occupancy
    _atom_site_disorder_assembly
    _atom_site_disorder_group
    O O1 0.87093(9) 0.31797(18) 0.75119(6) 0.0493(3) Uani d 1 . .
    O O2 0.72990(8) 0.42338(15) 0.31133(6) 0.0439(3) Uani d 1 . .
    O O3 0.36583(9) 0.37514(15) -0.12560(6) 0.0432(3) Uani d 1 . .
    O O4 0.11997(10) 0.35694(18) -0.18715(7) 0.0547(3) Uani d 1 . .
    N N1 0.54178(10) 0.37659(17) 0.32223(7) 0.0392(3) Uani d 1 . .
    N N2 0.48862(10) 0.38068(17) 0.22612(7) 0.0387(3) Uani d 1 . .
    C C1 0.64041(11) 0.3493(2) 0.52044(8) 0.0360(3) Uani d 1 . .
    H H1A 0.555998 0.341901 0.493279 0.043 Uiso calc 1 . .
    C C2 0.69125(11) 0.32969(19) 0.61626(8) 0.0370(3) Uani d 1 . .
    H H2A 0.641478 0.308993 0.653221 0.044 Uiso calc 1 . .
    C C3 0.81673(12) 0.34105(19) 0.65681(8) 0.0359(3) Uani d 1 . .
    C C4 0.89049(12) 0.3773(2) 0.60204(9) 0.0429(3) Uani d 1 . .
    H H4A 0.974622 0.389056 0.629625 0.051 Uiso calc 1 . .
    C C5 0.83860(12) 0.3960(2) 0.50639(9) 0.0398(3) Uani d 1 . .
    H H5A 0.888474 0.419686 0.469812 0.048 Uiso calc 1 . .
    C C6 0.71320(11) 0.38002(16) 0.46381(8) 0.0312(3) Uani d 1 . .
    C C7 0.66306(11) 0.39454(18) 0.36014(8) 0.0334(3) Uani d 1 . .
    C C8 0.37218(12) 0.37651(18) 0.19709(8) 0.0357(3) Uani d 1 . .
    H H8A 0.329660 0.374477 0.240199 0.043 Uiso calc 1 . .
    C C9 0.30468(12) 0.37489(17) 0.09713(8) 0.0332(3) Uani d 1 . .
    C C10 0.36617(11) 0.38007(18) 0.03124(8) 0.0339(3) Uani d 1 . .
    H H10A 0.451058 0.387612 0.051040 0.041 Uiso calc 1 . .
    C C11 0.30251(11) 0.37414(17) -0.06263(8) 0.0332(3) Uani d 1 . .
    C C12 0.17505(12) 0.36368(19) -0.09316(9) 0.0377(3) Uani d 1 . .
    C C13 0.11375(12) 0.3624(2) -0.02790(9) 0.0434(3) Uani d 1 . .
    H H13A 0.028756 0.358471 -0.047790 0.052 Uiso calc 1 . .
    C C14 0.17809(12) 0.3669(2) 0.06705(9) 0.0400(3) Uani d 1 . .
    H H14A 0.136252 0.364586 0.110600 0.048 Uiso calc 1 . .
    H H1O1 0.8288(18) 0.256(3) 0.7732(15) 0.074(6) Uiso d 1 . .
    H H1O3 0.324(2) 0.421(3) -0.1808(16) 0.092(7) Uiso d 1 . .
    H H1O4 0.046(2) 0.345(3) -0.1964(16) 0.085(7) Uiso d 1 . .
    H H1N1 0.4954(19) 0.342(3) 0.3546(14) 0.069(6) Uiso d 1 . .
loop_
    _atom_site_aniso_label
    _atom_site_aniso_U_11
    _atom_site_aniso_U_22
    _atom_site_aniso_U_33
    _atom_site_aniso_U_12
    _atom_site_aniso_U_13
    _atom_site_aniso_U_23
    O1 0.0364(5) 0.0836(8) 0.0215(4) -0.0105(5) 0.0004(4) 0.0057(4)
    O2 0.0376(5) 0.0700(7) 0.0267(4) -0.0036(4) 0.0139(4) -0.0016(4)
    O3 0.0344(5) 0.0719(7) 0.0236(4) 0.0037(4) 0.0095(4) 0.0026(4)
    O4 0.0352(6) 0.0991(9) 0.0227(5) -0.0083(5) -0.0009(4) 0.0033(5)
    N1 0.0326(6) 0.0651(7) 0.0185(5) -0.0038(5) 0.0060(4) 0.0023(4)
    N2 0.0380(6) 0.0576(7) 0.0182(5) -0.0033(5) 0.0056(4) 0.0010(4)
    C1 0.0254(6) 0.0554(7) 0.0248(6) -0.0019(5) 0.0046(4) -0.0004(5)
    C2 0.0319(6) 0.0558(8) 0.0232(6) -0.0014(5) 0.0086(5) 0.0005(5)
    C3 0.0335(6) 0.0485(7) 0.0220(5) -0.0024(5) 0.0037(5) -0.0001(5)
    C4 0.0272(6) 0.0688(9) 0.0289(6) -0.0039(6) 0.0037(5) 0.0022(6)
    C5 0.0307(6) 0.0611(8) 0.0284(6) -0.0029(5) 0.0105(5) 0.0014(5)
    C6 0.0300(6) 0.0411(6) 0.0213(5) 0.0007(4) 0.0063(4) -0.0010(4)
    C7 0.0337(6) 0.0440(7) 0.0222(6) -0.0001(5) 0.0086(5) -0.0019(4)
    C8 0.0352(7) 0.0481(7) 0.0231(6) 0.0003(5) 0.0081(5) 0.0012(5)
    C9 0.0332(6) 0.0416(6) 0.0219(5) 0.0005(5) 0.0046(5) 0.0009(4)
    C10 0.0261(5) 0.0492(7) 0.0234(6) 0.0004(5) 0.0038(4) -0.0001(5)
    C11 0.0311(6) 0.0443(7) 0.0234(5) 0.0008(5) 0.0073(4) 0.0010(4)
    C12 0.0313(6) 0.0521(7) 0.0243(6) -0.0013(5) 0.0012(5) 0.0026(5)
    C13 0.0255(6) 0.0686(9) 0.0321(7) -0.0003(5) 0.0038(5) 0.0046(6)
    C14 0.0329(6) 0.0582(8) 0.0298(6) 0.0015(5) 0.0110(5) 0.0037(5)
_geom_special_details
;
 All esds (except the esd in the dihedral angle between two l.s. planes)
 are estimated using the full covariance matrix.  The cell esds are taken
 into account individually in the estimation of esds in distances, angles
 and torsion angles; correlations between esds in cell parameters are only
 used when they are defined by crystal symmetry.  An approximate (isotropic)
 treatment of cell esds is used for estimating esds involving l.s. planes.
;
loop_
    _geom_bond_atom_site_label_1
    _geom_bond_atom_site_label_2
    _geom_bond_site_symmetry_2
    _geom_bond_distance
    _geom_bond_publ_flag
    O1 C3 . 1.3688(14) ?
    O1 H1O1 . 0.80(2) ?
    O2 C7 . 1.2403(15) ?
    O3 C11 . 1.3688(15) ?
    O3 H1O3 . 0.88(2) ?
    O4 C12 . 1.3556(15) ?
    O4 H1O4 . 0.83(3) ?
    N1 C7 . 1.3385(17) ?
    N1 N2 . 1.3811(14) ?
    N1 H1N1 . 0.87(2) ?
    N2 C8 . 1.2738(17) ?
    C1 C2 . 1.3812(16) ?
    C1 C6 . 1.3916(17) ?
    C1 H1A . 0.9300 ?
    C2 C3 . 1.3828(18) ?
    C2 H2A . 0.9300 ?
    C3 C4 . 1.3852(19) ?
    C4 C5 . 1.3794(18) ?
    C4 H4A . 0.9300 ?
    C5 C6 . 1.3880(18) ?
    C5 H5A . 0.9300 ?
    C6 C7 . 1.4861(15) ?
    C8 C9 . 1.4584(16) ?
    C8 H8A . 0.9300 ?
    C9 C14 . 1.3856(18) ?
    C9 C10 . 1.3918(17) ?
    C10 C11 . 1.3709(16) ?
    C10 H10A . 0.9300 ?
    C11 C12 . 1.3959(18) ?
    C12 C13 . 1.3815(19) ?
    C13 C14 . 1.3861(17) ?
    C13 H13A . 0.9300 ?
    C14 H14A . 0.9300 ?
loop_
    _geom_angle_atom_site_label_1
    _geom_angle_atom_site_label_2
    _geom_angle_atom_site_label_3
    _geom_angle_site_symmetry_1
    _geom_angle_site_symmetry_3
    _geom_angle
    _geom_angle_publ_flag
    C3 O1 H1O1 . . 111.0(15) ?
    C11 O3 H1O3 . . 113.5(15) ?
    C12 O4 H1O4 . . 107.2(16) ?
    C7 N1 N2 . . 120.02(11) ?
    C7 N1 H1N1 . . 122.4(13) ?
    N2 N1 H1N1 . . 116.6(13) ?
    C8 N2 N1 . . 115.30(11) ?
    C2 C1 C6 . . 121.20(11) ?
    C2 C1 H1A . . 119.4 ?
    C6 C1 H1A . . 119.4 ?
    C1 C2 C3 . . 119.49(11) ?
    C1 C2 H2A . . 120.3 ?
    C3 C2 H2A . . 120.3 ?
    O1 C3 C2 . . 121.31(12) ?
    O1 C3 C4 . . 118.49(11) ?
    C2 C3 C4 . . 120.20(11) ?
    C5 C4 C3 . . 119.69(12) ?
    C5 C4 H4A . . 120.2 ?
    C3 C4 H4A . . 120.2 ?
    C4 C5 C6 . . 121.12(12) ?
    C4 C5 H5A . . 119.4 ?
    C6 C5 H5A . . 119.4 ?
    C5 C6 C1 . . 118.24(11) ?
    C5 C6 C7 . . 118.67(11) ?
    C1 C6 C7 . . 123.09(11) ?
    O2 C7 N1 . . 121.71(11) ?
    O2 C7 C6 . . 121.79(11) ?
    N1 C7 C6 . . 116.49(11) ?
    N2 C8 C9 . . 120.86(12) ?
    N2 C8 H8A . . 119.6 ?
    C9 C8 H8A . . 119.6 ?
    C14 C9 C10 . . 119.41(11) ?
    C14 C9 C8 . . 119.93(12) ?
    C10 C9 C8 . . 120.66(11) ?
    C11 C10 C9 . . 120.47(11) ?
    C11 C10 H10A . . 119.8 ?
    C9 C10 H10A . . 119.8 ?
    O3 C11 C10 . . 119.04(11) ?
    O3 C11 C12 . . 120.68(11) ?
    C10 C11 C12 . . 120.26(11) ?
    O4 C12 C13 . . 124.53(12) ?
    O4 C12 C11 . . 116.14(12) ?
    C13 C12 C11 . . 119.33(11) ?
    C12 C13 C14 . . 120.43(12) ?
    C12 C13 H13A . . 119.8 ?
    C14 C13 H13A . . 119.8 ?
    C9 C14 C13 . . 120.07(12) ?
    C9 C14 H14A . . 120.0 ?
    C13 C14 H14A . . 120.0 ?
loop_
    _geom_torsion_atom_site_label_1
    _geom_torsion_atom_site_label_2
    _geom_torsion_atom_site_label_3
    _geom_torsion_atom_site_label_4
    _geom_torsion_site_symmetry_1
    _geom_torsion_site_symmetry_2
    _geom_torsion_site_symmetry_3
    _geom_torsion_site_symmetry_4
    _geom_torsion
    _geom_torsion_publ_flag
    C7 N1 N2 C8 . . . . -174.98(12) ?
    C6 C1 C2 C3 . . . . 0.1(2) ?
    C1 C2 C3 O1 . . . . -178.44(12) ?
    C1 C2 C3 C4 . . . . 1.9(2) ?
    O1 C3 C4 C5 . . . . 178.19(13) ?
    C2 C3 C4 C5 . . . . -2.1(2) ?
    C3 C4 C5 C6 . . . . 0.3(2) ?
    C4 C5 C6 C1 . . . . 1.6(2) ?
    C4 C5 C6 C7 . . . . -177.78(12) ?
    C2 C1 C6 C5 . . . . -1.9(2) ?
    C2 C1 C6 C7 . . . . 177.51(12) ?
    N2 N1 C7 O2 . . . . 3.3(2) ?
    N2 N1 C7 C6 . . . . -177.33(10) ?
    C5 C6 C7 O2 . . . . -1.18(19) ?
    C1 C6 C7 O2 . . . . 179.44(13) ?
    C5 C6 C7 N1 . . . . 179.42(12) ?
    C1 C6 C7 N1 . . . . 0.04(18) ?
    N1 N2 C8 C9 . . . . -178.29(10) ?
    N2 C8 C9 C14 . . . . 178.83(12) ?
    N2 C8 C9 C10 . . . . -0.76(19) ?
    C14 C9 C10 C11 . . . . -1.11(18) ?
    C8 C9 C10 C11 . . . . 178.47(11) ?
    C9 C10 C11 O3 . . . . -178.51(12) ?
    C9 C10 C11 C12 . . . . 0.29(19) ?
    O3 C11 C12 O4 . . . . -0.71(19) ?
    C10 C11 C12 O4 . . . . -179.50(12) ?
    O3 C11 C12 C13 . . . . 179.81(13) ?
    C10 C11 C12 C13 . . . . 1.03(19) ?
    O4 C12 C13 C14 . . . . 179.03(13) ?
    C11 C12 C13 C14 . . . . -1.5(2) ?
    C10 C9 C14 C13 . . . . 0.60(19) ?
    C8 C9 C14 C13 . . . . -178.99(12) ?
    C12 C13 C14 C9 . . . . 0.7(2) ?
loop_
    _geom_hbond_atom_site_label_D
    _geom_hbond_atom_site_label_H
    _geom_hbond_atom_site_label_A
    _geom_hbond_site_symmetry_A
    _geom_hbond_distance_DH
    _geom_hbond_distance_HA
    _geom_hbond_distance_DA
    _geom_hbond_angle_DHA
    _geom_hbond_publ_flag
    O1 H1O1 O2 4_566 0.80(2) 1.92(2) 2.7203(15) 171(2) yes
    O3 H1O3 O2 3_665 0.88(2) 2.17(2) 3.0276(13) 163(2) yes
    O4 H1O4 O1 1_454 0.82(2) 1.93(2) 2.7379(16) 166(2) yes
    N1 H1N1 O3 4_566 0.87(2) 2.24(2) 3.0017(16) 146.1(19) yes
_shelx_space_group_comment
;
The symmetry employed for this shelxl refinement is uniquely defined
by the following loop, which should always be used as a source of
symmetry information in preference to the above space-group names.
They are only intended as comments.
;
_shelx_estimated_absorpt_T_min     0.914
_shelx_estimated_absorpt_T_max     0.992
_shelx_hkl_file
;
  -1   0   0 208.784 4.57047   5
  -1   0   0 217.121 4.56867   2
  -1   0   0 216.884 4.57568   2
   1   0   0 214.169 4.56893   2
   1   0   0 225.962 4.66572   5
   1   0   0 215.217 4.57212   4
  -1   0   0 214.468 4.58895   1
   1   0   0 208.944 4.55991   3
  -1   0   0 218.358 4.57102   4
  -2   0   0 1166.32 25.1724   1
  -2   0   0 1156.84 25.1569   5
   2   0   0 1205.74 25.2514   5
   2   0   0 1179.68 25.1546   3
   2   0   0 1192.04 25.2649   4
  -2   0   0 1172.17 25.2096   2
  -3   0   0 11.1879 0.42355   1
   3   0   0 11.8753 0.40251   5
  -3   0   0 11.8132 0.39922   5
   3   0   0 11.4368 0.37401   3
   3   0   0 11.3335 0.39464   4
  -3   0   0 12.0564 0.38604   2
   4   0   0 1250.21 25.9125   3
   4   0   0 1220.82 26.0084   4
   4   0   0 1229.04 25.8327   5
  -4   0   0 1237.43 26.2613   2
  -4   0   0 1200.73 25.9039   1
  -4   0   0 1193.57 26.1080   5
  -5   0   0 644.440 13.8387   2
   5   0   0 663.770 13.9064   4
   5   0   0 637.676 13.8761   5
  -5   0   0 651.094 13.9922   1
   5   0   0 649.725 13.8293   3
  -5   0   0 641.356 13.8862   5
  -6   0   0 591.641 12.4838   2
  -6   0   0 577.967 12.6742   1
   6   0   0 571.347 12.5270   5
   6   0   0 587.608 12.5710   4
   6   0   0 574.086 12.4734   3
  -7   0   0 27.0959 1.04668   1
   7   0   0 28.2945 0.95143   5
   7   0   0 27.0747 0.95896   4
   7   0   0 26.6485 0.88638   3
  -7   0   0 28.8261 0.90319   2
  -8   0   0 52.0447 1.69946   1
  -8   0   0 52.9677 1.47336   2
   8   0   0 50.0583 1.47431   3
   8   0   0 51.3382 1.54441   5
   8   0   0 54.1174 1.58979   4
  -9   0   0 3.64533 0.49012   1
  -9   0   0 3.25626 0.34642   2
   9   0   0 3.25598 0.39312   5
   9   0   0 3.02345 0.34613   3
   9   0   0 2.77548 0.37277   4
 -10   0   0 1.51977 0.25492   2
  10   0   0 1.96249 0.35493   4
 -10   0   0 1.19868 0.30570   1
  10   0   0 1.68475 0.28702   3
  10   0   0 1.66997 0.32148   5
  11   0   0 45.7440 1.58384   5
  11   0   0 44.1529 1.49004   3
 -11   0   0 44.3092 1.76658   1
 -12   0   0 36.5308 1.66044   1
  12   0   0 36.9556 1.37195   3
 -13   0   0 4.10394 0.67329   1
  13   0   0 4.32506 0.54260   3
 -14   0   0 2.98459 0.64119   1
  14   0   0 2.22725 0.42253   3
  15   0   0 24.4890 1.31807   3
   0  -1   0 0.72190 0.09622   5
   0   1   0 0.82480 0.09395   3
   0   1   0 0.49390 0.07945   5
  -1  -1   0 10.2076 0.34754   2
   1  -1   0 10.1616 0.28539   4
  -1  -1   0 10.2681 0.31147   1
   1  -1   0 10.4657 0.27593   2
  -1  -1   0 10.4001 0.33468   5
   1  -1   0 10.6339 0.36389   5
   1  -1   0 10.0376 0.29498   4
   1  -1   0 10.6200 0.36254   5
   1  -1   0 10.4067 0.33877   3
   1   1   0 9.79208 0.36410   4
  -1   1   0 10.8828 0.28366   2
   1   1   0 9.95325 0.33891   5
   1   1   0 9.91257 0.32323   3
  -1   1   0 10.1786 0.35740   1
  -1   1   0 10.2363 0.36099   5
  -2  -1   0 17.0224 0.47793   1
  -2  -1   0 17.1299 0.49376   5
   2  -1   0 16.6715 0.50410   3
   2  -1   0 17.3338 0.40606   4
  -2  -1   0 17.4187 0.54192   2
   2  -1   0 16.7421 0.52944   5
   2  -1   0 16.3398 0.40085   2
   2   1   0 16.4334 0.55232   2
   2   1   0 17.7736 0.51616   5
  -2   1   0 17.3617 0.41752   4
   2   1   0 16.8271 0.48775   3
   2   1   0 17.9431 0.57634   4
  -2   1   0 16.9591 0.40556   2
   3  -1   0 57.0024 1.28928   4
  -3  -1   0 55.9082 1.38493   1
   3  -1   0 57.2249 1.43261   5
  -3  -1   0 59.8012 1.47117   2
  -3  -1   0 58.8644 1.39106   5
  -3   1   0 56.6531 1.50362   1
  -3   1   0 56.5727 1.27575   2
   3   1   0 57.2114 1.37836   3
   3   1   0 56.7398 1.49632   4
   3   1   0 57.0889 1.40661   5
   4  -1   0 0.62152 0.11498   3
   4  -1   0 0.77102 0.09604   4
  -4  -1   0 0.68049 0.12156   5
   4  -1   0 0.89759 0.14971   5
  -4  -1   0 0.42145 0.11646   2
  -4  -1   0 0.71253 0.13043   1
  -4   1   0 0.78285 0.16868   1
  -4   1   0 0.62292 0.07902   2
   4   1   0 0.73340 0.12893   5
  -4   1   0 0.28452 0.10404   5
   4   1   0 0.67800 0.11727   3
   4   1   0 0.79141 0.17035   2
   4   1   0 0.69551 0.14834   4
   5  -1   0 46.6767 1.16595   4
  -5  -1   0 46.2606 1.30159   2
  -5  -1   0 45.3575 1.28240   1
   5  -1   0 46.0896 1.22690   3
  -5  -1   0 42.5314 1.22874   5
   5  -1   0 47.2958 1.28388   5
  -5   1   0 45.8058 1.11721   2
   5   1   0 45.9732 1.21554   3
   5   1   0 45.1940 1.35861   4
   5   1   0 46.8634 1.26528   5
  -6  -1   0 87.8205 2.23987   1
   6  -1   0 85.0749 2.12380   3
   6  -1   0 83.7752 2.17819   5
  -6  -1   0 88.1872 2.21247   2
   6  -1   0 88.2194 2.07830   4
  -6   1   0 85.8789 2.00572   2
   6   1   0 84.3618 2.17151   5
  -6   1   0 83.6892 2.33344   1
   6   1   0 88.1272 2.30975   4
   6   1   0 84.0214 2.11363   3
   7  -1   0 6.74619 0.36969   4
  -7  -1   0 6.46505 0.44136   1
   7  -1   0 6.52734 0.42383   5
   7  -1   0 6.55304 0.39891   3
  -7  -1   0 6.37833 0.40784   2
  -7   1   0 7.28920 0.32482   2
  -7   1   0 6.00403 0.47898   1
   7   1   0 7.14124 0.39677   3
   7   1   0 6.58257 0.47039   4
   7   1   0 6.29059 0.40149   5
  -8  -1   0 1.51469 0.25371   2
   8  -1   0 0.93438 0.19835   3
   8  -1   0 1.34857 0.26674   5
  -8  -1   0 0.80362 0.21650   1
   8  -1   0 1.24826 0.21736   4
  -8   1   0 0.87707 0.27387   1
   8   1   0 1.58294 0.25732   5
   8   1   0 1.08808 0.21768   3
  -8   1   0 0.96016 0.15672   2
   8   1   0 1.21449 0.27201   4
   9  -1   0 0.02511 0.13654   3
  -9  -1   0 0.00685 0.10315   2
  -9  -1   0 -0.0657 0.10375   1
   9  -1   0 0.14705 0.18344   5
   9   1   0 0.04167 0.13101   5
  -9   1   0 0.17008 0.18516   1
  -9   1   0 0.01665 0.07503   2
   9   1   0 -0.2291 0.09658   3
   9   1   0 -0.0012 0.16310   4
 -10  -1   0 2.68920 0.44530   1
 -10  -1   0 2.20787 0.32801   2
  10  -1   0 3.03207 0.39587   3
  10  -1   0 2.89988 0.39437   5
  10   1   0 2.95669 0.45408   4
  10   1   0 3.61515 0.41785   3
 -10   1   0 4.58661 0.62685   1
  10   1   0 2.97157 0.39988   5
  11  -1   0 7.33054 0.55581   3
  11  -1   0 7.14657 0.60000   5
 -11  -1   0 8.77796 0.84698   1
 -11  -1   0 7.88332 0.54230   2
  11   1   0 7.24472 0.72561   4
  11   1   0 7.93971 0.60079   5
 -11   1   0 7.53743 0.84933   1
  11   1   0 7.88543 0.54398   3
  12  -1   0 0.31350 0.22112   3
 -12  -1   0 0.37384 0.27593   1
 -12   1   0 0.11764 0.21756   1
  12   1   0 0.22744 0.19736   3
 -13  -1   0 0.23390 0.27502   1
  13  -1   0 0.10217 0.23188   3
 -13   1   0 0.06566 0.27286   1
  13   1   0 0.08066 0.17088   3
 -14  -1   0 3.31770 0.68250   1
  14  -1   0 2.95540 0.47883   3
  14   1   0 2.93899 0.50188   3
 -14   1   0 2.81979 0.67821   1
   0  -2   0 91.9906 2.20893   5
   0  -2   0 89.3564 2.11431   2
   0  -2   0 90.0615 2.16108   4
   0  -2   0 89.0912 2.19037   5
   0   2   0 93.8933 2.21311   5
   0   2   0 88.0721 2.13270   2
   0   2   0 92.5388 2.17961   4
   0   2   0 91.8644 2.16093   3
   0   2   0 91.4205 2.16135   1
   1  -2   0 41.4952 1.15314   5
   1  -2   0 39.5946 1.14573   5
  -1  -2   0 40.4146 1.06448   1
  -1  -2   0 40.6666 1.10596   2
   1  -2   0 40.7075 1.04624   4
  -1  -2   0 41.1909 1.11834   5
   1  -2   0 40.7776 1.10369   3
  -1   2   0 40.3138 1.09608   3
  -1   2   0 39.5335 1.13313   1
   1   2   0 40.2376 1.09225   3
  -1   2   0 41.0965 1.05955   4
   1   2   0 39.5490 1.12526   2
  -1   2   0 39.6452 1.02504   2
   1   2   0 40.6479 1.15927   4
  -1   2   0 40.8773 1.15648   5
   1   2   0 42.5454 1.14714   5
  -1   2   0 40.0488 1.13582   5
   1   2   0 42.4680 1.07590   1
  -2  -2   0 0.62301 0.12390   5
  -2  -2   0 0.84166 0.15880   2
  -2  -2   0 0.76105 0.12018   1
   2  -2   0 0.56111 0.12749   3
   2  -2   0 0.79724 0.17100   5
   2  -2   0 0.81968 0.16235   5
   2  -2   0 0.84986 0.10038   4
   2   2   0 0.53870 0.12123   3
  -2   2   0 0.68189 0.15521   5
   2   2   0 0.46558 0.14034   4
  -2   2   0 0.38164 0.12224   1
   2   2   0 0.46563 0.14211   2
   2   2   0 0.51936 0.12481   5
  -2   2   0 0.71464 0.13889   3
  -2   2   0 0.55064 0.08655   2
   3  -2   0 32.6501 1.00791   5
   3  -2   0 32.4659 0.79238   4
  -3  -2   0 33.8845 0.90282   1
  -3  -2   0 32.8248 1.02021   2
  -3  -2   0 32.9103 0.94207   5
   3  -2   0 32.7941 0.96178   3
   3   2   0 35.0982 1.00819   5
   3   2   0 32.3540 1.07698   4
  -3   2   0 34.2981 1.07722   1
  -3   2   0 33.1636 0.80493   2
   3   2   0 33.3222 0.95674   3
   3   2   0 33.0796 1.05392   2
  -4  -2   0 79.5489 2.00585   5
  -4  -2   0 82.7356 1.99152   1
   4  -2   0 80.6016 2.09834   5
   4  -2   0 83.9649 1.83200   4
  -4  -2   0 83.2958 2.15351   2
   4  -2   0 83.1627 2.05616   3
   4   2   0 82.2191 2.04781   3
   4   2   0 82.2738 2.18499   2
  -4   2   0 84.8311 1.83846   2
   4   2   0 81.8397 2.22407   4
   4   2   0 83.4238 2.10460   5
  -4   2   0 85.3259 2.23294   1
   5  -2   0 0.31722 0.12446   3
   5  -2   0 0.45958 0.15422   5
  -5  -2   0 0.22291 0.10138   1
   5  -2   0 0.08985 0.05892   4
  -5  -2   0 0.22099 0.12024   2
  -5   2   0 0.17852 0.05458   2
   5   2   0 0.11096 0.08683   5
   5   2   0 0.13737 0.11698   4
   5   2   0 0.32628 0.15417   2
  -5   2   0 0.24290 0.13528   1
   5   2   0 0.23551 0.10653   3
   6  -2   0 12.3267 0.54048   3
   6  -2   0 11.6007 0.40445   4
  -6  -2   0 11.3310 0.59045   2
   6  -2   0 11.8462 0.56358   5
  -6  -2   0 11.8438 0.54654   1
  -6   2   0 11.4679 0.36812   2
   6   2   0 12.5671 0.54934   3
   6   2   0 11.3785 0.56335   5
  -6   2   0 11.9062 0.67563   1
   6   2   0 11.7494 0.66157   4
  -7  -2   0 0.30802 0.14079   2
   7  -2   0 0.44428 0.12078   4
   7  -2   0 0.47629 0.18121   5
   7  -2   0 0.32538 0.14558   3
  -7  -2   0 0.55234 0.16142   1
  -7   2   0 0.29494 0.18568   1
   7   2   0 0.54660 0.17471   5
   7   2   0 0.10408 0.13933   4
   7   2   0 0.29124 0.13275   3
  -7   2   0 0.28837 0.07295   2
  -8  -2   0 0.11171 0.11861   2
   8  -2   0 -0.1302 0.14244   5
   8  -2   0 0.12201 0.14474   3
  -8  -2   0 -0.0603 0.10864   1
   8   2   0 -0.0404 0.14360   4
   8   2   0 0.02374 0.10821   5
   8   2   0 -0.0219 0.07714   3
  -8   2   0 0.03893 0.14337   1
   9  -2   0 3.00600 0.39454   5
  -9  -2   0 3.99611 0.46165   2
  -9  -2   0 2.68632 0.39558   1
   9  -2   0 3.56991 0.40737   3
   9   2   0 4.44187 0.48278   5
   9   2   0 5.32073 0.51689   3
  -9   2   0 5.14844 0.65213   1
   9   2   0 4.68392 0.58649   4
  10  -2   0 0.54785 0.24884   5
  10  -2   0 0.63002 0.21680   3
 -10  -2   0 0.86084 0.24480   2
 -10  -2   0 0.62696 0.25277   1
  10   2   0 0.73395 0.24673   3
  10   2   0 0.79344 0.29631   4
 -10   2   0 0.99093 0.33665   1
  10   2   0 0.95802 0.25855   5
 -11  -2   0 0.92007 0.27613   2
  11  -2   0 1.37707 0.33423   3
 -11  -2   0 1.48409 0.36795   1
  11   2   0 1.31791 0.30699   3
  11   2   0 1.19897 0.32612   5
 -11   2   0 0.65356 0.30398   1
  11   2   0 1.60382 0.40771   4
 -12  -2   0 1.49815 0.41969   1
  12  -2   0 1.65318 0.37749   3
 -12  -2   0 2.03151 0.36945   2
 -12   2   0 1.16137 0.42241   1
  12   2   0 1.03772 0.32495   3
  12   2   0 1.13432 0.44838   4
  13  -2   0 0.21928 0.27527   3
 -13  -2   0 0.23875 0.29902   1
  13   2   0 0.40702 0.23969   3
 -13   2   0 0.16187 0.31735   1
 -14  -2   0 0.49805 0.38703   1
  14  -2   0 -0.0098 0.27766   3
  14   2   0 0.27054 0.24092   3
 -14   2   0 -0.3420 0.33378   1
   0  -3   0 0.12327 0.12368   5
   0  -3   0 0.08924 0.08046   2
   0  -3   0 0.03634 0.10306   5
   0  -3   0 -0.0408 0.07182   4
   0   3   0 -0.0600 0.08479   1
   0   3   0 0.08832 0.09404   4
   0   3   0 0.22287 0.11116   3
   0   3   0 0.11261 0.08655   2
   0   3   0 0.00336 0.09662   5
   1  -3   0 11.8353 0.57681   5
  -1  -3   0 12.3612 0.55417   5
  -1  -3   0 11.7731 0.51800   2
   1  -3   0 12.1375 0.53599   3
   1  -3   0 11.4572 0.48689   4
  -1  -3   0 12.4761 0.51570   1
   1  -3   0 11.7974 0.56834   5
   1   3   0 11.9001 0.50409   1
  -1   3   0 10.6146 0.54835   5
   1   3   0 12.3983 0.55090   2
  -1   3   0 10.9924 0.51447   3
  -1   3   0 12.0731 0.48093   2
   1   3   0 11.7124 0.56367   5
   1   3   0 11.7859 0.52488   3
  -1   3   0 11.9258 0.50493   4
  -1   3   0 11.0642 0.54783   5
   1   3   0 11.2376 0.55754   4
  -1   3   0 11.0272 0.54015   1
   2  -3   0 9.71916 0.53005   5
   2  -3   0 9.24303 0.50715   5
  -2  -3   0 9.57118 0.42660   1
   2  -3   0 8.89848 0.46109   3
  -2  -3   0 9.35908 0.48577   2
  -2  -3   0 9.65620 0.47802   5
   2  -3   0 9.83604 0.40289   4
  -2   3   0 8.58392 0.50192   5
   2   3   0 10.0837 0.47832   3
  -2   3   0 8.85274 0.50899   1
  -2   3   0 10.0618 0.41839   4
   2   3   0 9.16506 0.49862   5
  -2   3   0 9.72793 0.47319   3
   2   3   0 9.50285 0.52595   4
  -2   3   0 9.41917 0.38647   2
   2   3   0 9.74688 0.51562   2
  -3  -3   0 73.4449 1.84559   1
  -3  -3   0 74.7920 1.93741   5
   3  -3   0 74.5414 1.95035   3
  -3  -3   0 73.2770 1.99995   2
   3  -3   0 74.3508 2.02011   5
   3  -3   0 73.2106 1.76080   4
   3   3   0 74.9314 2.11188   4
   3   3   0 73.3407 1.94227   3
  -3   3   0 75.7555 2.08331   1
   3   3   0 73.4546 2.01346   5
  -3   3   0 74.9631 1.75725   2
  -3   3   0 74.7613 1.95374   3
   3   3   0 74.3320 2.05830   2
   4  -3   0 0.06305 0.04971   4
  -4  -3   0 0.05656 0.10584   2
   4  -3   0 -0.0400 0.07518   3
   4  -3   0 0.07815 0.10680   5
  -4  -3   0 -0.0215 0.05787   1
  -4   3   0 0.08240 0.05548   2
  -4   3   0 -0.0098 0.09676   1
   4   3   0 -0.0218 0.07929   3
   4   3   0 0.04117 0.10411   4
   4   3   0 0.17782 0.13413   2
   4   3   0 0.02423 0.08706   5
  -5  -3   0 91.9874 2.53450   2
   5  -3   0 93.4077 2.10410   4
   5  -3   0 94.1813 2.42181   3
  -5  -3   0 95.6413 2.32307   1
   5  -3   0 92.0015 2.48265   5
  -5   3   0 96.9873 2.66084   1
   5   3   0 96.4129 2.60975   2
   5   3   0 95.8358 2.44858   3
   5   3   0 92.4299 2.50646   5
  -5   3   0 96.4495 2.12502   2
   5   3   0 95.2355 2.67966   4
   6  -3   0 31.8743 1.14208   5
   6  -3   0 32.5544 0.82522   4
  -6  -3   0 32.9044 1.04079   1
  -6  -3   0 33.3913 1.20897   2
   6  -3   0 32.3966 1.08927   3
  -6   3   0 32.0716 0.81645   2
   6   3   0 32.3406 1.30915   4
   6   3   0 34.9897 1.20679   5
   6   3   0 32.6560 1.26218   2
   6   3   0 31.9715 1.11557   3
   7  -3   0 0.24854 0.15087   5
  -7  -3   0 0.45261 0.16843   1
   7  -3   0 0.62098 0.18940   3
  -7  -3   0 0.44080 0.18562   2
  -7   3   0 0.44006 0.20225   1
   7   3   0 0.37635 0.19836   4
   7   3   0 0.34504 0.15193   3
   7   3   0 0.15728 0.13845   5
   8  -3   0 4.26685 0.43420   3
  -8  -3   0 3.93287 0.47520   2
  -8  -3   0 4.09452 0.44238   1
   8  -3   0 3.42475 0.40936   5
   8   3   0 3.86604 0.53924   4
   8   3   0 3.99024 0.46795   5
   8   3   0 4.52756 0.48359   3
  -8   3   0 3.47656 0.55354   1
  -9  -3   0 0.07386 0.14343   2
  -9  -3   0 0.02831 0.14040   1
   9  -3   0 0.21077 0.18663   5
   9  -3   0 -0.0706 0.15545   3
  -9   3   0 -0.0954 0.16449   1
   9   3   0 0.14377 0.20768   4
   9   3   0 0.13041 0.17418   5
   9   3   0 -0.1107 0.12246   3
 -10  -3   0 -0.0651 0.18415   1
 -10  -3   0 0.17392 0.17785   2
  10  -3   0 0.33406 0.25251   5
  10  -3   0 -0.0690 0.16811   3
  10   3   0 0.10715 0.19097   5
 -10   3   0 -0.0988 0.15998   1
  10   3   0 0.34666 0.26068   4
  10   3   0 0.10393 0.16675   3
  11  -3   0 11.5236 0.72508   3
 -11  -3   0 12.7886 0.80291   2
 -11  -3   0 11.9307 0.80831   1
 -11   3   0 12.2790 0.97039   1
  11   3   0 11.7905 0.93877   4
  11   3   0 13.0676 0.91589   5
  11   3   0 11.5823 0.77804   3
  12  -3   0 1.69721 0.38707   3
 -12  -3   0 1.05578 0.31723   2
 -12  -3   0 1.05284 0.36135   1
  12   3   0 1.29802 0.47494   4
  12   3   0 1.46771 0.39872   3
 -12   3   0 1.00005 0.39915   1
  13  -3   0 -0.1153 0.27475   3
 -13  -3   0 1.14948 0.33887   2
  13   3   0 1.23725 0.76849   4
 -13   3   0 0.71311 0.38453   1
  13   3   0 0.92602 0.34658   3
  14  -3   0 2.65475 0.53203   3
  14   3   0 3.37639 0.59586   3
 -14   3   0 4.09418 0.84443   1
   0  -4   0 2911.85 62.2608   5
   0  -4   0 2872.36 62.4450   4
   0  -4   0 2910.81 63.2718   2
   0   4   0 2985.50 63.2568   4
   0   4   0 2947.44 62.1539   1
   0   4   0 2981.03 62.6231   5
   0   4   0 2973.03 62.1704   3
   0   4   0 2970.21 62.9447   2
  -1  -4   0 68.0159 1.89158   1
   1  -4   0 67.9774 1.81725   2
  -1  -4   0 67.7695 2.03204   5
   1  -4   0 69.2349 1.94394   3
  -1  -4   0 68.9406 1.98375   4
   1  -4   0 70.9790 1.89620   4
   1  -4   0 70.5907 2.05247   5
  -1  -4   0 65.7847 1.89226   2
   1   4   0 69.9028 2.01351   4
  -1   4   0 72.2130 1.92326   4
   1   4   0 69.7425 2.02325   5
  -1   4   0 72.4552 2.00285   1
   1   4   0 67.5035 1.89415   1
   1   4   0 70.6935 1.95422   3
  -1   4   0 68.4135 2.02343   5
  -1   4   0 69.5940 1.95669   3
  -1   4   0 70.0292 1.86000   2
   1   4   0 67.9408 1.94578   2
   2  -4   0 82.5900 2.06573   2
   2  -4   0 82.9077 2.24205   3
  -2  -4   0 80.9447 2.23929   2
  -2  -4   0 81.2007 2.13833   1
   2  -4   0 82.0322 2.11419   4
   2  -4   0 87.9485 2.35082   5
  -2   4   0 87.9118 2.16070   4
   2   4   0 84.0422 2.15626   1
   2   4   0 82.4043 2.35946   4
  -2   4   0 82.3560 2.23206   3
   2   4   0 79.9809 2.30501   5
   2   4   0 81.8636 2.23889   3
   2   4   0 84.4125 2.30234   2
  -2   4   0 79.3706 2.07908   2
  -2   4   0 83.6748 2.32699   1
   3  -4   0 1.10313 0.22811   3
   3  -4   0 0.92490 0.25229   5
  -3  -4   0 1.28289 0.21112   1
   3  -4   0 1.05794 0.17210   4
   3   4   0 1.70559 0.32491   4
  -3   4   0 1.36114 0.19102   2
  -3   4   0 0.77497 0.23329   1
   3   4   0 1.53969 0.27768   5
   3   4   0 1.13710 0.23686   3
  -3   4   0 1.31719 0.25100   3
   4  -4   0 134.718 3.35735   3
   4  -4   0 132.253 3.06400   4
  -4  -4   0 133.315 3.19847   1
   4  -4   0 130.828 3.43135   5
  -4  -4   0 139.829 3.47656   2
  -4   4   0 135.688 3.07119   2
   4   4   0 133.227 3.46891   5
   4   4   0 134.722 3.60603   4
   4   4   0 140.158 3.54818   2
  -4   4   0 129.585 3.54489   1
   4   4   0 134.593 3.38334   3
   5  -4   0 56.4218 1.80458   5
   5  -4   0 58.0093 1.73615   3
   5  -4   0 57.8707 1.41501   4
  -5  -4   0 55.4851 1.83506   2
  -5  -4   0 60.1483 1.60875   1
   5   4   0 61.9747 2.01503   4
   5   4   0 60.9439 1.88290   5
   5   4   0 57.8583 1.77048   3
  -5   4   0 59.4962 1.96752   1
   5   4   0 61.5514 1.94267   2
  -6  -4   0 129.254 3.39714   2
  -6  -4   0 125.176 3.07797   1
   6  -4   0 128.718 3.24001   3
   6  -4   0 125.710 3.31417   5
   6   4   0 127.532 3.47703   2
  -6   4   0 121.214 3.52331   1
   6   4   0 130.650 3.41069   5
   6   4   0 126.088 3.29088   3
  -7  -4   0 0.12288 0.18558   2
   7  -4   0 0.10087 0.17756   5
   7  -4   0 0.32354 0.18545   3
  -7  -4   0 -0.0207 0.12010   1
   7   4   0 -0.0670 0.14116   5
   7   4   0 0.02052 0.18209   4
  -7   4   0 0.29645 0.21492   1
   7   4   0 0.03038 0.13615   3
  -8  -4   0 2.67950 0.43096   2
  -8  -4   0 3.34965 0.39310   1
   8  -4   0 2.43499 0.40328   5
   8  -4   0 2.37700 0.33589   3
  -8   4   0 2.71251 0.49463   1
   8   4   0 3.38993 0.45930   3
   8   4   0 2.64553 0.44085   5
   8   4   0 3.52530 0.55323   4
  -9  -4   0 2.27017 0.41058   2
   9  -4   0 3.46771 0.46794   5
   9  -4   0 4.11421 0.47827   3
  -9  -4   0 3.61831 0.45665   1
   9   4   0 3.93404 0.50893   3
  -9   4   0 2.95524 0.53816   1
   9   4   0 4.18951 0.63863   4
   9   4   0 2.68144 0.46077   5
  10  -4   0 2.20480 0.40388   3
 -10  -4   0 1.49648 0.34353   1
 -10  -4   0 1.89987 0.39835   2
 -10   4   0 2.16572 0.49500   1
  10   4   0 2.00455 0.39563   3
  10   4   0 0.70024 0.28848   5
  10   4   0 1.75839 0.46363   4
  11  -4   0 21.9235 1.04951   3
 -11  -4   0 24.3564 1.20660   2
  11   4   0 23.7500 1.38126   4
 -11   4   0 21.6911 1.37249   1
  11   4   0 22.2119 1.15355   3
  12  -4   0 9.75230 0.72689   3
 -12  -4   0 10.1229 0.79606   2
  12   4   0 9.32354 1.06275   4
  12   4   0 7.90243 0.83056   3
 -12   4   0 10.1283 1.15080   1
  13  -4   0 -0.4248 0.27886   3
 -13  -4   0 -0.2275 0.19774   2
 -13  -4   0 0.48528 0.36304   4
  13   4   0 -0.2594 0.25440   3
  13   4   0 0.16485 0.46820   4
 -13   4   0 0.26304 0.42958   1
   0  -5   0 -0.0978 0.16574   5
   0  -5   0 -0.0385 0.12881   4
   0  -5   0 -0.0631 0.11148   2
   0   5   0 0.18253 0.17319   5
   0   5   0 0.05494 0.13613   3
   0   5   0 0.01044 0.12849   4
   0   5   0 0.01069 0.12464   2
   0   5   0 0.01686 0.14294   1
   1  -5   0 26.4443 1.12473   5
  -1  -5   0 27.2255 1.02502   1
   1  -5   0 24.5691 0.93228   2
   1  -5   0 25.8762 1.04786   3
  -1  -5   0 27.4753 1.04339   2
  -1  -5   0 23.4266 1.08354   5
   1  -5   0 25.2129 1.00086   4
  -1  -5   0 24.3264 1.06047   4
   1   5   0 26.4732 1.05338   3
   1   5   0 25.1690 1.09265   4
  -1   5   0 24.5342 1.06264   1
   1   5   0 26.7225 1.06642   2
   1   5   0 26.0768 1.01244   1
  -1   5   0 25.5939 1.02191   4
  -1   5   0 26.8808 0.98747   2
   1   5   0 26.6436 1.12739   5
  -1   5   0 27.2971 1.12250   5
  -1   5   0 26.1109 1.04338   3
   2  -5   0 -0.0265 0.15102   5
  -2  -5   0 0.24674 0.16974   4
   2  -5   0 0.10986 0.13334   2
   2  -5   0 0.08077 0.12027   4
   2  -5   0 0.27469 0.16256   3
  -2  -5   0 0.04088 0.12579   1
  -2  -5   0 -0.0706 0.11389   2
   2   5   0 0.21664 0.17242   5
   2   5   0 -0.0081 0.12523   4
  -2   5   0 0.33521 0.19156   1
  -2   5   0 0.15417 0.12383   2
  -2   5   0 0.26202 0.16388   3
  -2   5   0 0.15819 0.12574   4
   2   5   0 -0.0351 0.16660   2
   2   5   0 -0.0065 0.11366   1
   2   5   0 0.22480 0.16214   3
  -3  -5   0 0.18166 0.17335   2
   3  -5   0 0.20469 0.12492   4
   3  -5   0 0.04237 0.14504   5
   3  -5   0 0.05751 0.11450   2
   3  -5   0 0.21128 0.14903   3
  -3  -5   0 0.36024 0.20185   4
  -3  -5   0 -0.0070 0.12107   1
   3   5   0 -0.0179 0.13472   3
   3   5   0 0.22872 0.17842   5
   3   5   0 0.15409 0.16223   2
  -3   5   0 0.31070 0.14062   2
   3   5   0 0.08842 0.16685   4
  -3   5   0 -0.0502 0.12546   3
  -3   5   0 0.01711 0.15664   1
  -4  -5   0 1.36960 0.30345   2
   4  -5   0 1.27901 0.22412   2
  -4  -5   0 1.36206 0.24425   1
   4  -5   0 0.78193 0.22126   3
   4  -5   0 1.48496 0.21756   4
   4  -5   0 1.24450 0.30168   5
   4   5   0 1.40848 0.27957   3
   4   5   0 1.00586 0.27459   5
   4   5   0 1.07985 0.29074   2
   4   5   0 1.30947 0.32519   4
  -4   5   0 1.23951 0.31482   1
  -5  -5   0 5.24946 0.38913   1
  -5  -5   0 5.10845 0.59699   2
   5  -5   0 5.01463 0.55975   5
   5  -5   0 5.64428 0.54494   3
   5   5   0 5.14597 0.58765   5
   5   5   0 5.13340 0.62952   4
  -5   5   0 7.03735 0.75787   1
   5   5   0 5.31778 0.56000   3
   5   5   0 4.82953 0.60029   2
  -6  -5   0 0.23219 0.15407   1
   6  -5   0 0.15479 0.18580   3
  -6  -5   0 0.15428 0.18822   2
   6  -5   0 0.21734 0.18949   5
   6   5   0 0.40905 0.25271   4
   6   5   0 0.59068 0.21640   3
  -6   5   0 0.41831 0.26317   1
   6   5   0 0.26435 0.19354   5
   6   5   0 -0.0268 0.19689   2
  -7  -5   0 2.78703 0.35546   1
   7  -5   0 2.12461 0.38508   5
  -7  -5   0 2.49641 0.46315   2
   7  -5   0 1.46413 0.31626   3
   7   5   0 3.25569 0.47807   3
   7   5   0 2.70393 0.52762   4
  -7   5   0 2.68565 0.52251   1
   7   5   0 2.46976 0.44202   5
   8  -5   0 0.98363 0.31696   5
  -8  -5   0 1.54827 0.37608   2
   8  -5   0 1.47878 0.33419   3
   8   5   0 1.23648 0.31188   3
   8   5   0 0.45876 0.26420   4
  -8   5   0 1.50421 0.39957   1
   8   5   0 2.21674 0.44205   5
  -9  -5   0 0.11138 0.20400   2
   9  -5   0 0.14140 0.19812   3
   9   5   0 0.31505 0.24404   5
  -9   5   0 0.16648 0.25898   1
   9   5   0 0.38101 0.30455   4
   9   5   0 0.10257 0.19629   3
  10  -5   0 1.94592 0.36976   3
 -10  -5   0 1.46324 0.42413   2
  10   5   0 2.01089 0.54720   4
 -10   5   0 2.53114 0.56618   1
  10   5   0 2.24954 0.44752   3
 -11  -5   0 0.97732 0.34948   2
 -11  -5   0 1.60290 0.47405   4
  11  -5   0 1.02825 0.35964   3
 -11   5   0 1.44804 0.46145   1
  11   5   0 0.87282 0.42162   4
  11   5   0 1.17475 0.38487   3
 -12  -5   0 0.06941 0.27271   2
 -12  -5   0 0.40558 0.34513   4
  12  -5   0 -0.1670 0.30047   3
  12   5   0 0.14255 0.30745   3
  12   5   0 0.08186 0.44508   4
 -12   5   0 0.00158 0.39093   1
   0  -6   0 5.94114 0.61831   1
   0  -6   0 4.07088 0.51925   4
   0  -6   0 4.65968 0.53753   3
   0  -6   0 6.31767 0.68470   5
   0  -6   0 5.63887 0.55653   2
   0   6   0 4.48156 0.56408   4
   0   6   0 6.34034 0.62544   2
   0   6   0 5.45928 0.59741   3
   0   6   0 4.86511 0.58637   1
   0   6   0 5.98397 0.65285   5
   1  -6   0 4.66159 0.58957   5
  -1  -6   0 4.16985 0.51735   2
   1  -6   0 3.69185 0.44365   2
   1  -6   0 5.63024 0.59098   4
   1  -6   0 4.59004 0.55486   3
  -1  -6   0 5.45713 0.57542   1
  -1  -6   0 5.24799 0.62520   4
  -1  -6   0 4.48782 0.58780   5
  -1   6   0 4.25675 0.54279   5
   1   6   0 4.51051 0.52341   1
   1   6   0 3.71119 0.51647   2
   1   6   0 4.53881 0.56454   4
  -1   6   0 5.30977 0.56716   4
  -1   6   0 3.97590 0.50160   3
   1   6   0 4.66495 0.56580   3
  -1   6   0 4.63396 0.51627   2
   1   6   0 4.74469 0.59513   5
  -1   6   0 4.77092 0.58182   1
   2  -6   0 -0.1346 0.20058   3
  -2  -6   0 0.14888 0.24391   5
  -2  -6   0 0.19343 0.18005   1
  -2  -6   0 -0.0612 0.17839   2
   2  -6   0 0.24846 0.17771   2
   2  -6   0 -0.3689 0.19717   5
  -2  -6   0 0.29934 0.24678   4
   2  -6   0 -0.0083 0.16658   4
  -2   6   0 -0.3979 0.16128   3
   2   6   0 0.13581 0.21886   4
   2   6   0 0.06331 0.16672   5
  -2   6   0 0.07479 0.14891   4
  -2   6   0 0.29514 0.17027   2
   2   6   0 0.19894 0.22071   2
   2   6   0 -0.0398 0.13874   1
   2   6   0 -0.1030 0.14426   3
  -2   6   0 0.24079 0.19604   1
   3  -6   0 3.99253 0.49944   3
   3  -6   0 4.30426 0.44178   4
   3  -6   0 4.55420 0.57903   5
  -3  -6   0 4.11413 0.45771   1
  -3  -6   0 4.20681 0.55363   2
  -3  -6   0 4.84639 0.59991   4
  -3   6   0 3.86531 0.55014   1
   3   6   0 4.55816 0.59083   5
  -3   6   0 4.25646 0.51183   3
   3   6   0 4.32427 0.53720   3
   3   6   0 4.02336 0.56721   2
   3   6   0 2.84859 0.48861   4
   4  -6   0 9.06144 0.69521   5
  -4  -6   0 8.72981 0.55442   1
   4  -6   0 9.86509 0.67712   3
  -4  -6   0 8.48751 0.70341   4
  -4  -6   0 8.95320 0.69540   2
   4   6   0 9.61389 0.73851   5
   4   6   0 9.25289 0.73559   2
  -4   6   0 10.6746 0.80118   1
   4   6   0 9.68235 0.69550   3
   4   6   0 8.03261 0.81531   4
  -5  -6   0 0.28292 0.22439   2
   5  -6   0 0.51844 0.29008   5
   5  -6   0 0.12259 0.17888   3
  -5  -6   0 0.42670 0.25155   4
   5   6   0 0.31422 0.26252   4
   5   6   0 0.44729 0.29330   2
  -5   6   0 0.27232 0.24556   1
   5   6   0 0.38103 0.20571   3
   5   6   0 0.60369 0.28199   5
   6  -6   0 2.67039 0.40577   3
  -6  -6   0 2.49885 0.51569   4
  -6  -6   0 2.27075 0.44655   2
   6  -6   0 3.49039 0.52991   5
  -6   6   0 2.53244 0.51508   1
   6   6   0 2.69260 0.55408   4
   6   6   0 2.47260 0.51822   2
   6   6   0 2.42108 0.46874   5
   6   6   0 2.98261 0.47283   3
  -7  -6   0 -0.1279 0.18196   2
  -7  -6   0 0.10356 0.22403   4
   7  -6   0 -0.2775 0.15624   3
   7   6   0 -0.0315 0.21927   3
  -7   6   0 0.17476 0.27961   1
   7   6   0 -0.2995 0.14686   4
   7   6   0 0.01463 0.20835   5
   8  -6   0 0.48615 0.23603   3
  -8  -6   0 0.57157 0.34515   4
  -8  -6   0 0.28149 0.24842   2
   8   6   0 0.96660 0.33890   3
   8   6   0 0.86548 0.34255   5
  -8   6   0 0.76283 0.38409   1
   8   6   0 1.00859 0.40527   4
  -9  -6   0 0.17986 0.31852   4
  -9  -6   0 1.09753 0.37929   2
   9  -6   0 0.05488 0.22785   3
   9   6   0 0.51313 0.37038   4
   9   6   0 0.61374 0.31637   3
  -9   6   0 0.34240 0.33171   1
 -10  -6   0 0.34506 0.30237   2
 -10  -6   0 0.64889 0.36381   4
  10  -6   0 0.77363 0.34633   3
  10   6   0 0.93718 0.45759   4
  10   6   0 0.99467 0.36864   3
 -10   6   0 0.82183 0.44785   1
 -11  -6   0 -0.2643 0.20713   2
 -11  -6   0 -0.2146 0.27920   4
  11  -6   0 -0.1038 0.25842   3
 -11   6   0 -0.4658 0.30559   1
  11   6   0 0.03814 0.31648   3
  11   6   0 -0.2144 0.38745   4
   0  -7   0 -0.0851 0.21561   4
   0  -7   0 -0.0019 0.26231   5
   0  -7   0 -0.0737 0.19714   2
   0  -7   0 -0.0638 0.25108   1
   0  -7   0 -0.2347 0.19079   3
   0   7   0 -0.0892 0.18030   1
   0   7   0 -0.1081 0.16575   4
   0   7   0 0.04138 0.20182   2
   0   7   0 -0.2095 0.17798   5
   0   7   0 -0.1095 0.18044   3
  -1  -7   0 7.24862 0.76962   4
   1  -7   0 8.15418 0.85533   5
  -1  -7   0 6.62970 0.78315   5
   1  -7   0 5.98289 0.59314   2
  -1  -7   0 8.29231 0.76883   3
   1  -7   0 8.93096 0.85592   1
   1  -7   0 7.99049 0.65474   4
  -1  -7   0 8.31812 0.67106   1
   1  -7   0 7.11617 0.75323   3
  -1  -7   0 6.16285 0.65481   2
   1   7   0 7.05332 0.74408   4
   1   7   0 6.96511 0.73059   3
  -1   7   0 7.89411 0.59743   2
  -1   7   0 7.91001 0.75310   4
   1   7   0 7.28907 0.60885   1
  -1   7   0 8.13416 0.81752   1
  -1   7   0 7.23383 0.73334   3
   1   7   0 5.94720 0.65947   2
  -1   7   0 7.23590 0.75311   5
   1   7   0 6.11464 0.72793   5
   2  -7   0 4.05263 0.57222   3
  -2  -7   0 3.17257 0.54939   5
  -2  -7   0 3.65810 0.48674   1
  -2  -7   0 4.08401 0.60737   4
  -2  -7   0 3.74472 0.53632   2
   2  -7   0 3.01129 0.45884   4
   2  -7   0 3.06258 0.53200   5
  -2   7   0 3.32407 0.53400   1
   2   7   0 3.52237 0.52622   2
  -2   7   0 2.28840 0.41715   3
   2   7   0 4.14520 0.62822   5
   2   7   0 2.53934 0.45673   3
   2   7   0 2.30511 0.48764   4
  -3  -7   0 0.06216 0.26082   4
   3  -7   0 0.49322 0.26061   3
  -3  -7   0 0.07346 0.20748   2
  -3  -7   0 -0.0279 0.24502   5
   3  -7   0 0.41049 0.32499   5
   3   7   0 0.15726 0.21624   3
  -3   7   0 0.36163 0.27027   1
   3   7   0 0.25959 0.25766   4
  -3   7   0 0.55029 0.25537   3
   3   7   0 0.17531 0.23849   5
   3   7   0 0.10897 0.24160   2
  -4  -7   0 0.15257 0.21107   2
   4  -7   0 0.61005 0.27729   3
  -4  -7   0 -0.1407 0.30423   5
   4  -7   0 0.21657 0.29494   5
  -4  -7   0 0.21507 0.21733   4
   4   7   0 0.06473 0.22614   2
   4   7   0 -0.0103 0.21214   4
  -4   7   0 -0.2098 0.20504   1
   4   7   0 0.21569 0.25467   5
   4   7   0 0.31453 0.23578   3
  -5  -7   0 5.43409 0.70059   2
   5  -7   0 5.92352 0.65914   3
  -5  -7   0 3.65108 0.61077   4
  -5   7   0 6.63368 0.86547   1
   5   7   0 5.72510 0.70764   3
   5   7   0 5.34437 0.72439   5
   5   7   0 5.61774 0.75703   2
   5   7   0 5.17718 0.73625   4
  -6  -7   0 1.66830 0.48003   4
   6  -7   0 2.18493 0.41300   3
  -6  -7   0 1.82314 0.44182   2
   6   7   0 1.88784 0.45286   5
   6   7   0 1.77747 0.44569   3
   6   7   0 1.71954 0.48240   4
  -6   7   0 2.27006 0.54753   1
   7  -7   0 0.42792 0.28532   3
  -7  -7   0 -0.2871 0.17274   4
  -7  -7   0 0.09805 0.24037   2
   7   7   0 0.09749 0.25016   3
  -7   7   0 0.07341 0.25448   1
   7   7   0 0.21896 0.32000   4
  -8  -7   0 -0.1278 0.23905   4
  -8  -7   0 -0.0690 0.23375   2
   8  -7   0 -0.0487 0.22707   3
   8   7   0 -0.0025 0.28554   3
  -8   7   0 -0.0178 0.31306   1
   8   7   0 -0.0217 0.27475   4
  -9  -7   0 0.06604 0.29145   2
  -9  -7   0 -0.3692 0.29772   4
   9  -7   0 0.02523 0.25804   3
  -9   7   0 0.37268 0.38248   1
   9   7   0 0.25406 0.36770   3
   9   7   0 -0.2688 0.39079   4
 -10  -7   0 1.78766 0.59315   4
 -10  -7   0 1.20725 0.42997   2
  10  -7   0 0.59793 0.35082   3
  10   7   0 1.72320 0.62843   4
 -10   7   0 0.19128 0.39359   1
   0  -8   0 51.2517 2.34651   5
   0  -8   0 52.8282 2.00969   3
   0  -8   0 53.1276 1.86941   2
   0  -8   0 50.8609 1.97285   4
   0   8   0 51.8132 1.96542   3
   0   8   0 53.3558 1.96484   2
   0   8   0 51.9742 2.33466   5
   0   8   0 54.2372 2.04566   4
  -1  -8   0 3.52481 0.63685   3
  -1  -8   0 4.87376 0.62216   2
   1  -8   0 5.52984 0.71984   3
  -1  -8   0 5.09799 0.71113   4
  -1  -8   0 4.78469 0.74383   5
   1  -8   0 5.09996 0.72669   1
   1  -8   0 4.09287 0.58813   4
  -1   8   0 3.87212 0.59757   3
  -1   8   0 4.45189 0.61280   4
   1   8   0 3.56934 0.57575   3
   1   8   0 4.62130 0.64521   2
   1   8   0 4.95441 0.71420   5
   1   8   0 3.84505 0.61851   4
  -2  -8   0 0.43824 0.27194   2
  -2  -8   0 0.86236 0.42035   3
   2  -8   0 1.75529 0.47379   3
  -2  -8   0 0.69822 0.43325   5
  -2  -8   0 1.10565 0.38659   4
   2   8   0 1.69340 0.42553   3
  -2   8   0 1.07365 0.36830   3
   2   8   0 1.24699 0.39206   2
   2   8   0 0.65702 0.29766   4
   2   8   0 0.38976 0.30866   5
  -2   8   0 0.86876 0.37991   1
  -3  -8   0 1.22494 0.42371   4
  -3  -8   0 1.15960 0.36284   2
  -3  -8   0 0.43654 0.67781   5
   3  -8   0 0.92691 0.38046   3
  -3   8   0 1.00281 0.40767   1
   3   8   0 1.41890 0.40258   2
  -3   8   0 1.39990 0.39537   3
   3   8   0 1.37205 0.40600   3
   3   8   0 0.65317 0.35930   4
  -4  -8   0 3.02740 0.61012   4
  -4  -8   0 2.73988 0.55080   2
   4  -8   0 2.41656 0.47182   3
   4   8   0 2.99112 0.61152   4
  -4   8   0 1.92250 0.49989   1
   4   8   0 2.27759 0.49943   3
   5  -8   0 0.70157 0.34831   3
  -5  -8   0 1.37251 0.43836   4
  -5  -8   0 0.71363 0.36707   2
   5   8   0 1.34075 0.43924   4
  -5   8   0 0.90522 0.42615   1
   5   8   0 1.97359 0.47836   3
   6  -8   0 3.88948 0.60010   3
  -6  -8   0 2.88354 0.58430   2
  -6  -8   0 4.93965 0.80454   4
   6   8   0 2.97382 0.68230   4
  -6   8   0 4.77685 0.78773   1
   6   8   0 3.73876 0.61989   3
  -7  -8   0 0.64416 0.45388   4
  -7  -8   0 0.20772 0.32955   2
   7  -8   0 0.50978 0.35739   3
   7   8   0 0.42315 0.43540   4
  -7   8   0 0.44951 0.37095   1
  -8  -8   0 -0.1439 0.31497   2
   8  -8   0 -0.3184 0.32389   3
  -8  -8   0 -0.1198 0.32344   4
  -8   8   0 -0.2760 0.36816   1
   8   8   0 0.47046 0.42045   4
   0  -9   0 -0.3883 0.31882   4
   0  -9   0 0.07155 0.37285   3
   0   9   0 0.29876 0.35754   4
   0   9   0 0.21806 0.29053   3
   1  -9   0 4.78201 0.73295   3
  -1  -9   0 4.16371 0.70005   4
  -1  -9   0 4.90216 0.74774   3
  -1   9   0 4.45776 0.64689   3
   1   9   0 4.50427 0.64852   3
   1   9   0 3.57338 0.63923   4
  -2  -9   0 0.00841 0.33491   2
  -2  -9   0 -0.5282 0.35696   3
   2  -9   0 0.26984 0.36131   3
  -2  -9   0 -0.1679 0.30876   4
   2   9   0 -0.1886 0.27752   3
   2   9   0 -0.1943 0.24439   4
  -2   9   0 0.15209 0.28733   3
  -3  -9   0 -0.1395 0.33728   4
  -3  -9   0 0.23748 0.44170   3
   3  -9   0 -0.1381 0.30079   3
  -3  -9   0 0.84909 0.37272   2
   3   9   0 0.23291 0.32929   3
   3   9   0 -0.0779 0.26761   4
  -3   9   0 0.19880 0.28198   3
  -4  -9   0 0.76101 0.39847   2
  -4  -9   0 0.05722 0.42107   4
   4  -9   0 0.46590 0.36656   3
   4   9   0 0.23889 0.33850   4
  -5  -9   0 1.52370 0.47807   2
  -5  -9   0 1.52770 0.60829   4
   5  -9   0 1.67061 0.49137   3
  -5   9   0 1.88960 0.63335   1
   5   9   0 0.68028 0.37920   4
  -6  -9   0 0.31775 0.41258   2
   6  -9   0 -0.1510 0.35572   3
  -6  -9   0 0.24790 0.73974   4
  15   0  -1 0.27735 0.24147   3
 -15   0   1 -0.1530 0.34102   1
 -14   0   1 -0.0018 0.29507   1
  14   0  -1 0.15064 0.22956   3
  13   0  -1 0.10876 0.16924   3
 -13   0   1 0.50237 0.32307   1
 -12   0   1 0.01357 0.23042   1
  12   0  -1 0.22720 0.19825   3
  11   0  -1 -0.0653 0.13875   3
  11   0  -1 0.06331 0.17230   5
 -11   0   1 0.30134 0.21177   1
  10   0  -1 0.11996 0.16463   3
 -10   0   1 0.05153 0.10454   2
 -10   0   1 -0.1682 0.12163   1
  10   0  -1 -0.0706 0.14912   5
  10   0  -1 -0.1990 0.14323   4
  -9   0   1 -0.0613 0.10191   1
   9   0  -1 0.05374 0.15708   5
   9   0  -1 0.04043 0.11583   3
  -9   0   1 0.05211 0.08885   2
   9   0  -1 -0.1206 0.11861   4
   8   0  -1 0.04049 0.12223   3
   8   0  -1 0.22297 0.13978   5
  -8   0   1 0.01150 0.11639   1
   8   0  -1 0.09114 0.12239   4
  -8   0   1 0.02617 0.07987   2
  -7   0   1 -0.0253 0.06420   2
   7   0  -1 0.13149 0.10570   3
   7   0  -1 0.05931 0.10029   4
  -7   0   1 0.05803 0.11311   1
   7   0  -1 0.09036 0.11162   5
   6   0  -1 -0.0388 0.08255   3
   6   0  -1 -0.0309 0.08759   5
  -6   0   1 0.13595 0.07192   2
   6   0  -1 0.04143 0.08540   4
  -6   0   1 0.11883 0.09611   1
  -5   0   1 -0.0116 0.05268   5
  -5   0   1 0.03218 0.07031   1
   5   0  -1 -0.0260 0.06284   5
   5   0  -1 -0.0622 0.06079   4
   5   0  -1 0.09650 0.07830   3
  -5   0   1 -0.0317 0.05846   2
  -4   0   1 -0.1119 0.04447   1
   4   0  -1 -0.0185 0.05050   3
  -4   0   1 -0.0113 0.04071   2
  -4   0   1 0.00013 0.04556   5
   4   0  -1 0.02124 0.05845   2
   4   0  -1 0.13416 0.07802   5
   4   0  -1 -0.0083 0.05482   4
  -3   0   1 0.04394 0.03911   2
   3   0  -1 0.03616 0.04611   3
  -3   0   1 0.00792 0.04942   1
  -3   0   1 0.00714 0.03435   5
   3   0  -1 0.04867 0.05212   5
   3   0  -1 -0.0368 0.04253   2
   3   0  -1 0.05244 0.04627   4
  -2   0   1 0.12077 0.04553   1
   2   0  -1 -0.0015 0.03661   2
   2   0  -1 0.04620 0.03282   5
  -2   0   1 0.04167 0.02828   5
   2   0  -1 0.04074 0.03556   4
   2   0  -1 -0.0259 0.02249   3
   1   0  -1 0.71081 0.04487   3
  -1   0   1 0.64724 0.04520   3
  -1   0   1 0.83565 0.05360   5
   1   0  -1 0.71071 0.04716   5
   0   0   1 0.00151 0.01020   4
   0   0  -1 0.02895 0.01694   1
   0   0  -1 0.00291 0.00825   3
   0   0  -1 0.01030 0.00914   5
   0   0   1 0.00216 0.00695   2
   0   0   1 0.00628 0.01128   5
   0   0  -1 -0.0113 0.00834   2
   0   0   1 0.00229 0.00860   3
   0   0  -1 0.00119 0.00699   4
  -1   0  -1 -0.0151 0.01645   2
   1   0   1 -0.0047 0.02095   3
  -1   0  -1 0.00023 0.01991   4
  -1   0  -1 -0.0047 0.01916   5
  -1   0  -1 -0.0279 0.02221   1
  -1   0  -1 0.00329 0.01744   4
   1   0   1 0.00891 0.02764   5
   1   0   1 0.03483 0.02411   4
   1   0   1 0.00978 0.02223   4
   2   0   1 0.04169 0.04803   5
   2   0   1 0.04611 0.04218   3
  -2   0  -1 -0.0315 0.03314   1
  -2   0  -1 -0.0109 0.01585   5
   2   0   1 -0.0014 0.03070   4
  -2   0  -1 -0.0122 0.03238   2
   3   0   1 0.03669 0.05312   3
  -3   0  -1 -0.0112 0.04968   1
  -3   0  -1 -0.0001 0.03907   2
   3   0   1 -0.0065 0.04444   4
   3   0   1 0.02410 0.06944   5
  -3   0  -1 -0.0564 0.03063   5
  -4   0  -1 -0.0284 0.04100   2
  -4   0  -1 0.02465 0.06284   1
   4   0   1 0.25038 0.10756   5
   4   0   1 -0.0287 0.06896   3
  -4   0  -1 0.07412 0.06660   5
   4   0   1 -0.0721 0.04706   4
  -5   0  -1 -0.0104 0.07451   1
   5   0   1 0.23216 0.10498   4
  -5   0  -1 0.05970 0.06337   2
   5   0   1 -0.1082 0.08986   3
   5   0   1 -0.0109 0.10220   5
  -6   0  -1 -0.0474 0.05409   2
  -6   0  -1 0.03977 0.08875   1
   6   0   1 0.39549 0.13203   3
   6   0   1 0.07567 0.10180   5
   6   0   1 -0.0451 0.07889   4
   7   0   1 0.06884 0.11662   3
  -7   0  -1 -0.1065 0.05363   2
   7   0   1 0.02643 0.10084   4
   7   0   1 0.03012 0.10320   5
  -7   0  -1 0.02881 0.10393   1
   8   0   1 0.24315 0.14818   4
  -8   0  -1 -0.0445 0.11135   1
   8   0   1 -0.0596 0.13947   5
  -8   0  -1 -0.0168 0.06935   2
   8   0   1 -0.1059 0.11658   3
  -9   0  -1 -0.0622 0.08075   2
  -9   0  -1 -0.0020 0.13974   1
   9   0   1 -0.0483 0.14913   4
   9   0   1 -0.0414 0.14573   5
   9   0   1 -0.1233 0.10373   3
 -10   0  -1 0.06166 0.11738   2
  10   0   1 0.27799 0.17224   3
  10   0   1 0.15195 0.17427   5
 -10   0  -1 -0.1208 0.15098   1
 -11   0  -1 -0.2271 0.18331   1
  11   0   1 0.49110 0.22384   5
  11   0   1 0.04731 0.20353   3
  12   0   1 0.38310 0.21474   3
 -12   0  -1 0.12050 0.24954   1
 -13   0  -1 0.04108 0.27932   1
  13   0   1 -0.0421 0.17053   3
 -14   0  -1 -0.0171 0.36621   1
  14   0   1 0.65498 0.28056   3
  15  -1  -1 4.11109 0.55986   3
 -15  -1   1 3.04563 0.68570   1
 -15   1   1 2.78438 0.72508   1
  15   1  -1 4.06828 0.61678   3
 -14  -1   1 0.20691 0.33747   1
  14  -1  -1 0.11652 0.24698   3
 -14   1   1 -0.0740 0.31939   1
  14   1  -1 0.20421 0.22217   3
 -13  -1   1 0.89755 0.34699   1
  13  -1  -1 1.64503 0.35554   3
  13   1  -1 0.84068 0.28074   3
 -13   1   1 1.48254 0.43071   1
  12  -1  -1 14.8424 0.79694   3
 -12  -1   1 13.9090 0.93622   1
  12   1  -1 14.3249 0.76966   3
 -12   1   1 11.8679 0.92580   1
 -11  -1   1 1.51998 0.29026   2
 -11  -1   1 2.20835 0.42703   1
  11  -1  -1 1.35117 0.29729   3
  11  -1  -1 2.14918 0.36725   5
 -11   1   1 1.78262 0.42178   1
  11   1  -1 1.56179 0.39182   4
  11   1  -1 1.69099 0.30789   3
  11   1  -1 1.86913 0.34482   5
 -10  -1   1 5.76701 0.61892   1
 -10  -1   1 5.70125 0.44514   2
  10  -1  -1 6.91665 0.52102   5
  10  -1  -1 5.74336 0.46285   3
 -10   1   1 5.43944 0.65071   1
  10   1  -1 5.49790 0.60602   4
  10   1  -1 6.50250 0.45124   3
  10   1  -1 6.50565 0.49039   5
  -9  -1   1 5.49852 0.57626   1
   9  -1  -1 5.80861 0.47449   5
  -9  -1   1 5.53885 0.41524   2
   9  -1  -1 5.75556 0.41187   3
   9  -1  -1 5.74342 0.41727   4
   9   1  -1 5.02114 0.40347   5
   9   1  -1 5.22238 0.38901   3
  -9   1   1 5.03919 0.60193   1
  -9   1   1 4.67113 0.29754   2
   9   1  -1 4.81821 0.52928   4
  -8  -1   1 2.42306 0.35831   1
   8  -1  -1 3.01317 0.33037   3
  -8  -1   1 1.92216 0.27105   2
   8  -1  -1 1.89149 0.28374   5
   8  -1  -1 1.97617 0.26779   4
   8   1  -1 2.02005 0.27497   5
   8   1  -1 2.46762 0.29068   3
   8   1  -1 2.29410 0.36130   4
  -8   1   1 2.21118 0.22299   2
  -8   1   1 2.46688 0.38777   1
  -7  -1   1 2.36241 0.31767   1
  -7  -1   1 3.08257 0.33953   2
   7  -1  -1 2.79850 0.27587   3
   7  -1  -1 3.25598 0.30401   4
   7  -1  -1 3.33326 0.34587   5
  -7   1   1 3.63094 0.42663   1
   7   1  -1 2.08150 0.30872   4
   7   1  -1 2.55853 0.26827   3
  -7   1   1 2.51829 0.18490   2
   7   1  -1 2.54746 0.28973   5
   6  -1  -1 50.0005 1.28892   4
  -6  -1   1 47.8868 1.39709   1
   6  -1  -1 47.7930 1.30210   3
   6  -1  -1 47.0724 1.34776   5
  -6  -1   1 48.1059 1.37899   2
   6   1  -1 46.4102 1.40879   2
   6   1  -1 44.2803 1.42881   4
   6   1  -1 46.7154 1.31411   5
  -6   1   1 50.4462 1.50928   1
   6   1  -1 47.3024 1.27463   3
  -6   1   1 48.6107 1.18470   2
   5  -1  -1 4.20895 0.25668   3
  -5  -1   1 3.86212 0.24723   5
   5  -1  -1 4.10202 0.23282   4
  -5  -1   1 4.59871 0.29609   1
  -5  -1   1 5.00003 0.31671   2
   5  -1  -1 4.13327 0.27538   5
   5   1  -1 4.21980 0.26377   5
  -5   1   1 4.28171 0.19133   2
   5   1  -1 4.22911 0.24360   3
  -5   1   1 4.32775 0.35144   5
  -5   1   1 4.24151 0.33131   1
   5   1  -1 4.52024 0.31707   2
   5   1  -1 4.41582 0.32660   4
   4  -1  -1 169.690 3.87493   5
   4  -1  -1 169.513 3.82766   3
   4  -1  -1 174.624 3.75402   4
  -4  -1   1 170.675 3.80144   5
  -4  -1   1 170.558 3.90437   2
  -4  -1   1 167.797 3.85245   1
   4   1  -1 173.003 3.93950   2
   4   1  -1 178.161 3.82503   5
   4   1  -1 167.360 3.95503   4
   4   1  -1 172.360 3.77751   3
  -4   1   1 172.982 3.67734   2
  -4   1   1 166.141 3.94958   1
  -4   1   1 172.174 3.92950   5
   3  -1  -1 35.4686 0.83365   4
   3  -1  -1 34.2457 0.92005   3
  -3  -1   1 33.4892 0.96012   2
  -3  -1   1 34.4668 0.91687   1
  -3  -1   1 34.2691 0.87040   5
   3  -1  -1 34.6783 0.95674   5
  -3   1   1 34.7078 0.98275   5
   3   1  -1 34.3542 0.88635   5
  -3   1   1 34.4518 0.76340   2
  -3   1   1 34.7406 0.98496   1
  -3   1   1 35.4157 0.78304   2
   3   1  -1 34.2437 0.86089   3
   3   1  -1 33.7358 0.98501   2
   3   1  -1 34.8296 0.99750   4
   2  -1  -1 69.7722 1.63883   5
  -2  -1   1 68.4709 1.52487   5
   2  -1  -1 67.9504 1.50822   4
   2  -1  -1 68.7751 1.59980   3
  -2  -1   1 66.2945 1.57786   1
  -2   1   1 65.9118 1.61097   1
   2   1  -1 66.5418 1.52120   3
   2   1  -1 66.5366 1.64182   4
  -2   1   1 69.3892 1.60093   3
  -2   1   1 65.9246 1.64200   5
   2   1  -1 65.9356 1.64047   2
   2   1  -1 67.4876 1.54393   5
  -1  -1   1 50.1421 1.20523   1
   1  -1  -1 49.4880 1.09999   2
  -1  -1   1 49.6578 1.14586   5
   1  -1  -1 49.9960 1.21105   3
   1  -1  -1 50.7009 1.24229   5
   1  -1  -1 49.3047 1.16154   4
   1  -1  -1 50.6903 1.11360   2
  -1   1   1 50.2119 1.23760   5
   1   1  -1 49.3308 1.21420   4
   1   1  -1 50.6455 1.22394   2
  -1   1   1 50.2363 1.20989   3
   1   1  -1 48.8308 1.13588   3
  -1   1   1 50.2131 1.17935   1
  -1   1   1 50.0325 1.10551   2
   1   1  -1 49.2429 1.15454   5
   1   1  -1 49.5554 1.20393   1
   0  -1   1 13.8737 0.39483   5
   0  -1   1 13.5378 0.37359   3
   0  -1  -1 13.6181 0.35008   1
   0  -1   1 14.0256 0.39236   5
   0  -1  -1 13.9103 0.42330   4
   0  -1  -1 10.8963 0.41291   5
   0  -1  -1 13.2829 0.38287   2
   0   1   1 14.0880 0.43027   4
   0   1  -1 13.3483 0.38631   5
   0   1  -1 13.4851 0.37158   3
   0   1   1 13.2287 0.35024   1
   0   1  -1 13.5871 0.38675   4
   0   1  -1 13.5929 0.39303   5
   0   1   1 13.6799 0.42199   3
   0   1  -1 13.5871 0.40180   2
   0   1   1 13.3605 0.44093   5
   0   1  -1 13.4653 0.43908   1
  -1  -1  -1 36.5364 0.86118   1
   1  -1   1 38.1712 0.94984   5
   1  -1   1 37.9307 0.92560   3
  -1  -1  -1 37.9899 0.99937   4
  -1  -1  -1 39.0438 0.98230   5
   1  -1   1 37.7247 0.85528   4
  -1   1  -1 39.4496 0.86490   4
   1   1   1 38.2688 0.87276   1
   1   1   1 38.6310 1.01249   4
  -1   1  -1 39.0012 1.02500   1
  -1   1  -1 39.3900 0.96565   5
   1   1   1 40.3918 1.00176   5
  -1   1  -1 38.6781 0.90664   2
   1   1   1 38.4267 0.96449   3
   2  -1   1 23.2555 0.63847   3
   2  -1   1 23.5944 0.66645   5
  -2  -1  -1 23.9459 0.69553   2
  -2  -1  -1 24.0742 0.67006   5
  -2  -1  -1 23.3952 0.60566   1
  -2   1  -1 24.1232 0.68827   5
   2   1   1 23.0282 0.72866   4
   2   1   1 23.1203 0.66005   3
  -2   1  -1 23.7956 0.59093   2
   2   1   1 23.7360 0.69148   5
  -2   1  -1 23.5573 0.74328   1
  -3  -1  -1 4.41061 0.22781   1
   3  -1   1 4.88337 0.24012   3
   3  -1   1 5.05139 0.26020   5
   3  -1   1 4.99950 0.15968   4
  -3  -1  -1 4.92986 0.27631   2
  -3  -1  -1 4.17385 0.23883   5
  -3   1  -1 4.97121 0.19301   2
  -3   1  -1 4.54210 0.13389   4
  -3   1  -1 4.36615 0.29830   1
   3   1   1 4.38379 0.23679   3
   3   1   1 4.57217 0.28862   4
   3   1   1 4.35968 0.25610   5
  -4  -1  -1 13.8014 0.50694   5
   4  -1   1 14.0915 0.52445   5
  -4  -1  -1 14.3266 0.55098   2
  -4  -1  -1 13.2450 0.50716   1
   4  -1   1 13.8587 0.49477   3
   4  -1   1 14.5263 0.41334   4
  -4   1  -1 14.0572 0.60803   1
   4   1   1 13.6132 0.52732   5
   4   1   1 13.6410 0.57996   4
   4   1   1 13.6912 0.50043   3
  -4   1  -1 13.5630 0.42504   2
  -5  -1  -1 92.2180 2.27672   2
   5  -1   1 92.6465 2.09646   4
   5  -1   1 90.8659 2.24475   5
   5  -1   1 90.8169 2.18704   3
  -5  -1  -1 91.0958 2.25766   1
   5   1   1 89.5304 2.24841   5
   5   1   1 86.4909 2.32756   4
  -5   1  -1 91.1951 2.09072   2
  -5   1  -1 90.2798 2.39568   1
   5   1   1 89.1229 2.19338   3
   6  -1   1 3.43085 0.34808   5
  -6  -1  -1 3.30229 0.33328   2
  -6  -1  -1 3.26380 0.34527   1
   6  -1   1 3.26062 0.22575   4
   6   1   1 3.10597 0.29945   3
  -6   1  -1 3.06460 0.20265   2
  -6   1  -1 2.96727 0.37095   1
   6   1   1 3.25158 0.35687   4
   6   1   1 2.63879 0.29715   5
   7  -1   1 22.0911 0.79253   3
   7  -1   1 20.7742 0.83523   5
   7  -1   1 21.1576 0.72125   4
  -7  -1  -1 21.3499 0.87201   1
  -7  -1  -1 22.0429 0.83305   2
   7   1   1 21.2831 0.78712   3
  -7   1  -1 20.7181 0.95007   1
  -7   1  -1 21.8168 0.69375   2
   7   1   1 23.4637 0.86228   5
   7   1   1 20.8927 0.89897   4
   8  -1   1 1.57281 0.28370   5
  -8  -1  -1 1.74848 0.28144   2
  -8  -1  -1 1.99109 0.33033   1
   8  -1   1 1.66203 0.24083   4
   8  -1   1 2.34331 0.29898   3
  -8   1  -1 1.92386 0.35054   1
   8   1   1 1.59995 0.30410   4
   8   1   1 2.27035 0.30398   3
   8   1   1 1.84849 0.29746   5
  -8   1  -1 1.66808 0.20805   2
  -9  -1  -1 1.42867 0.30050   1
   9  -1   1 1.89314 0.34431   5
  -9  -1  -1 1.95127 0.30765   2
   9  -1   1 1.68090 0.29814   3
   9   1   1 1.46276 0.32582   4
  -9   1  -1 1.92328 0.23702   2
   9   1   1 2.31435 0.31233   3
  -9   1  -1 1.49305 0.33669   1
   9   1   1 1.72716 0.30584   5
  10  -1   1 2.17583 0.37020   5
  10  -1   1 1.96710 0.33559   3
 -10  -1  -1 2.04530 0.38824   1
 -10  -1  -1 1.73692 0.29933   2
  10   1   1 2.70127 0.37093   3
  10   1   1 2.57620 0.39657   5
  10   1   1 2.02720 0.39704   4
 -10   1  -1 2.76479 0.49743   1
  11  -1   1 2.95629 0.43262   3
 -11  -1  -1 3.01725 0.49013   1
 -11  -1  -1 3.22111 0.41954   2
  11   1   1 2.42148 0.41632   3
  11   1   1 2.53100 0.41523   5
 -11   1  -1 1.80031 0.43319   1
 -12  -1  -1 0.07613 0.24563   1
  12  -1   1 -0.0040 0.22121   3
  12   1   1 0.46885 0.21582   3
 -12   1  -1 -0.4989 0.19042   1
  13  -1   1 -0.0143 0.21797   3
 -13  -1  -1 0.11179 0.28475   1
 -13   1  -1 0.14779 0.29802   1
  13   1   1 -0.0616 0.17283   3
  14  -1   1 1.61754 0.37988   3
 -14  -1  -1 1.70801 0.52979   1
 -14   1  -1 1.82870 0.60529   1
  14   1   1 2.13239 0.46964   3
  14  -2  -1 2.85873 0.48919   3
 -14  -2   1 2.51642 0.56368   1
 -14   2   1 2.61921 0.63568   1
  14   2  -1 3.01081 0.50165   3
  13  -2  -1 4.28953 0.54134   3
 -13  -2   1 4.15812 0.66089   1
  13   2  -1 5.79840 0.65063   3
 -13   2   1 6.16030 0.87124   1
  12  -2  -1 4.14140 0.49170   3
 -12  -2   1 4.93898 0.64461   1
 -12  -2   1 4.27895 0.54894   2
  12   2  -1 4.41651 0.53966   3
 -12   2   1 3.78488 0.66860   1
  12   2  -1 4.86523 0.68736   4
  11  -2  -1 3.15391 0.46973   5
  11  -2  -1 3.61644 0.46580   3
 -11  -2   1 3.15289 0.43864   2
 -11  -2   1 4.08143 0.55829   1
  11   2  -1 2.74999 0.42022   5
  11   2  -1 3.37520 0.46417   3
 -11   2   1 2.92644 0.52982   1
  11   2  -1 3.81818 0.59727   4
 -10  -2   1 8.46016 0.57989   2
  10  -2  -1 7.48064 0.56323   5
 -10  -2   1 8.72374 0.62383   1
  10  -2  -1 7.49649 0.53510   3
  10   2  -1 7.74689 0.53206   3
 -10   2   1 8.84794 0.90265   1
  10   2  -1 7.52731 0.76437   4
  10   2  -1 7.84222 0.55565   5
   9  -2  -1 28.6917 1.09114   5
  -9  -2   1 27.4491 1.10092   2
  -9  -2   1 28.5426 1.12243   1
   9  -2  -1 26.0515 0.99338   3
  -9   2   1 25.7626 1.24102   1
   9   2  -1 27.8477 1.24097   4
   9   2  -1 26.2931 1.05604   5
   9   2  -1 28.0283 1.02742   3
  -8  -2   1 2.33012 0.33798   2
   8  -2  -1 2.88252 0.32407   3
  -8  -2   1 3.00036 0.37596   1
   8  -2  -1 2.98446 0.29394   4
   8  -2  -1 3.20455 0.38219   5
   8   2  -1 3.12816 0.45841   4
  -8   2   1 3.37615 0.47087   1
   8   2  -1 3.46134 0.38652   5
   8   2  -1 3.53585 0.37651   3
   7  -2  -1 116.300 2.62776   4
  -7  -2   1 109.205 2.88285   2
   7  -2  -1 113.439 2.83690   5
  -7  -2   1 110.350 2.82458   1
  -7   2   1 114.275 3.06607   1
   7   2  -1 114.259 2.98008   2
   7   2  -1 109.199 2.74934   3
   7   2  -1 111.007 3.03301   4
  -7   2   1 107.743 2.45361   2
   7   2  -1 109.223 2.80919   5
   6  -2  -1 46.7927 1.43190   5
  -6  -2   1 49.7236 1.51206   2
   6  -2  -1 50.0943 1.39622   3
  -6  -2   1 50.6939 1.41972   1
   6  -2  -1 50.2547 1.24914   4
  -6   2   1 48.7280 1.11511   2
   6   2  -1 48.1692 1.58192   4
   6   2  -1 48.9476 1.42057   5
   6   2  -1 50.1154 1.37477   3
   6   2  -1 47.4488 1.53267   2
  -6   2   1 49.1729 1.59348   1
   5  -2  -1 261.911 5.98342   5
  -5  -2   1 258.620 6.01994   2
   5  -2  -1 264.312 5.71005   4
   5  -2  -1 267.089 5.92710   3
  -5  -2   1 264.918 5.89435   1
  -5  -2   1 260.891 5.83537   5
  -5   2   1 267.888 6.12305   1
  -5   2   1 262.145 5.59111   2
   5   2  -1 264.553 5.86737   3
  -5   2   1 267.575 5.60809   2
   5   2  -1 273.796 6.15406   4
   5   2  -1 262.544 6.08549   2
   5   2  -1 265.195 5.92871   5
   4  -2  -1 226.938 5.18799   5
  -4  -2   1 223.420 5.06982   1
  -4  -2   1 224.518 5.03276   5
  -4  -2   1 226.104 5.20561   2
   4  -2  -1 226.001 5.12070   3
   4  -2  -1 226.289 4.91002   4
   4   2  -1 228.236 5.25702   2
   4   2  -1 230.398 5.29908   4
  -4   2   1 235.302 5.26217   1
   4   2  -1 233.847 5.07174   3
   4   2  -1 228.220 5.11672   5
  -3  -2   1 4.43580 0.26050   1
  -3  -2   1 4.75018 0.31832   2
   3  -2  -1 5.62026 0.14245   2
  -3  -2   1 4.64841 0.24855   5
   3  -2  -1 4.40749 0.31503   5
   3  -2  -1 4.77970 0.20893   4
   3  -2  -1 4.35490 0.12703   2
   3  -2  -1 4.69883 0.29212   3
  -3   2   1 4.60183 0.14114   2
   3   2  -1 4.59510 0.25606   3
   3   2  -1 4.76497 0.33451   4
   3   2  -1 4.92392 0.33790   2
  -3   2   1 4.17738 0.30649   1
  -3   2   1 3.99796 0.27248   3
   3   2  -1 4.82008 0.28271   5
   2  -2  -1 175.777 3.79863   2
  -2  -2   1 177.774 3.93358   5
   2  -2  -1 170.923 4.07391   5
   2  -2  -1 178.284 4.01463   3
   2  -2  -1 178.370 4.07168   5
  -2  -2   1 178.127 3.97090   1
   2  -2  -1 177.651 3.89198   4
  -2   2   1 176.312 3.80926   2
   2   2  -1 174.646 4.05349   2
   2   2  -1 180.612 3.98240   5
  -2   2   1 177.541 4.00802   3
   2   2  -1 173.748 3.92487   3
  -2   2   1 173.793 4.01898   1
   2   2  -1 177.982 4.08155   4
   1  -2  -1 9849.36 206.635   5
   1  -2  -1 9871.71 206.654   5
   1   2  -1 9493.11 206.319   2
   1   2  -1 9407.01 206.552   4
  -1   2   1 9999.99 206.801   5
  -1   2   1 9669.75 206.112   1
  -1   2   1 9844.59 206.673   5
   1   2  -1 9932.53 206.231   1
  -1   2   1 9787.37 206.254   3
   0  -2  -1 0.08898 0.07670   2
   0  -2  -1 0.10164 0.07237   4
   0  -2   1 -0.0788 0.08480   5
   0  -2   1 0.03951 0.06282   3
   0  -2  -1 -0.0109 0.08489   5
   0  -2   1 -0.2594 0.07193   5
   0   2  -1 0.10102 0.08361   1
   0   2   1 -0.0724 0.06204   1
   0   2  -1 0.02526 0.07187   2
   0   2  -1 0.10009 0.06985   5
   0   2   1 -0.1104 0.05083   4
   0   2   1 -0.0219 0.08072   3
   0   2   1 0.07519 0.09057   5
   0   2  -1 -0.1108 0.08789   3
   0   2  -1 -0.3085 0.08045   5
   0   2  -1 0.15873 0.07707   4
   0   2   1 0.00157 0.07508   2
   1  -2   1 1103.92 23.0528   5
  -1  -2  -1 1099.89 23.1033   4
  -1  -2  -1 1076.67 23.0734   5
  -1  -2  -1 1072.48 23.0298   2
   1  -2   1 1067.30 22.9933   3
   1  -2   1 1074.59 23.0626   5
  -1  -2  -1 1093.51 22.9867   1
  -1   2  -1 1072.27 23.1447   3
   1   2   1 1119.09 23.1254   5
  -1   2  -1 1069.18 23.1164   1
  -1   2  -1 1101.05 23.1063   2
   1   2   1 1085.83 22.9143   1
  -1   2  -1 1098.56 23.2580   4
   1   2   1 1084.25 23.0530   3
  -1   2  -1 1082.23 23.0685   5
   1   2   1 1094.10 23.1243   4
   1   2   1 1081.83 23.0588   2
  -2  -2  -1 0.24374 0.10158   2
   2  -2   1 0.34876 0.11301   5
  -2  -2  -1 0.30944 0.10448   5
   2  -2   1 0.30020 0.09719   3
   2  -2   1 0.31842 0.05736   4
  -2  -2  -1 0.24474 0.06532   1
   2   2   1 0.22702 0.10873   2
  -2   2  -1 0.28638 0.07370   2
   2   2   1 0.27144 0.11217   4
   2   2   1 0.37840 0.11269   5
   2   2   1 0.17563 0.09476   3
  -2   2  -1 0.26060 0.10968   5
   3  -2   1 220.160 4.77721   4
  -3  -2  -1 230.022 5.02245   5
  -3  -2  -1 223.481 4.88587   1
  -3  -2  -1 223.918 5.08265   2
   3  -2   1 215.999 5.02960   5
   3  -2   1 223.978 4.74442   4
   3  -2   1 224.115 4.98825   3
  -3   2  -1 230.008 5.19388   1
   3   2   1 223.346 5.18070   4
  -3   2  -1 225.142 4.85729   2
   3   2   1 226.777 5.03849   3
   3   2   1 225.785 5.09211   5
   4  -2   1 812.620 17.9506   5
   4  -2   1 829.755 17.8944   3
  -4  -2  -1 841.755 18.0252   2
  -4  -2  -1 835.626 18.0217   5
  -4  -2  -1 836.397 17.8295   1
  -4   2  -1 857.973 18.1724   1
   4   2   1 842.602 18.0247   5
   4   2   1 828.497 18.1327   4
  -4   2  -1 841.710 17.7316   2
   4   2   1 868.144 17.9671   3
   5  -2   1 421.146 8.93642   4
  -5  -2  -1 426.876 9.21378   1
   5  -2   1 423.534 9.29053   5
   5  -2   1 430.224 9.23293   3
  -5   2  -1 427.267 9.04353   2
  -5   2  -1 413.353 8.92487   4
   5   2   1 420.397 9.28368   3
  -5   2  -1 421.002 9.53121   1
   5   2   1 428.163 9.36790   5
   5   2   1 423.097 9.49659   4
  -6  -2  -1 35.7972 1.21375   2
   6  -2   1 34.2960 1.15262   5
   6  -2   1 37.2042 1.12113   3
   6  -2   1 36.7214 0.88111   4
  -6  -2  -1 36.6152 1.13021   1
  -6   2  -1 36.0671 0.94728   2
  -6   2  -1 38.1246 1.37448   1
   6   2   1 36.4944 1.14966   3
   6   2   1 37.3893 1.32550   4
   6   2   1 36.2016 1.21178   5
  -7  -2  -1 2.21230 0.30897   2
   7  -2   1 2.19774 0.30650   5
   7  -2   1 2.09109 0.27914   3
   7   2   1 1.90639 0.29890   5
  -7   2  -1 2.13948 0.16826   2
   7   2   1 2.82564 0.42129   4
   7   2   1 1.99010 0.28944   3
  -7   2  -1 1.98499 0.35558   1
  -8  -2  -1 1.86682 0.31567   2
  -8  -2  -1 2.08541 0.32436   1
   8  -2   1 2.29521 0.35405   5
   8  -2   1 1.61705 0.26409   3
   8   2   1 1.74196 0.35143   4
  -8   2  -1 2.19918 0.43003   1
   8   2   1 2.24660 0.34985   5
   8   2   1 1.90034 0.30010   3
   9  -2   1 7.16725 0.51810   3
   9  -2   1 8.48238 0.58169   5
  -9  -2  -1 7.08674 0.52366   2
  -9  -2  -1 5.71423 0.49112   1
   9   2   1 7.43107 0.72773   4
   9   2   1 6.24673 0.47759   3
   9   2   1 7.41699 0.55579   5
  -9   2  -1 6.56082 0.72390   1
 -10  -2  -1 40.5477 1.50677   1
  10  -2   1 39.2094 1.36904   3
 -10  -2  -1 39.3056 1.43200   2
  10  -2   1 42.3290 1.49073   5
  10   2   1 38.7329 1.48815   5
  10   2   1 35.7681 1.54598   4
  10   2   1 40.6773 1.43976   3
 -10   2  -1 35.5693 1.64066   1
  11  -2   1 25.7250 1.09581   3
 -11  -2  -1 25.0396 1.20247   1
 -11  -2  -1 25.7781 1.11903   2
  11   2   1 24.4447 1.27534   4
 -11   2  -1 25.6214 1.40506   1
  11   2   1 26.8364 1.15739   3
 -12  -2  -1 26.1573 1.17960   2
 -12  -2  -1 27.0278 1.32595   1
  12  -2   1 28.4659 1.20072   3
 -12   2  -1 24.7338 1.44463   1
  12   2   1 27.4522 1.22701   3
  13  -2   1 -0.0586 0.25169   3
 -13  -2  -1 0.21315 0.31732   1
  13   2   1 0.04179 0.21549   3
 -13   2  -1 0.05986 0.33656   1
  14  -2   1 16.1509 0.99897   3
  14   2   1 17.3073 1.07416   3
 -14   2  -1 16.4792 1.33792   1
  14  -3  -1 0.27402 0.33379   3
  14   3  -1 1.45824 0.41572   3
 -14   3   1 0.61368 0.45648   1
 -13  -3   1 -0.1047 0.20062   2
 -13  -3   1 0.13984 0.28305   1
  13  -3  -1 -0.1692 0.26297   3
  13   3  -1 -0.1768 0.39155   4
  13   3  -1 -0.0590 0.24104   3
 -13   3   1 -0.2663 0.31704   1
  12  -3  -1 2.01588 0.40081   3
 -12  -3   1 1.83907 0.40062   2
 -12  -3   1 2.83073 0.50799   1
 -12   3   1 2.45888 0.57018   1
  12   3  -1 2.17864 0.50723   4
  12   3  -1 2.87887 0.47692   3
 -11  -3   1 1.28499 0.33548   2
  11  -3  -1 1.39577 0.32114   3
 -11  -3   1 2.50611 0.43827   1
  11   3  -1 1.06539 0.40176   4
  11   3  -1 1.74042 0.34824   3
 -11   3   1 1.38099 0.44947   1
  11   3  -1 1.51172 0.36255   5
 -10  -3   1 0.27293 0.21081   1
  10  -3  -1 0.24903 0.20793   3
 -10  -3   1 0.38119 0.20848   2
  10  -3  -1 0.14416 0.20767   5
  10   3  -1 0.27781 0.19174   3
 -10   3   1 0.34356 0.24951   1
  10   3  -1 0.45691 0.27992   4
  10   3  -1 0.25341 0.19974   5
   9  -3  -1 4.24740 0.44467   3
  -9  -3   1 4.58122 0.54944   2
  -9  -3   1 5.61627 0.54907   1
   9  -3  -1 6.00889 0.49812   5
   9   3  -1 5.32266 0.57312   5
  -9   3   1 4.37726 0.59992   1
   9   3  -1 7.56074 0.78002   4
   9   3  -1 5.43320 0.53644   3
   8  -3  -1 10.2475 0.59203   3
  -8  -3   1 11.9655 0.71185   2
  -8  -3   1 12.0249 0.63353   1
   8  -3  -1 11.5415 0.65422   5
   8   3  -1 12.0475 0.80404   4
  -8   3   1 10.1325 0.75032   1
   8   3  -1 12.3181 0.68766   5
   8   3  -1 11.3274 0.62019   3
  -7  -3   1 0.46665 0.16163   1
   7  -3  -1 0.37690 0.16995   5
   7  -3  -1 0.40977 0.17052   3
  -7  -3   1 0.36774 0.18007   2
   7  -3  -1 0.31162 0.11372   4
  -7   3   1 0.37468 0.19189   1
   7   3  -1 0.60834 0.20274   5
   7   3  -1 0.38528 0.21112   2
   7   3  -1 0.14260 0.14712   4
   7   3  -1 0.45917 0.15288   3
   6  -3  -1 0.66173 0.18467   5
  -6  -3   1 0.87800 0.21634   2
  -6  -3   1 1.03283 0.19946   1
   6  -3  -1 0.53957 0.10120   4
   6  -3  -1 0.57991 0.16706   3
  -6   3   1 0.66876 0.22545   1
   6   3  -1 0.65273 0.18726   5
   6   3  -1 0.92523 0.25344   4
   6   3  -1 0.51202 0.21155   2
   6   3  -1 0.28319 0.13078   3
   5  -3  -1 6.42929 0.41158   3
   5  -3  -1 7.46183 0.47860   5
  -5  -3   1 6.77511 0.38417   1
   5  -3  -1 6.90365 0.27768   4
  -5  -3   1 6.80123 0.47463   2
   5   3  -1 6.37381 0.42727   5
   5   3  -1 6.65388 0.40399   3
   5   3  -1 6.48341 0.50285   2
   5   3  -1 6.58362 0.50610   4
  -5   3   1 7.89873 0.53812   1
   4  -3  -1 20.9613 0.57770   2
   4  -3  -1 21.7409 0.52789   2
  -4  -3   1 21.7040 0.86593   2
   4  -3  -1 20.1416 0.61896   4
   4  -3  -1 21.4393 0.80815   3
  -4  -3   1 21.8661 0.74133   5
   4  -3  -1 21.1913 0.85663   5
  -4  -3   1 21.8351 0.74867   1
   4   3  -1 21.8859 0.92932   4
   4   3  -1 21.6322 0.77311   3
   4   3  -1 21.4870 0.81849   5
  -4   3   1 21.9492 0.89645   1
   4   3  -1 20.1770 0.88139   2
  -4   3   1 21.3559 0.53667   2
  -3  -3   1 17.8281 0.65927   5
  -3  -3   1 18.2811 0.74437   2
   3  -3  -1 17.7891 0.50948   2
  -3  -3   1 18.4012 0.66283   1
   3  -3  -1 17.3451 0.70699   3
   3  -3  -1 18.4003 0.58911   4
   3  -3  -1 18.0158 0.76816   5
  -3   3   1 18.2174 0.52361   2
  -3   3   1 17.9492 0.71106   3
   3   3  -1 18.7925 0.72488   5
   3   3  -1 16.3852 0.65017   3
   3   3  -1 16.6843 0.76795   4
   3   3  -1 18.9654 0.78783   2
  -3   3   1 16.2209 0.73146   1
   2  -3  -1 1.82614 0.28315   5
   2  -3  -1 1.46811 0.23530   3
   2  -3  -1 2.03419 0.29903   5
  -2  -3   1 2.07922 0.24402   5
  -2  -3   1 1.72891 0.22648   1
  -2  -3   1 1.59810 0.24661   2
   2  -3  -1 2.01682 0.18761   2
   2  -3  -1 2.01045 0.21954   4
   2   3  -1 1.71924 0.24270   5
   2   3  -1 1.85705 0.23658   1
  -2   3   1 1.96068 0.26086   3
  -2   3   1 1.83474 0.26660   5
  -2   3   1 2.02178 0.19280   2
  -2   3   1 1.43649 0.22669   1
  -2   3   1 1.80463 0.28148   5
   2   3  -1 2.04631 0.28005   2
   2   3  -1 1.78632 0.22691   3
   2   3  -1 1.61942 0.25408   4
   1  -3  -1 115.699 2.93856   5
  -1  -3   1 117.178 2.87053   5
  -1  -3   1 117.229 2.84341   5
  -1  -3   1 116.029 2.85103   1
   1  -3  -1 119.280 2.81982   4
   1  -3  -1 115.930 2.71755   2
   1  -3  -1 121.800 2.96709   5
  -1   3   1 118.007 2.74623   2
   1   3  -1 118.161 2.88198   2
   1   3  -1 118.839 2.85802   1
  -1   3   1 117.907 2.83455   4
  -1   3   1 117.948 2.87312   3
  -1   3   1 117.545 2.83844   1
   1   3  -1 115.356 2.85819   5
   1   3  -1 115.360 2.79871   3
   1   3  -1 113.547 2.89065   4
   0  -3  -1 32.7397 0.94450   2
   0  -3   1 30.4696 1.00245   5
   0  -3   1 30.4907 0.95026   3
   0  -3   1 30.9616 1.00670   5
   0  -3  -1 30.7610 1.00044   4
   0  -3  -1 29.9674 1.05630   5
   0  -3  -1 30.0951 1.04158   5
   0   3  -1 31.5406 1.00987   5
   0   3   1 32.0065 0.96770   2
   0   3   1 30.1722 0.93447   1
   0   3  -1 30.8691 1.02368   1
   0   3  -1 31.2392 0.98849   4
   0   3   1 30.9503 1.06218   5
   0   3  -1 31.5532 0.95934   3
   0   3  -1 29.9736 0.96355   2
   0   3   1 31.4992 1.02703   4
   0   3   1 30.2511 1.00180   3
   1  -3   1 7.07538 0.41290   5
  -1  -3  -1 7.26903 0.34925   1
  -1  -3  -1 6.40004 0.37204   2
  -1  -3  -1 6.77948 0.41456   4
   1  -3   1 6.87937 0.37906   3
   1  -3   1 7.22248 0.42801   5
  -1  -3  -1 6.94805 0.42470   5
   1  -3   1 7.10202 0.35404   4
  -1   3  -1 7.33094 0.36584   4
  -1   3  -1 7.17336 0.44068   1
   1   3   1 8.14856 0.46536   4
  -1   3  -1 6.79320 0.35736   2
   1   3   1 6.57493 0.43236   5
   1   3   1 6.76515 0.39812   2
   1   3   1 6.63929 0.33941   1
   1   3   1 7.86491 0.42839   3
  -1   3  -1 7.29015 0.38420   3
   2  -3   1 13.5036 0.48224   4
  -2  -3  -1 14.0589 0.60934   5
   2  -3   1 13.5332 0.63240   5
   2  -3   1 13.5489 0.60227   5
  -2  -3  -1 14.1647 0.65330   4
   2  -3   1 13.4023 0.56203   3
  -2  -3  -1 12.8995 0.47997   1
  -2  -3  -1 13.1339 0.58959   2
   2   3   1 13.9476 0.62790   2
   2   3   1 13.0761 0.63564   5
   2   3   1 13.1986 0.59088   3
  -2   3  -1 13.4244 0.50522   2
   2   3   1 12.6516 0.63883   4
  -2   3  -1 14.4866 0.57394   3
  -2   3  -1 13.2829 0.64870   1
  -2   3  -1 14.0194 0.49348   4
  -2   3  -1 15.0288 0.65594   5
  -3  -3  -1 0.16649 0.11601   2
   3  -3   1 0.03876 0.05076   4
   3  -3   1 0.02955 0.07488   3
   3  -3   1 0.03608 0.09430   5
  -3  -3  -1 0.06979 0.06119   1
   3   3   1 0.07266 0.10710   5
   3   3   1 0.07182 0.11208   2
   3   3   1 -0.0193 0.08487   3
  -3   3  -1 -0.0625 0.05463   2
   3   3   1 -0.0491 0.07839   4
  -3   3  -1 0.05197 0.12049   1
   4  -3   1 23.0310 0.81915   3
   4  -3   1 22.3977 0.85636   5
  -4  -3  -1 22.8033 0.70988   1
   4  -3   1 22.1874 0.56350   4
  -4  -3  -1 23.1461 0.89647   2
   4   3   1 23.4077 0.92102   5
   4   3   1 24.0726 0.87413   3
   4   3   1 20.6203 0.94818   4
   4   3   1 21.8906 0.92403   2
  -4   3  -1 23.6648 0.99521   1
  -4   3  -1 22.6322 0.67696   2
   5  -3   1 22.9105 0.84297   3
  -5  -3  -1 22.5795 0.92817   2
  -5  -3  -1 23.4087 0.76434   1
   5  -3   1 23.0072 0.89066   5
  -5   3  -1 24.7469 0.68950   2
   5   3   1 23.9430 0.96156   5
   5   3   1 24.2418 1.05242   4
  -5   3  -1 21.7326 1.01330   1
   5   3   1 22.5045 0.88594   3
   6  -3   1 0.85871 0.18949   3
  -6  -3  -1 0.73883 0.20055   2
   6  -3   1 1.01622 0.22337   5
  -6  -3  -1 1.17704 0.20399   1
  -6   3  -1 0.85261 0.25550   1
   6   3   1 0.81395 0.20321   3
   6   3   1 0.92615 0.23114   5
   6   3   1 1.19537 0.28580   4
  -6   3  -1 1.00522 0.13771   2
   7  -3   1 0.14891 0.15623   5
  -7  -3  -1 0.38383 0.19205   2
  -7  -3  -1 0.24341 0.13002   1
   7  -3   1 0.56372 0.17219   3
   7   3   1 0.36631 0.15810   3
   7   3   1 0.81692 0.29434   4
   7   3   1 0.27343 0.17046   5
  -7   3  -1 0.34134 0.20164   1
   8  -3   1 0.08278 0.15359   3
  -8  -3  -1 0.03177 0.13261   1
  -8  -3  -1 0.17098 0.14650   2
   8  -3   1 -0.2057 0.12807   5
   8   3   1 -0.0536 0.11300   3
   8   3   1 -0.0639 0.10913   5
  -8   3  -1 -0.1264 0.15362   1
   8   3   1 -0.0346 0.15405   4
  -9  -3  -1 0.16605 0.16164   2
   9  -3   1 -0.0363 0.19978   5
   9  -3   1 -0.0845 0.14184   3
  -9  -3  -1 0.18347 0.17427   1
   9   3   1 0.01474 0.14804   3
  -9   3  -1 -0.0764 0.14405   1
   9   3   1 0.00950 0.14016   5
   9   3   1 0.18970 0.19947   4
 -10  -3  -1 3.92519 0.51085   2
 -10  -3  -1 3.96545 0.51501   1
  10  -3   1 3.47741 0.42804   3
 -10   3  -1 2.13196 0.48519   1
  10   3   1 4.59706 0.65056   4
  10   3   1 2.33697 0.41870   3
  10   3   1 3.23448 0.50100   5
 -11  -3  -1 0.88115 0.33007   1
 -11  -3  -1 0.40401 0.27777   4
  11  -3   1 1.02313 0.33828   3
 -11  -3  -1 0.84508 0.27906   2
  11   3   1 1.68069 0.39159   3
  11   3   1 0.62183 0.35491   4
 -11   3  -1 1.32146 0.42019   1
 -12  -3  -1 0.27953 0.23321   4
  12  -3   1 -0.0366 0.27211   3
 -12  -3  -1 0.08358 0.20627   2
  12   3   1 0.00156 0.22422   3
 -12   3  -1 -0.1825 0.27352   1
  12   3   1 0.24387 0.37270   4
 -13  -3  -1 0.18030 0.26784   2
  13  -3   1 -0.2724 0.25573   3
  13   3   1 0.36580 0.32489   3
 -13   3  -1 0.05779 0.37553   1
  14   3   1 0.92773 0.38120   3
  13  -4  -1 1.18171 0.39474   3
 -13  -4   1 1.34939 0.39116   2
 -13   4   1 1.94707 0.57810   1
  13   4  -1 0.90057 0.36971   3
  13   4  -1 1.09563 0.52778   4
 -12  -4   1 0.20860 0.24495   2
  12  -4  -1 -0.3414 0.20093   3
  12   4  -1 -0.0816 0.36330   4
  12   4  -1 0.12017 0.24662   3
 -12   4   1 0.09197 0.27860   1
 -11  -4   1 0.35114 0.27770   1
  11  -4  -1 0.83877 0.31152   3
 -11  -4   1 0.98691 0.32512   2
  11   4  -1 0.69206 0.28342   3
  11   4  -1 1.11719 0.39799   4
  11   4  -1 0.48695 0.31580   5
 -11   4   1 0.86061 0.37185   1
 -10  -4   1 0.12933 0.20456   2
 -10  -4   1 -0.0274 0.17110   1
  10  -4  -1 -0.1636 0.18139   3
 -10   4   1 -0.0502 0.23448   1
  10   4  -1 0.06589 0.17287   5
  10   4  -1 0.05141 0.22795   4
  10   4  -1 0.02666 0.16896   3
  -9  -4   1 1.81702 0.32997   1
  -9  -4   1 0.34933 0.22357   2
   9  -4  -1 0.73446 0.24939   5
   9  -4  -1 1.15009 0.28607   3
   9   4  -1 1.42155 0.34042   5
  -9   4   1 1.94234 0.46655   1
   9   4  -1 1.55060 0.40393   4
   9   4  -1 1.07773 0.27341   3
  -8  -4   1 0.24130 0.18906   2
  -8  -4   1 0.09311 0.15230   1
   8  -4  -1 0.18589 0.19599   5
   8  -4  -1 0.11347 0.14765   3
   8   4  -1 0.19672 0.16911   3
   8   4  -1 -0.0870 0.16583   4
   8   4  -1 -0.0275 0.19886   2
   8   4  -1 0.24077 0.17668   5
  -8   4   1 0.03982 0.20782   1
   7  -4  -1 16.9103 0.84533   5
  -7  -4   1 16.7098 0.73592   1
   7  -4  -1 15.3523 0.77453   3
  -7  -4   1 17.8665 0.92344   2
   7   4  -1 15.6358 0.83127   5
   7   4  -1 15.2015 0.90411   2
   7   4  -1 16.0948 0.79369   3
  -7   4   1 16.7862 0.97132   1
   7   4  -1 16.7379 0.99509   4
   6  -4  -1 4.09481 0.23654   4
   6  -4  -1 4.42424 0.46325   3
   6  -4  -1 4.54285 0.48656   5
  -6  -4   1 4.79204 0.36502   1
  -6  -4   1 4.38780 0.52393   2
   6   4  -1 4.22546 0.44651   3
   6   4  -1 4.60392 0.58062   4
  -6   4   1 5.32465 0.60750   1
   6   4  -1 3.82975 0.49366   2
   6   4  -1 4.38474 0.48069   5
  -5  -4   1 38.5019 1.40003   2
   5  -4  -1 40.4426 1.33507   3
   5  -4  -1 39.0813 1.38839   5
  -5  -4   1 37.9184 1.20278   1
   5  -4  -1 38.4996 1.04639   4
  -5   4   1 39.4048 1.47253   1
   5   4  -1 39.9397 1.38142   5
   5   4  -1 37.1223 1.43760   2
   5   4  -1 40.1978 1.52946   4
   5   4  -1 40.3214 1.30670   3
  -4  -4   1 4.89011 0.49956   2
   4  -4  -1 4.46587 0.23566   2
   4  -4  -1 4.03170 0.42104   3
   4  -4  -1 4.95808 0.51580   5
  -4  -4   1 4.50862 0.34378   1
   4  -4  -1 5.32561 0.30293   4
   4   4  -1 5.29454 0.53231   2
   4   4  -1 5.18496 0.42337   5
   4   4  -1 4.70337 0.51086   4
  -4   4   1 4.61139 0.24446   2
  -4   4   1 4.22467 0.47864   1
   4   4  -1 4.24117 0.41761   3
  -4   4   1 4.73449 0.46754   3
   3  -4  -1 0.18971 0.10860   4
   3  -4  -1 0.09952 0.08882   2
   3  -4  -1 -0.0134 0.13499   3
  -3  -4   1 -0.0558 0.10569   1
   3  -4  -1 0.01292 0.15412   5
  -3  -4   1 0.05066 0.12607   2
  -3   4   1 0.11437 0.08793   2
  -3   4   1 -0.0080 0.11891   3
   3   4  -1 -0.0371 0.09669   3
   3   4  -1 -0.0884 0.10882   4
  -3   4   1 0.07663 0.11627   1
   3   4  -1 0.23503 0.13476   5
   3   4  -1 -0.2328 0.09908   2
  -2  -4   1 28.3701 1.05039   2
  -2  -4   1 27.4439 0.99718   1
   2  -4  -1 27.0504 1.03182   3
   2  -4  -1 27.4142 1.10539   5
   2  -4  -1 26.9080 0.93826   4
   2  -4  -1 27.4666 0.86826   2
   2   4  -1 29.2953 1.07280   5
   2   4  -1 29.5206 1.12352   4
  -2   4   1 29.1496 1.12034   5
   2   4  -1 29.7701 1.01986   3
   2   4  -1 29.2517 1.01880   1
  -2   4   1 28.8825 1.06963   1
  -2   4   1 29.0819 1.04870   3
   2   4  -1 30.6032 1.11811   2
  -2   4   1 28.0233 0.89515   2
   1  -4  -1 16.5000 0.74615   3
   1  -4  -1 16.5130 0.64864   2
  -1  -4   1 16.2725 0.74997   1
  -1  -4   1 17.8810 0.75260   2
  -1  -4   1 17.3392 0.78215   5
   1  -4  -1 17.0059 0.82954   5
   1  -4  -1 15.4634 0.73428   4
  -1   4   1 16.9051 0.76068   3
   1   4  -1 16.4985 0.75587   5
   1   4  -1 17.8381 0.77684   2
   1   4  -1 17.1181 0.79147   4
   1   4  -1 15.9469 0.76472   1
  -1   4   1 17.1978 0.68676   2
  -1   4   1 16.0242 0.72650   1
  -1   4   1 17.0207 0.76429   4
  -1   4   1 18.0536 0.84137   5
   1   4  -1 17.9142 0.73236   3
   0  -4  -1 208.831 5.06095   4
   0  -4  -1 217.389 5.19014   5
   0  -4  -1 212.676 4.95834   2
   0  -4   1 214.603 5.09665   5
   0  -4   1 216.951 5.01381   3
   0  -4   1 215.477 5.03195   4
   0   4   1 214.147 5.08292   3
   0   4  -1 215.645 5.05386   4
   0   4  -1 212.571 5.08839   1
   0   4   1 218.307 5.11796   4
   0   4  -1 218.421 5.03341   2
   0   4  -1 221.917 5.02401   3
   0   4   1 216.857 5.18749   5
   0   4  -1 218.226 5.10098   5
   0   4   1 219.602 4.98740   1
   0   4   1 213.667 5.00681   2
  -1  -4  -1 -0.1512 0.11941   2
  -1  -4  -1 -0.0279 0.10811   1
   1  -4   1 0.07082 0.10356   4
   1  -4   1 -0.2347 0.11832   3
  -1  -4  -1 0.16550 0.12886   4
   1   4   1 0.00553 0.12575   3
   1   4   1 0.19982 0.15625   5
  -1   4  -1 -0.0004 0.12101   1
   1   4   1 -0.0972 0.11313   2
  -1   4  -1 0.12235 0.10025   2
  -1   4  -1 -0.1101 0.07394   4
   1   4   1 -0.1726 0.09014   4
   1   4   1 -0.1255 0.09512   1
   2  -4   1 37.5121 1.10849   4
   2  -4   1 35.5668 1.25660   5
  -2  -4  -1 36.3967 1.09253   1
   2  -4   1 36.7411 1.20199   3
  -2  -4  -1 37.4688 1.24351   2
  -2  -4  -1 35.3044 1.28875   4
   2   4   1 37.5269 1.33124   5
  -2   4  -1 38.0675 1.35036   1
  -2   4  -1 38.5178 1.12875   4
   2   4   1 38.2105 1.27148   3
  -2   4  -1 37.5610 1.12706   2
   2   4   1 36.2111 1.26609   2
  -2   4  -1 34.6549 1.17066   3
   2   4   1 36.7271 1.33535   4
  -3  -4  -1 6.02563 0.48401   4
  -3  -4  -1 6.64507 0.36079   1
   3  -4   1 6.67821 0.44080   3
   3  -4   1 6.45729 0.47098   5
  -3  -4  -1 6.51587 0.46517   2
   3  -4   1 6.87712 0.34644   4
  -3   4  -1 7.49510 0.38527   2
   3   4   1 6.82218 0.51576   5
   3   4   1 6.25829 0.49830   2
   3   4   1 6.28445 0.46176   3
   3   4   1 6.91529 0.53105   4
  -3   4  -1 6.50661 0.52689   1
   4  -4   1 3.75969 0.39491   3
   4  -4   1 3.36185 0.38762   5
  -4  -4  -1 3.01520 0.24559   1
   4  -4   1 3.09621 0.20273   4
  -4  -4  -1 2.79980 0.37715   2
  -4   4  -1 3.81869 0.25516   2
  -4   4  -1 4.16385 0.52099   1
   4   4   1 3.25366 0.43200   2
   4   4   1 3.69630 0.46317   5
   4   4   1 3.25537 0.39135   3
   4   4   1 3.72032 0.48791   4
   5  -4   1 3.27912 0.37284   3
  -5  -4  -1 3.37137 0.27471   1
   5  -4   1 3.87966 0.43108   5
  -5  -4  -1 4.65034 0.52240   2
   5   4   1 3.77488 0.44911   3
   5   4   1 4.41440 0.51203   5
  -5   4  -1 3.79967 0.25292   2
   5   4   1 3.06727 0.47654   4
  -5   4  -1 4.33173 0.57599   1
   6  -4   1 0.68257 0.20764   3
   6  -4   1 0.89750 0.24391   5
  -6  -4  -1 0.72136 0.17576   1
  -6  -4  -1 0.69813 0.22326   2
   6   4   1 0.56455 0.20704   3
   6   4   1 0.47842 0.21095   5
   6   4   1 1.00965 0.31264   4
  -6   4  -1 0.51562 0.25785   1
   7  -4   1 2.36745 0.35981   5
  -7  -4  -1 2.30531 0.30369   1
  -7  -4  -1 2.54023 0.41707   2
   7  -4   1 2.19512 0.32680   3
  -7   4  -1 1.47689 0.35665   1
   7   4   1 2.08537 0.42063   4
   7   4   1 2.42565 0.38297   3
   7   4   1 2.49994 0.42618   5
  -8  -4  -1 4.26425 0.44460   1
   8  -4   1 3.89737 0.48499   5
   8  -4   1 3.18937 0.39431   3
  -8  -4  -1 3.65705 0.50956   2
   8   4   1 3.79276 0.52694   5
  -8   4  -1 3.64032 0.58821   1
   8   4   1 4.55571 0.53013   3
   8   4   1 3.71558 0.58007   4
   9  -4   1 0.35631 0.22147   3
  -9  -4  -1 0.83692 0.28132   2
   9  -4   1 0.47851 0.29118   5
   9   4   1 0.36869 0.25130   5
   9   4   1 1.02662 0.29999   3
   9   4   1 1.46321 0.41341   4
  -9   4  -1 0.67429 0.34882   1
 -10  -4  -1 0.18803 0.18657   2
  10  -4   1 0.30607 0.23382   3
 -10  -4  -1 0.27157 0.26353   4
  10   4   1 0.27933 0.40797   5
  10   4   1 0.11727 0.21851   3
 -10   4  -1 0.12995 0.22033   1
  10   4   1 0.23456 0.30659   4
 -11  -4  -1 0.79219 0.35521   4
  11  -4   1 0.85861 0.32666   3
 -11  -4  -1 0.24143 0.22439   2
 -11   4  -1 0.63094 0.36218   1
  11   4   1 0.51520 0.30528   3
  11   4   1 0.55180 0.43993   4
 -12  -4  -1 0.47656 0.27576   2
 -12  -4  -1 0.44348 0.34476   4
  12  -4   1 0.93164 0.35770   3
  12   4   1 0.94519 0.35586   3
 -12   4  -1 0.92493 0.46104   1
  12   4   1 0.60471 0.49360   4
 -13  -4  -1 1.39906 0.47460   4
 -13  -4  -1 0.85879 0.33286   2
  13  -4   1 1.70108 0.47675   3
 -13   4  -1 -0.0118 0.43739   1
  13   4   1 0.71161 0.36823   3
  13   4   1 0.71975 0.57827   4
 -13  -5   1 1.26532 0.39720   2
 -13  -5   1 0.91036 0.47275   4
  13   5  -1 1.10738 0.55584   4
 -12  -5   1 4.07120 0.65250   2
  12  -5  -1 3.10127 0.52104   3
  12   5  -1 5.22973 0.90552   4
 -12   5   1 3.64493 0.77000   1
  12   5  -1 3.02939 0.54672   3
 -11  -5   1 0.70251 0.31288   2
  11  -5  -1 0.41039 0.27121   3
  11   5  -1 0.84276 0.40697   4
 -11   5   1 1.36908 0.50569   1
  11   5  -1 1.11184 0.35214   3
 -10  -5   1 0.52394 0.27754   2
  10  -5  -1 0.46883 0.25059   3
  10   5  -1 0.67688 0.30666   5
  10   5  -1 0.35421 0.32998   4
  10   5  -1 0.52512 0.24942   3
 -10   5   1 1.33555 0.51132   1
  -9  -5   1 0.96946 0.32761   2
  -9  -5   1 0.85034 0.29854   1
   9  -5  -1 0.67121 0.24426   3
   9   5  -1 0.57949 0.23938   3
   9   5  -1 1.02721 0.32706   5
  -9   5   1 0.85572 0.39872   1
   9   5  -1 0.24368 0.26494   4
   8  -5  -1 0.12514 0.22645   5
   8  -5  -1 -0.0200 0.15812   3
  -8  -5   1 0.18121 0.17054   1
  -8  -5   1 0.26131 0.20600   2
   8   5  -1 -0.0025 0.25958   2
  -8   5   1 -0.2837 0.19637   1
   8   5  -1 0.26282 0.20576   3
   8   5  -1 0.38455 0.29896   4
   8   5  -1 0.15499 0.20837   5
   7  -5  -1 9.22624 0.62488   3
  -7  -5   1 8.25207 0.66005   2
   7  -5  -1 8.18385 0.63794   5
  -7  -5   1 8.16852 0.52528   1
   7   5  -1 7.88001 0.85952   4
   7   5  -1 6.01321 0.68601   2
   7   5  -1 7.83310 0.59151   3
  -7   5   1 6.22020 0.74086   1
   7   5  -1 9.46591 0.69751   5
   6  -5  -1 20.0692 0.99871   5
   6  -5  -1 17.4845 0.87441   3
  -6  -5   1 18.7244 0.99190   2
  -6  -5   1 19.9867 0.81471   1
   6   5  -1 17.5165 1.01607   2
   6   5  -1 19.5901 0.99627   5
  -6   5   1 18.8921 1.06753   1
   6   5  -1 18.9959 1.09507   4
   6   5  -1 19.3821 0.92306   3
   5  -5  -1 3.75809 0.28313   4
   5  -5  -1 3.49121 0.47156   5
  -5  -5   1 3.53976 0.49325   2
  -5  -5   1 3.24429 0.36772   1
   5  -5  -1 3.51803 0.44632   3
   5   5  -1 4.07333 0.55895   2
  -5   5   1 3.46810 0.51221   1
   5   5  -1 3.72724 0.46832   3
   5   5  -1 3.08934 0.48231   4
   5   5  -1 4.89562 0.55716   5
   4  -5  -1 14.2511 0.59813   4
   4  -5  -1 14.2453 0.81136   5
   4  -5  -1 13.5114 0.74458   3
  -4  -5   1 13.5368 0.66158   1
  -4  -5   1 13.3567 0.76705   2
   4   5  -1 13.1211 0.71456   3
  -4   5   1 13.8620 0.82635   1
   4   5  -1 12.6853 0.82028   4
   4   5  -1 11.4059 0.75791   2
   4   5  -1 13.8134 0.78011   5
  -4   5   1 12.7540 0.72224   3
  -3  -5   1 14.1236 0.76769   2
   3  -5  -1 14.2434 0.80699   5
   3  -5  -1 13.4737 0.74529   3
  -3  -5   1 13.7967 0.68691   1
   3  -5  -1 14.2905 0.63989   4
   3  -5  -1 14.5361 0.57413   2
  -3   5   1 13.0809 0.57131   2
   3   5  -1 13.4230 0.78749   2
   3   5  -1 12.4532 0.73488   5
  -3   5   1 13.5335 0.73548   3
   3   5  -1 13.7256 0.71668   3
   3   5  -1 12.5425 0.80013   4
  -3   5   1 12.9214 0.76312   1
  -2  -5   1 0.45012 0.20526   2
  -2  -5   1 0.20908 0.16390   1
  -2  -5   1 0.04737 0.16522   5
   2  -5  -1 0.19058 0.13669   2
   2  -5  -1 0.08768 0.16320   5
   2  -5  -1 0.29408 0.16693   4
   2  -5  -1 0.15103 0.16348   3
   2   5  -1 0.49863 0.19853   5
  -2   5   1 0.28608 0.17083   3
   2   5  -1 0.18736 0.12418   3
  -2   5   1 0.30350 0.13167   2
   2   5  -1 0.56542 0.20334   1
   2   5  -1 0.37010 0.22061   2
  -2   5   1 0.03796 0.13948   1
  -2   5   1 0.06631 0.14460   5
   2   5  -1 0.10941 0.14147   4
  -1  -5   1 65.3985 2.01451   5
   1  -5  -1 63.8869 2.06727   5
   1  -5  -1 64.1167 1.98009   3
  -1  -5   1 61.6696 1.93413   1
   1  -5  -1 65.8951 1.93042   4
  -1  -5   1 64.3873 1.92477   2
   1  -5  -1 66.4213 1.81778   2
  -1  -5   1 65.6602 1.99618   4
   1   5  -1 66.1655 1.93329   3
   1   5  -1 65.4222 1.95373   1
   1   5  -1 66.2091 2.02159   5
   1   5  -1 67.2155 2.03173   4
  -1   5   1 63.2924 1.94049   1
  -1   5   1 63.5557 2.05968   5
   1   5  -1 63.0915 1.96037   2
  -1   5   1 65.5652 1.85677   2
  -1   5   1 65.4876 1.95664   4
  -1   5   1 65.4686 1.98971   3
   0  -5   1 6.91959 0.48201   2
   0  -5   1 6.71634 0.49245   3
   0  -5  -1 7.12466 0.47071   2
   0  -5  -1 7.40797 0.53232   4
   0  -5   1 5.63641 0.45344   4
   0  -5   1 7.30849 0.55769   5
   0  -5  -1 6.78072 0.57473   5
   0   5  -1 6.95728 0.49036   2
   0   5  -1 7.33614 0.51494   4
   0   5  -1 6.91763 0.53554   1
   0   5   1 7.00596 0.56032   5
   0   5   1 6.64467 0.50935   4
   0   5  -1 7.13997 0.54125   5
   0   5   1 7.37033 0.54441   3
   0   5  -1 6.08443 0.55561   3
   0   5   1 6.44820 0.47339   1
   0   5   1 5.80197 0.44957   2
  -1  -5  -1 6.77447 0.52448   4
   1  -5   1 6.88992 0.46980   2
   1  -5   1 6.99556 0.50281   3
  -1  -5  -1 6.79096 0.48702   2
  -1  -5  -1 8.94065 0.64473   5
   1  -5   1 7.35312 0.48804   4
  -1  -5  -1 7.71759 0.48474   1
   1  -5   1 7.37728 0.54466   5
  -1   5  -1 8.05978 0.51668   4
  -1   5  -1 8.83456 0.60598   1
   1   5   1 7.78647 0.57223   4
  -1   5  -1 7.36976 0.54483   5
   1   5   1 9.04150 0.59117   3
   1   5   1 8.66780 0.62759   5
   1   5   1 7.30040 0.47028   1
  -1   5  -1 7.11624 0.49110   3
  -1   5  -1 6.64657 0.46472   2
   1   5   1 8.35966 0.55004   2
  -2  -5  -1 1.10646 0.26857   4
  -2  -5  -1 0.80208 0.19337   1
   2  -5   1 0.90308 0.25777   5
   2  -5   1 1.06863 0.23430   3
  -2  -5  -1 1.07995 0.24222   2
   2  -5   1 0.77765 0.19758   4
   2   5   1 1.27065 0.27888   5
  -2   5  -1 0.52662 0.21818   1
   2   5   1 0.81238 0.23923   3
  -2   5  -1 0.94188 0.24237   3
  -2   5  -1 1.06676 0.21490   4
   2   5   1 0.97292 0.28398   4
   2   5   1 0.79120 0.23578   2
   2   5   1 1.16084 0.22234   1
  -2   5  -1 1.37122 0.24042   2
  -3  -5  -1 3.82009 0.31733   1
   3  -5   1 4.50526 0.46941   3
   3  -5   1 3.55980 0.44274   5
   3  -5   1 3.77860 0.30616   4
  -3  -5  -1 4.44727 0.50211   2
  -3  -5  -1 2.74157 0.42161   4
  -3   5  -1 3.41691 0.49851   1
   3   5   1 3.50985 0.45064   3
   3   5   1 2.77530 0.43705   4
  -3   5  -1 3.15818 0.33992   2
  -3   5  -1 3.32203 0.39316   3
   3   5   1 3.50961 0.47630   5
   3   5   1 3.33263 0.46190   2
   4  -5   1 0.86612 0.17113   4
  -4  -5  -1 0.90364 0.19213   1
  -4  -5  -1 0.68940 0.26068   4
   4  -5   1 1.11810 0.27543   5
   4  -5   1 0.29276 0.17696   3
  -4  -5  -1 0.75912 0.24209   2
  -4   5  -1 0.88426 0.27842   2
  -4   5  -1 1.11012 0.33084   1
   4   5   1 0.71238 0.25563   3
   4   5   1 0.51888 0.23210   4
   4   5   1 1.24597 0.33041   5
   4   5   1 1.15197 0.31881   2
   5  -5   1 0.20062 0.16568   3
  -5  -5  -1 0.32280 0.14301   1
   5  -5   1 0.96187 0.28845   5
  -5  -5  -1 0.30238 0.21290   2
  -5  -5  -1 0.71401 0.26266   4
  -5   5  -1 0.25823 0.20563   1
   5   5   1 0.40249 0.20968   3
   5   5   1 0.39119 0.23609   5
   5   5   1 0.83042 0.30626   4
  -6  -5  -1 0.76130 0.26469   2
  -6  -5  -1 0.71305 0.30453   4
   6  -5   1 0.97960 0.27839   5
   6  -5   1 0.63812 0.21297   3
   6   5   1 0.75065 0.32023   4
  -6   5  -1 1.08874 0.35975   1
   6   5   1 1.20573 0.32034   5
   6   5   1 1.33607 0.32964   3
  -7  -5  -1 1.51372 0.36520   2
   7  -5   1 1.88772 0.34662   3
   7  -5   1 1.77358 0.36658   5
  -7  -5  -1 1.40940 0.37936   4
   7   5   1 1.21977 0.36190   4
   7   5   1 1.52623 0.34767   3
   7   5   1 1.44660 0.37100   5
  -7   5  -1 1.13022 0.38411   1
  -8  -5  -1 0.02113 0.20144   4
  -8  -5  -1 -0.0065 0.17389   2
   8  -5   1 -0.1074 0.13695   3
   8  -5   1 -0.2177 0.20213   5
   8   5   1 0.09501 0.21314   5
  -8   5  -1 -0.1426 0.20115   1
   8   5   1 -0.1203 0.19425   4
   8   5   1 -0.0675 0.17545   3
  -9  -5  -1 -0.3022 0.19476   4
   9  -5   1 -0.2415 0.14209   3
  -9  -5  -1 0.08037 0.20667   2
   9   5   1 -0.3528 0.18815   5
   9   5   1 -0.1590 0.17968   3
  -9   5  -1 0.04700 0.23389   1
   9   5   1 -0.3366 0.18739   4
 -10  -5  -1 2.96238 0.59454   4
 -10  -5  -1 5.36115 0.69015   2
  10  -5   1 3.36302 0.48882   3
 -10   5  -1 2.26245 0.57595   1
  10   5   1 4.22184 0.63186   3
  10   5   1 3.26291 0.62401   4
 -11  -5  -1 0.43962 0.28087   2
 -11  -5  -1 0.16246 0.29062   4
  11  -5   1 0.18020 0.26498   3
 -11   5  -1 0.48322 0.43670   1
  11   5   1 0.09044 0.36959   4
  11   5   1 0.01963 0.24613   3
 -12  -5  -1 0.14572 0.26546   2
  12  -5   1 -0.0379 0.29815   3
 -12  -5  -1 0.38768 0.33196   4
  12   5   1 0.03075 0.42319   4
 -12   5  -1 -0.3511 0.35382   1
  12   5   1 0.19375 0.31252   3
 -12  -6   1 2.57637 0.62621   2
 -12  -6   1 1.55970 0.53222   4
  12   6  -1 2.13908 0.66849   4
 -11  -6   1 4.83271 0.74138   2
  11  -6  -1 4.34073 0.58398   3
 -11  -6   1 5.09843 0.83917   4
  11   6  -1 5.27916 0.90205   4
 -11   6   1 4.53650 0.82158   1
  10  -6  -1 1.59678 0.36085   3
 -10  -6   1 3.23753 0.59536   2
 -10   6   1 2.81831 0.65305   1
  10   6  -1 1.73966 0.54862   4
  10   6  -1 2.16579 0.53292   3
   9  -6  -1 -0.1995 0.19944   3
  -9  -6   1 -0.1111 0.22236   2
   9   6  -1 -0.0427 0.24106   4
  -9   6   1 0.05068 0.26530   1
   9   6  -1 0.15178 0.24813   3
  -8  -6   1 -0.2062 0.18978   2
   8  -6  -1 -0.2370 0.15708   3
  -8   6   1 0.16928 0.28121   1
   8   6  -1 0.20889 0.24227   5
   8   6  -1 0.03057 0.19970   4
   8   6  -1 0.21029 0.21956   3
   7  -6  -1 6.31746 0.62696   3
  -7  -6   1 6.90006 0.77153   2
  -7   6   1 6.65631 0.84683   1
   7   6  -1 6.63117 0.73319   5
   7   6  -1 5.60342 0.63747   3
   7   6  -1 6.04405 0.80258   4
   7   6  -1 6.53193 0.79627   2
   6  -6  -1 12.5865 0.77823   3
   6  -6  -1 11.8205 0.82438   5
  -6  -6   1 10.0210 0.77175   2
  -6  -6   1 12.8948 0.68421   1
   6   6  -1 11.0307 0.89543   4
   6   6  -1 10.6138 0.75469   3
   6   6  -1 11.4730 0.88193   2
   6   6  -1 12.6216 0.85073   5
  -6   6   1 10.7432 0.86710   1
   5  -6  -1 13.7103 0.79476   3
   5  -6  -1 11.9160 0.83467   5
  -5  -6   1 11.6861 0.80448   2
  -5  -6   1 12.4465 0.67615   1
   5   6  -1 12.9569 0.92277   4
   5   6  -1 10.9462 0.83035   2
   5   6  -1 10.2927 0.71771   3
   5   6  -1 12.1057 0.82777   5
  -5   6   1 11.9704 0.86112   1
   4  -6  -1 0.11949 0.14680   4
  -4  -6   1 0.36285 0.22044   2
  -4  -6   1 0.42110 0.24718   4
   4  -6  -1 0.19582 0.17793   3
  -4  -6   1 0.14109 0.17765   1
   4  -6  -1 0.04868 0.21756   5
   4   6  -1 -0.0393 0.17605   3
   4   6  -1 0.36813 0.23798   4
   4   6  -1 -0.0025 0.16313   5
   4   6  -1 -0.0272 0.18165   2
  -4   6   1 0.07066 0.16863   3
  -4   6   1 0.00217 0.17247   1
  -3  -6   1 2.25704 0.44073   5
   3  -6  -1 2.02485 0.40193   3
  -3  -6   1 1.46228 0.36522   2
  -3  -6   1 1.42849 0.31696   1
  -3  -6   1 2.04482 0.39859   4
   3  -6  -1 2.64000 0.36540   4
   3  -6  -1 1.69348 0.39536   5
  -3   6   1 2.26126 0.39698   3
   3   6  -1 1.62898 0.36897   5
   3   6  -1 2.82080 0.42636   3
   3   6  -1 1.54495 0.37552   2
   3   6  -1 2.54541 0.45792   4
  -3   6   1 1.65928 0.37258   1
  -2  -6   1 15.9442 0.83187   1
   2  -6  -1 14.3291 0.90576   5
   2  -6  -1 13.5979 0.73948   4
  -2  -6   1 13.9855 0.87508   5
   2  -6  -1 13.9915 0.68433   2
  -2  -6   1 13.6525 0.84778   4
  -2  -6   1 12.8812 0.79199   2
   2  -6  -1 13.9330 0.85732   3
   2   6  -1 15.8464 0.89089   2
  -2   6   1 14.8748 0.85913   1
   2   6  -1 13.5903 0.84617   5
  -2   6   1 13.3712 0.87961   5
   2   6  -1 12.6234 0.82739   4
   2   6  -1 14.1166 0.80438   3
   2   6  -1 12.9311 0.77894   1
  -2   6   1 13.8644 0.84495   3
  -2   6   1 13.3642 0.68894   2
  -1  -6   1 261.761 6.25076   2
  -1  -6   1 257.722 6.37992   5
  -1  -6   1 261.992 6.35035   4
   1  -6  -1 264.252 6.11165   2
  -1  -6   1 267.763 6.31223   1
   1  -6  -1 265.349 6.49521   5
   1  -6  -1 260.943 6.25614   4
   1  -6  -1 251.243 6.31014   3
   1   6  -1 254.938 6.37934   4
   1   6  -1 262.967 6.26388   3
  -1   6   1 268.835 6.36138   3
  -1   6   1 269.663 6.50122   5
   1   6  -1 261.831 6.39078   5
   1   6  -1 261.902 6.29760   1
  -1   6   1 263.026 6.30397   4
  -1   6   1 266.708 6.29599   1
  -1   6   1 259.243 6.14946   2
   1   6  -1 262.290 6.32026   2
   0  -6   1 7.74783 0.74527   5
   0  -6   1 8.42874 0.63693   4
   0  -6   1 9.94912 0.67858   3
   0  -6   1 9.26493 0.61514   2
   0  -6  -1 9.29863 0.59990   2
   0  -6  -1 7.96293 0.79386   5
   0  -6  -1 8.96554 0.66019   4
   0  -6  -1 9.13745 0.63756   1
   0  -6   1 8.12992 0.68383   1
   0   6   1 9.45351 0.68944   4
   0   6  -1 9.27957 0.70213   5
   0   6   1 8.73825 0.69901   5
   0   6  -1 9.80300 0.66323   4
   0   6   1 9.87196 0.70629   3
   0   6  -1 8.83992 0.63462   3
   0   6  -1 10.3968 0.66784   2
   0   6   1 9.24718 0.63780   1
   0   6   1 8.07101 0.58809   2
   0   6  -1 9.78333 0.69127   1
   1  -6   1 44.1440 1.66438   5
  -1  -6  -1 42.2024 1.71882   5
   1  -6   1 44.9225 1.58652   3
   1  -6   1 46.0050 1.51983   2
  -1  -6  -1 46.0100 1.69233   4
  -1  -6  -1 45.5471 1.52277   1
   1  -6   1 46.8961 1.57568   4
  -1  -6  -1 46.5193 1.58625   2
   1   6   1 48.0721 1.73822   4
  -1   6  -1 45.1748 1.54179   2
   1   6   1 47.0305 1.67021   3
  -1   6  -1 44.1486 1.57151   3
  -1   6  -1 45.9895 1.58230   4
   1   6   1 44.6676 1.50887   1
  -1   6  -1 48.5567 1.72762   1
   1   6   1 46.3488 1.63350   2
   1   6   1 50.5846 1.81287   5
   2  -6   1 -0.0232 0.17942   3
  -2  -6  -1 -0.0838 0.14604   1
  -2  -6  -1 -0.0019 0.19190   5
  -2  -6  -1 0.21620 0.21428   4
  -2  -6  -1 -0.1489 0.14542   2
   2  -6   1 -0.0569 0.16695   2
   2  -6   1 0.00029 0.16728   4
   2  -6   1 -0.0281 0.18617   5
  -2   6  -1 -0.1456 0.17636   1
   2   6   1 0.00118 0.17299   5
   2   6   1 0.20975 0.19406   4
  -2   6  -1 0.09198 0.15133   2
  -2   6  -1 -0.0716 0.14463   3
   2   6   1 0.16743 0.20308   2
   2   6   1 0.06179 0.18332   3
   2   6   1 -0.0498 0.13663   1
  -2   6  -1 0.09349 0.14631   4
   3  -6   1 2.33583 0.42634   5
  -3  -6  -1 2.21131 0.42309   4
   3  -6   1 2.86731 0.42213   3
  -3  -6  -1 3.57798 0.47859   2
  -3   6  -1 2.25579 0.37259   3
  -3   6  -1 3.15841 0.53023   1
   3   6   1 2.45323 0.44188   2
   3   6   1 2.68767 0.48235   4
   3   6   1 3.21866 0.50254   3
   3   6   1 4.02724 0.58494   5
   4  -6   1 11.2154 0.70057   3
  -4  -6  -1 9.91868 0.76614   4
  -4  -6  -1 11.1594 0.74177   2
   4  -6   1 10.4758 0.75134   5
   4   6   1 11.6779 0.83336   5
   4   6   1 9.86331 0.79361   4
   4   6   1 11.5659 0.77588   3
  -4   6  -1 9.70124 0.79892   1
  -5  -6  -1 35.0526 1.47389   2
  -5  -6  -1 35.7678 1.59373   4
   5  -6   1 36.0042 1.45386   5
   5  -6   1 37.8564 1.39820   3
  -5   6  -1 39.3204 1.70246   1
   5   6   1 35.5529 1.57036   5
   5   6   1 32.7222 1.58970   4
   5   6   1 35.7338 1.48784   3
  -6  -6  -1 -0.0346 0.16002   2
  -6  -6  -1 0.40207 0.25806   4
   6  -6   1 0.07903 0.17223   3
   6  -6   1 0.78684 0.31345   5
  -6   6  -1 0.11994 0.22186   1
   6   6   1 0.13543 0.22219   5
   6   6   1 0.03910 0.20668   3
   6   6   1 -0.0291 0.24296   4
  -7  -6  -1 0.88797 0.30827   2
  -7  -6  -1 0.44119 0.27650   4
   7  -6   1 0.52209 0.24428   3
   7   6   1 0.49074 0.28970   4
   7   6   1 0.31949 0.25551   3
  -7   6  -1 0.39284 0.32250   1
   7   6   1 0.63180 0.30264   5
  -8  -6  -1 0.12127 0.24417   2
   8  -6   1 -0.1381 0.19089   3
  -8  -6  -1 -0.0952 0.24598   4
   8   6   1 0.23383 0.29437   4
  -8   6  -1 0.21408 0.30275   1
   8   6   1 -0.2957 0.19908   3
   9  -6   1 0.25362 0.25690   3
  -9  -6  -1 0.32978 0.26100   2
  -9  -6  -1 0.21322 0.27722   4
   9   6   1 0.01202 0.28362   4
  -9   6  -1 0.09354 0.34008   1
   9   6   1 -0.0898 0.22704   3
 -10  -6  -1 5.47529 0.74602   2
 -10  -6  -1 4.88474 0.79252   4
  10  -6   1 5.16681 0.60876   3
  10   6   1 6.86884 0.98949   4
  10   6   1 6.02303 0.78408   3
 -10   6  -1 4.87842 0.87313   1
 -11  -6  -1 1.46768 0.54001   4
 -11  -6  -1 1.46630 0.45885   2
  11  -6   1 1.15457 0.43041   3
  11   6   1 0.19896 0.47620   4
  11   6   1 1.19490 0.45991   3
 -11   6  -1 0.72743 0.46035   1
  10  -7  -1 -0.1185 0.30574   3
 -10  -7   1 -0.1011 0.28644   4
 -10  -7   1 -0.1993 0.25461   2
  10   7  -1 0.26553 0.40456   4
 -10   7   1 0.30881 0.38865   1
  -9  -7   1 1.59463 0.48876   4
  -9  -7   1 0.93534 0.41025   2
   9  -7  -1 0.96668 0.37837   3
  -9   7   1 0.63257 0.41550   1
   9   7  -1 0.92542 0.51206   4
  -8  -7   1 -0.1213 0.24227   4
  -8  -7   1 -0.2363 0.22351   2
   8  -7  -1 0.03340 0.27236   3
   8   7  -1 -0.3552 0.26068   4
  -8   7   1 0.15059 0.31686   1
  -7  -7   1 0.36163 0.29424   4
   7  -7  -1 1.07120 0.36448   3
  -7  -7   1 0.26412 0.26478   2
  -7   7   1 0.30460 0.31518   1
   7   7  -1 0.13369 0.28943   2
   7   7  -1 0.59087 0.35784   4
   7   7  -1 0.70522 0.31171   3
  -6  -7   1 4.07603 0.70531   4
   6  -7  -1 4.24052 0.58803   3
  -6  -7   1 4.26567 0.64436   2
   6   7  -1 4.09962 0.59687   3
   6   7  -1 2.97629 0.57999   2
  -6   7   1 2.96080 0.57954   1
   6   7  -1 1.92919 0.52983   4
  -5  -7   1 0.38644 0.27942   2
  -5  -7   1 -0.0263 0.21324   4
   5  -7  -1 0.36755 0.24988   3
   5   7  -1 -0.2804 0.19250   5
   5   7  -1 0.20550 0.24583   3
   5   7  -1 -0.2982 0.22172   2
  -5   7   1 0.07786 0.24418   1
   5   7  -1 0.16383 0.25704   4
  -4  -7   1 0.06475 0.23484   4
  -4  -7   1 0.84310 0.34186   2
   4  -7  -1 0.13797 0.22642   3
  -4  -7   1 0.39665 0.32131   5
   4  -7  -1 0.20736 0.25660   5
   4   7  -1 -0.0817 0.23375   2
   4   7  -1 0.34520 0.23259   3
   4   7  -1 0.28402 0.24164   4
   4   7  -1 0.31862 0.26269   5
  -4   7   1 0.16007 0.21647   1
  -4   7   1 0.06158 0.18891   3
   3  -7  -1 2.04717 0.41000   3
  -3  -7   1 2.84349 0.49732   2
  -3  -7   1 2.41617 0.48075   5
  -3  -7   1 2.93875 0.46251   1
   3  -7  -1 3.18924 0.44958   4
   3  -7  -1 2.55965 0.53989   5
  -3  -7   1 3.29277 0.57244   4
   3   7  -1 2.62278 0.45027   3
   3   7  -1 2.36989 0.47611   4
  -3   7   1 2.45131 0.48036   1
   3   7  -1 2.53681 0.47498   5
   3   7  -1 3.04465 0.53263   2
  -3   7   1 3.89537 0.54847   3
   2  -7  -1 5.47496 0.68762   3
  -2  -7   1 4.03058 0.62026   5
  -2  -7   1 4.31628 0.55974   1
  -2  -7   1 4.58728 0.59327   2
   2  -7  -1 5.29819 0.70685   5
   2  -7  -1 4.99167 0.57995   4
  -2  -7   1 6.23638 0.75162   4
  -2   7   1 4.14815 0.57760   1
   2   7  -1 5.37988 0.62939   3
   2   7  -1 4.61628 0.62685   2
   2   7  -1 5.57487 0.59965   1
  -2   7   1 4.83146 0.62619   3
   2   7  -1 4.35845 0.61731   5
   2   7  -1 5.50789 0.69714   4
   1  -7  -1 4.30359 0.63667   5
   1  -7  -1 4.05103 0.56637   3
   1  -7  -1 3.67405 0.46208   2
  -1  -7   1 3.44942 0.55459   4
  -1  -7   1 4.05154 0.60960   5
   1  -7  -1 3.80132 0.57627   1
  -1  -7   1 3.21923 0.49988   3
   1  -7  -1 3.84127 0.53497   4
  -1  -7   1 3.42452 0.50550   2
  -1  -7   1 2.89578 0.49246   1
  -1   7   1 3.84416 0.54950   3
   1   7  -1 4.41772 0.57445   3
   1   7  -1 4.27858 0.58138   2
   1   7  -1 3.43681 0.53001   4
   1   7  -1 4.48131 0.61146   5
  -1   7   1 3.40425 0.51464   1
  -1   7   1 3.10380 0.44504   2
  -1   7   1 4.16273 0.64194   5
  -1   7   1 4.01201 0.53240   4
   1   7  -1 3.44931 0.51818   1
   0  -7  -1 7.81686 0.67613   1
   0  -7   1 8.64424 0.74179   5
   0  -7   1 6.97074 0.69291   3
   0  -7   1 9.34131 0.76868   1
   0  -7   1 8.81364 0.69644   4
   0  -7  -1 7.84071 0.80910   3
   0  -7  -1 7.77973 0.76297   4
   0  -7  -1 9.14832 0.63645   2
   0  -7  -1 6.30824 0.75296   5
   0  -7   1 9.06929 0.65909   2
   0   7  -1 9.71791 0.69826   2
   0   7  -1 8.75102 0.70796   1
   0   7   1 7.69017 0.73202   2
   0   7  -1 8.21398 0.64546   3
   0   7   1 7.26528 0.75829   4
   0   7  -1 9.23418 0.70026   4
   0   7   1 8.82103 0.90220   5
   0   7   1 8.84493 0.70694   3
   0   7  -1 8.44881 0.71322   5
   0   7   1 7.21313 0.60649   1
   1  -7   1 0.49361 0.25693   2
   1  -7   1 0.05720 0.20591   3
  -1  -7  -1 0.63467 0.37078   5
  -1  -7  -1 0.39248 0.22708   2
   1  -7   1 0.94432 0.36107   1
   1  -7   1 0.86450 0.32708   4
   1  -7   1 0.16824 0.27912   5
  -1  -7  -1 0.33219 0.30522   4
   1   7   1 0.49738 0.27811   5
   1   7   1 0.38978 0.27277   3
  -1   7  -1 0.89050 0.29000   2
   1   7   1 0.74834 0.27949   2
  -1   7  -1 0.44328 0.22841   4
   1   7   1 0.27940 0.21672   4
  -1   7  -1 0.37970 0.25611   1
  -1   7  -1 0.16205 0.19919   3
   2  -7   1 0.31231 0.29976   5
   2  -7   1 0.70543 0.30499   3
   2  -7   1 0.05047 0.21691   4
  -2  -7  -1 -0.0340 0.21014   4
  -2  -7  -1 0.31922 0.33093   5
  -2  -7  -1 0.27239 0.23165   2
   2   7   1 0.53118 0.27075   4
   2   7   1 0.09381 0.22194   5
  -2   7  -1 0.32799 0.22904   4
   2   7   1 0.01960 0.20475   2
  -2   7  -1 0.39623 0.24082   3
   2   7   1 0.18850 0.21756   3
  -2   7  -1 0.25230 0.27543   1
   3  -7   1 0.83132 0.29222   3
   3  -7   1 1.11951 0.35985   5
  -3  -7  -1 1.16337 0.32602   2
  -3  -7  -1 0.55110 0.33961   5
  -3  -7  -1 0.93656 0.36445   4
  -3   7  -1 0.52850 0.24800   3
  -3   7  -1 0.58074 0.32702   1
   3   7   1 1.04243 0.34004   3
   3   7   1 0.35644 0.28248   5
   3   7   1 0.71825 0.33699   4
   4  -7   1 2.20872 0.48468   5
   4  -7   1 1.45816 0.34289   3
  -4  -7  -1 3.86240 0.65447   4
  -4  -7  -1 1.76862 0.42080   2
   4   7   1 2.15723 0.50524   5
  -4   7  -1 1.92391 0.47127   1
   4   7   1 2.06549 0.45644   3
   4   7   1 2.17827 0.49391   4
  -5  -7  -1 0.31585 0.23811   2
   5  -7   1 0.10539 0.23679   3
  -5  -7  -1 0.20231 0.25466   4
   5   7   1 0.12684 0.21388   4
  -5   7  -1 -0.4062 0.22428   1
   5   7   1 -0.4427 0.17701   3
   5   7   1 -0.1894 0.24280   5
  -6  -7  -1 0.01794 0.19179   2
  -6  -7  -1 0.17834 0.22675   4
   6  -7   1 -0.1150 0.22983   3
   6   7   1 -0.0989 0.28916   4
  -6   7  -1 0.38179 0.32572   1
   6   7   1 0.21876 0.26460   3
   7  -7   1 0.04551 0.22870   3
  -7  -7  -1 0.19657 0.26597   2
  -7  -7  -1 0.18246 0.24696   4
   7   7   1 0.31877 0.30871   3
  -7   7  -1 0.06090 0.33456   1
   7   7   1 -0.2726 0.24660   4
   8  -7   1 0.37820 0.27194   3
  -8  -7  -1 0.59711 0.35018   4
  -8  -7  -1 0.22562 0.34454   2
   8   7   1 0.59045 0.33157   3
  -8   7  -1 0.91269 0.40741   1
   8   7   1 0.37486 0.37479   4
  -9  -7  -1 0.05039 0.31070   4
  -9  -7  -1 0.38226 0.33945   2
   9  -7   1 0.22888 0.29073   3
  -9   7  -1 0.22137 0.37716   1
   9   7   1 0.02010 0.40589   4
   9   7   1 -0.0625 0.30017   3
  10  -7   1 2.20259 0.49992   3
 -10  -7  -1 2.21361 0.82656   2
 -10  -7  -1 1.43044 0.53098   4
 -10   7  -1 1.02988 0.53252   1
  10   7   1 1.84759 0.67380   4
  10   7   1 1.43584 0.51659   3
  -8  -8   1 0.32372 0.35935   2
   8  -8  -1 0.10244 0.31518   3
  -8  -8   1 0.14454 0.36969   4
  -8   8   1 0.12648 0.37324   1
   8   8  -1 0.39108 0.38906   4
  -7  -8   1 -0.4484 0.32307   2
   7  -8  -1 0.04101 0.31264   3
  -7  -8   1 0.05608 0.38759   4
   7   8  -1 -0.0441 0.33854   4
  -7   8   1 0.05997 0.35102   1
  -6  -8   1 1.43605 0.43778   2
  -6  -8   1 2.86363 0.64089   4
   6  -8  -1 2.15912 0.51718   3
   6   8  -1 0.62372 0.38082   4
  -6   8   1 1.40543 0.46902   1
   5  -8  -1 0.74688 0.34245   3
  -5  -8   1 0.21691 0.26004   2
  -5  -8   1 0.73376 0.35081   4
  -5   8   1 0.26345 0.32761   1
   5   8  -1 0.29372 0.29651   2
   5   8  -1 0.87044 0.42153   4
  -4  -8   1 0.27849 0.32367   4
  -4  -8   1 0.36357 0.29546   2
   4  -8  -1 0.50921 0.30522   3
   4   8  -1 -0.0528 0.24162   4
  -4   8   1 0.38301 0.30297   3
   4   8  -1 0.32042 0.28979   3
  -4   8   1 0.07338 0.27847   1
   4   8  -1 0.14692 0.28568   2
   3  -8  -1 -0.1629 0.25386   3
  -3  -8   1 0.27417 0.31580   4
  -3  -8   1 -0.0898 0.22597   2
  -3  -8   1 -0.1781 0.44526   5
   3   8  -1 -0.2209 0.23102   2
  -3   8   1 -0.3736 0.21667   3
  -3   8   1 0.10161 0.27782   1
   3   8  -1 0.13406 0.23344   4
   3   8  -1 0.00872 0.24468   3
  -2  -8   1 0.09758 0.34045   3
  -2  -8   1 0.14843 0.30774   4
  -2  -8   1 -0.0939 0.28381   2
  -2  -8   1 0.50610 0.43057   5
   2  -8  -1 0.47144 0.35298   3
   2  -8  -1 0.52338 0.31976   4
   2   8  -1 0.50549 0.29871   4
   2   8  -1 0.35181 0.27966   3
  -2   8   1 0.17589 0.26793   3
   2   8  -1 0.15296 0.30126   2
   2   8  -1 -0.1625 0.27285   5
   1  -8  -1 0.13501 0.30791   4
  -1  -8   1 -0.3676 0.25212   4
  -1  -8   1 0.05620 0.30986   3
  -1  -8   1 0.16802 0.25858   2
   1  -8  -1 0.40308 0.32463   3
  -1  -8   1 0.15400 0.36752   5
   1   8  -1 -0.0804 0.24817   2
   1   8  -1 0.18418 0.25709   5
   1   8  -1 0.37933 0.25684   3
  -1   8   1 0.07275 0.25539   3
   1   8  -1 0.22323 0.26574   4
   0  -8   1 7.31806 0.80622   3
   0  -8   1 5.38211 0.70574   4
   0  -8   1 4.17883 0.61895   2
   0  -8   1 6.04877 0.79566   5
   0  -8  -1 5.25861 0.64024   2
   0  -8   1 6.53206 0.80337   1
   0  -8  -1 4.69969 0.69805   3
   0  -8  -1 6.78544 0.81735   4
   0   8  -1 5.19700 0.64278   3
   0   8  -1 6.34761 0.72195   2
   0   8   1 5.38413 0.70359   4
   0   8   1 7.04426 0.79788   3
   0   8  -1 5.74312 0.72585   1
   0   8  -1 6.74678 0.78733   4
   1  -8   1 -0.1692 0.32046   3
  -1  -8  -1 0.45137 0.29633   2
  -1  -8  -1 -0.1724 0.26266   4
   1  -8   1 0.34389 0.34665   1
   1  -8   1 -0.1027 0.31353   4
   1  -8   1 0.37906 0.40051   5
  -1  -8  -1 0.50661 0.39612   3
  -1   8  -1 0.41447 0.32701   1
   1   8   1 0.18179 0.23974   4
   1   8   1 0.55593 0.35112   3
  -1   8  -1 -0.0558 0.24245   3
  -2  -8  -1 1.92712 0.47327   4
   2  -8   1 2.09925 0.49810   3
  -2  -8  -1 1.95276 0.44856   2
   2   8   1 3.16990 0.58963   4
   2   8   1 2.85297 0.54524   3
  -2   8  -1 2.26563 0.51191   1
  -2   8  -1 1.32495 0.38757   3
   3  -8   1 -0.1741 0.27249   3
  -3  -8  -1 0.12325 0.23774   2
  -3  -8  -1 -0.0856 0.22396   4
   3   8   1 0.06440 0.25429   4
   3   8   1 0.28335 0.26444   3
  -3   8  -1 -0.1519 0.25281   1
  -4  -8  -1 0.29355 0.30666   4
   4  -8   1 -0.0310 0.25752   3
  -4  -8  -1 0.04466 0.24659   2
   4   8   1 0.10700 0.25903   4
  -4   8  -1 0.19837 0.30216   1
   4   8   1 -0.1013 0.25930   3
   5  -8   1 0.15827 0.28586   3
  -5  -8  -1 -0.0009 0.27661   4
  -5  -8  -1 -0.0794 0.25375   2
   5   8   1 0.08054 0.26056   3
   5   8   1 -0.2682 0.24043   4
  -5   8  -1 -0.0112 0.28449   1
   6  -8   1 0.20305 0.30686   3
  -6  -8  -1 0.05813 0.31202   4
  -6  -8  -1 -0.0149 0.32046   2
  -6   8  -1 0.80129 0.44816   1
   6   8   1 0.20298 0.30773   4
   6   8   1 0.24962 0.32584   3
   7  -8   1 -0.2697 0.31311   3
  -7  -8  -1 -0.2285 0.30572   2
  -7  -8  -1 0.13244 0.35806   4
   7   8   1 -0.3602 0.27471   3
  -7   8  -1 -0.0974 0.34372   1
   7   8   1 -0.1212 0.29963   4
  -8  -8  -1 0.05898 0.34706   2
   8  -8   1 0.29074 0.34290   3
  -8  -8  -1 0.03702 0.31076   4
   8   8   1 -0.2770 0.31562   4
  -8   8  -1 -0.2185 0.30082   1
   6  -9  -1 0.34759 0.38465   3
  -6  -9   1 0.42628 0.41739   4
  -6  -9   1 0.36140 0.42803   2
   6   9  -1 -0.1037 0.34590   4
  -5  -9   1 0.31025 0.40863   2
   5  -9  -1 0.37887 0.39165   3
  -5  -9   1 0.13360 0.45147   4
   5   9  -1 0.40585 0.39670   4
   4  -9  -1 -0.0600 0.34716   3
  -4  -9   1 0.40764 0.41316   4
  -4  -9   1 -0.0654 0.33390   2
   4   9  -1 0.17311 0.31344   4
   3  -9  -1 1.44529 0.48693   3
  -3  -9   1 1.62069 0.46033   2
  -3  -9   1 1.68404 0.56090   4
  -3   9   1 1.48220 0.43096   3
   3   9  -1 1.46402 0.48347   2
   3   9  -1 0.74791 0.35355   4
  -2  -9   1 -0.0317 0.32278   2
  -2  -9   1 0.32291 0.41718   4
  -2  -9   1 0.12946 0.58587   3
   2  -9  -1 0.18684 0.35708   3
   2   9  -1 0.04520 0.27706   4
   2   9  -1 0.13463 0.32431   2
  -2   9   1 -0.0394 0.24874   3
  -1  -9   1 1.85516 0.56413   4
  -1  -9   1 1.78488 0.50786   3
   1  -9  -1 2.68345 0.61155   3
  -1   9   1 1.44642 0.43028   3
   1   9  -1 1.82778 0.50512   4
   1   9  -1 1.75941 0.46422   3
   0  -9   1 0.60002 0.42810   3
   0  -9  -1 0.88769 0.45836   4
   0  -9  -1 1.27374 0.48843   3
   0   9  -1 0.75953 0.32861   3
   0   9   1 0.66766 0.37802   3
   1  -9   1 -0.1849 0.34507   3
  -1  -9  -1 0.07495 0.37107   4
  -1  -9  -1 -0.3416 0.35841   3
   1   9   1 0.05815 0.29534   3
   1   9   1 0.13779 0.27193   4
  -1   9  -1 -0.0504 0.22908   3
  -2  -9  -1 0.28922 0.43191   3
   2  -9   1 0.21868 0.36627   3
  -2  -9  -1 0.60134 0.44502   4
  -2  -9  -1 0.11705 0.28026   2
  -2   9  -1 -0.0345 0.27914   3
   2   9   1 0.56691 0.36830   4
   2   9   1 -0.1636 0.27359   3
  -3  -9  -1 0.26931 0.31944   2
   3  -9   1 0.75934 0.40372   3
  -3  -9  -1 0.87314 0.47810   4
   3  -9   1 0.71370 0.52353   1
   3   9   1 0.73154 0.37851   3
   3   9   1 0.29884 0.35966   4
  -4  -9  -1 -0.0759 0.40906   4
   4  -9   1 0.01573 0.32206   3
  -4  -9  -1 0.40539 0.37349   2
   4   9   1 -0.3623 0.25894   4
  -4   9  -1 0.12070 0.37993   1
   4   9   1 0.52012 0.40408   3
  -5  -9  -1 0.06801 0.36430   2
  -5  -9  -1 0.15653 0.37966   4
   5  -9   1 0.25555 0.34574   3
  -5   9  -1 -0.2425 0.35168   1
   5   9   1 -0.2621 0.26882   4
 -15   0   2 4.97811 0.83134   1
  15   0  -2 6.70731 0.68894   3
  14   0  -2 0.62567 0.26751   3
 -14   0   2 0.34386 0.33711   1
 -13   0   2 1.83526 0.47870   1
  13   0  -2 2.29220 0.38924   3
  12   0  -2 1.13376 0.28363   3
  12   0  -2 1.27123 0.31638   5
 -12   0   2 1.04376 0.35598   1
 -11   0   2 0.03120 0.19091   1
  11   0  -2 0.34120 0.20061   5
  11   0  -2 0.25156 0.24742   4
  11   0  -2 0.18161 0.15338   3
  10   0  -2 3.47755 0.44829   4
 -10   0   2 3.57154 0.49535   1
 -10   0   2 3.84358 0.38011   2
  10   0  -2 3.44602 0.38275   3
  10   0  -2 3.90653 0.43205   5
  -9   0   2 -0.0567 0.07734   2
   9   0  -2 -0.0185 0.13643   4
  -9   0   2 -0.0709 0.13933   1
   9   0  -2 -0.1761 0.09271   3
   9   0  -2 0.21120 0.16311   5
  -8   0   2 61.4382 1.64134   2
   8   0  -2 60.1287 1.77027   4
   8   0  -2 59.3237 1.62007   3
   8   0  -2 61.5232 1.69861   5
  -8   0   2 59.3456 1.85162   1
  -7   0   2 23.1441 0.78092   2
  -7   0   2 23.6038 0.93203   1
   7   0  -2 24.5261 0.82848   5
   7   0  -2 22.4518 0.75864   3
   7   0  -2 23.0635 0.86579   4
  -6   0   2 0.50450 0.11934   2
   6   0  -2 0.72832 0.15176   5
   6   0  -2 0.91474 0.14652   3
  -6   0   2 0.65863 0.16352   1
   6   0  -2 0.80393 0.16993   4
   6   0  -2 0.82724 0.15919   2
   5   0  -2 618.719 13.3624   4
  -5   0   2 607.235 13.3198   5
  -5   0   2 621.596 13.4144   1
   5   0  -2 626.979 13.2905   5
   5   0  -2 627.612 13.3149   2
   5   0  -2 624.168 13.2407   3
  -5   0   2 626.951 13.2876   2
   4   0  -2 153.312 3.47436   4
  -4   0   2 152.484 3.44544   5
   4   0  -2 154.774 3.41616   5
   4   0  -2 149.926 3.37634   3
  -4   0   2 154.404 3.42752   2
   4   0  -2 152.336 3.44555   2
  -4   0   2 156.387 3.51839   1
  -3   0   2 16.1801 0.53649   1
   3   0  -2 18.1574 0.53837   4
   3   0  -2 17.1013 0.49229   5
  -3   0   2 17.3463 0.51413   5
   3   0  -2 17.0324 0.52086   2
   3   0  -2 17.3473 0.47476   3
   2   0  -2 2053.70 44.2364   4
   2   0  -2 2091.98 44.0320   3
   2   0  -2 2079.07 44.1768   5
   2   0  -2 2141.54 44.2422   2
  -2   0   2 2078.87 44.2270   5
  -2   0   2 2026.68 44.4098   1
  -1   0   2 10.8888 0.30707   5
  -1   0   2 10.8589 0.29609   3
   1   0  -2 10.8485 0.29740   3
   1   0  -2 11.6894 0.32028   4
   1   0  -2 11.1438 0.30996   5
   1   0  -2 11.3189 0.31019   5
   1   0  -2 11.4634 0.32516   2
   0   0  -2 19.9938 0.50247   4
   0   0  -2 19.7889 0.51245   2
   0   0   2 19.8195 0.49257   3
   0   0  -2 20.1444 0.49782   5
   0   0   2 20.4883 0.53007   1
   0   0  -2 20.2932 0.52939   1
   0   0   2 19.9203 0.50581   5
  -1   0  -2 248.621 5.32294   5
  -1   0  -2 250.061 5.31543   4
   1   0   2 248.140 5.32967   5
   1   0   2 247.043 5.30742   3
  -1   0  -2 248.680 5.36298   1
  -1   0  -2 248.431 5.32766   2
  -2   0  -2 23.4629 0.67224   1
   2   0   2 22.4730 0.63133   5
  -2   0  -2 22.4601 0.62795   5
  -2   0  -2 21.6969 0.60538   4
   2   0   2 22.1503 0.60681   3
   2   0   2 22.1239 0.61357   4
  -2   0  -2 22.0675 0.61767   2
  -3   0  -2 800.220 17.0976   2
   3   0   2 811.310 17.1037   4
  -3   0  -2 821.144 17.2476   4
  -3   0  -2 797.151 17.1796   1
   3   0   2 820.225 17.1320   5
   3   0   2 788.728 17.0826   3
   4   0   2 52.6383 1.34465   4
  -4   0  -2 51.6817 1.32869   2
  -4   0  -2 52.1115 1.43630   1
  -4   0  -2 51.7026 1.32754   4
   4   0   2 51.1004 1.36549   5
   4   0   2 51.1036 1.32351   3
  -5   0  -2 59.3033 1.54224   2
  -5   0  -2 58.5829 1.67898   1
   5   0   2 58.5563 1.59233   5
   5   0   2 60.4372 1.57267   4
   5   0   2 61.7583 1.55748   3
  -6   0  -2 49.1251 1.55154   1
   6   0   2 50.9004 1.40401   3
  -6   0  -2 53.7009 1.40851   2
   6   0   2 51.9672 1.43624   4
   6   0   2 47.7532 1.44031   5
   7   0   2 10.7939 0.54594   4
   7   0   2 10.6846 0.56567   5
  -7   0  -2 12.1457 0.53630   2
  -7   0  -2 11.3346 0.65138   1
   7   0   2 12.5582 0.57042   3
   8   0   2 59.1231 1.74309   5
  -8   0  -2 58.8602 1.88320   1
   8   0   2 54.4654 1.64624   3
  -8   0  -2 58.7562 1.63152   2
   8   0   2 57.9144 1.68307   4
  -9   0  -2 11.5235 0.75655   1
  -9   0  -2 12.8220 0.60690   2
   9   0   2 10.5140 0.59911   3
   9   0   2 12.4232 0.69542   5
   9   0   2 12.1406 0.89022   4
 -10   0  -2 12.8334 0.64295   2
  10   0   2 12.0712 0.67926   3
 -10   0  -2 12.0325 0.82326   1
  10   0   2 14.0435 0.76666   5
  11   0   2 37.5557 1.37665   3
 -11   0  -2 35.8131 1.59157   1
  12   0   2 3.12694 0.45120   3
 -12   0  -2 4.15022 0.66459   1
  13   0   2 7.57216 0.73843   3
 -13   0  -2 4.38365 0.74240   1
  14   0   2 1.55685 0.42979   3
 -14   0  -2 1.40328 0.58674   1
 -15  -1   2 0.05158 0.36283   1
  15  -1  -2 0.45149 0.29913   3
 -15   1   2 1.00594 0.48122   1
  15   1  -2 0.78082 0.31182   3
  14  -1  -2 0.37074 0.23912   3
 -14  -1   2 0.13390 0.27490   1
 -14   1   2 -0.0463 0.29677   1
  14   1  -2 -0.0277 0.18494   3
  13  -1  -2 0.03099 0.21784   3
 -13  -1   2 -0.2137 0.19742   1
 -13   1   2 0.27826 0.29713   1
  13   1  -2 0.31075 0.19504   3
 -12  -1   2 -0.0345 0.17814   1
  12  -1  -2 0.01255 0.20790   3
  12   1  -2 -0.1509 0.28184   4
  12   1  -2 0.23087 0.17053   5
 -12   1   2 0.01833 0.19009   1
  12   1  -2 0.15817 0.16686   3
  11  -1  -2 1.68589 0.35847   5
 -11  -1   2 2.96522 0.49929   1
 -11  -1   2 2.49853 0.36755   2
  11  -1  -2 2.51746 0.37957   3
 -11   1   2 2.47845 0.46729   1
  11   1  -2 3.12068 0.50690   4
  11   1  -2 2.98619 0.38557   3
  11   1  -2 2.79956 0.37680   5
 -10  -1   2 5.26128 0.58702   1
  10  -1  -2 5.21988 0.42009   3
  10  -1  -2 6.59962 0.51808   5
 -10  -1   2 5.48415 0.44111   2
  10   1  -2 5.32150 0.40897   3
  10   1  -2 5.01796 0.59058   4
  10   1  -2 5.58422 0.44675   5
 -10   1   2 3.76155 0.54311   1
  -9  -1   2 0.01682 0.11470   2
   9  -1  -2 -0.0970 0.12743   4
   9  -1  -2 0.00816 0.13951   3
   9  -1  -2 0.08828 0.15458   5
  -9  -1   2 0.11879 0.13847   1
  -9   1   2 -0.0381 0.07547   2
   9   1  -2 0.08613 0.12897   5
  -9   1   2 0.11194 0.15256   1
   9   1  -2 0.26640 0.19131   4
   9   1  -2 -0.0146 0.11179   3
   8  -1  -2 27.9659 0.91710   3
  -8  -1   2 26.5056 1.03369   1
   8  -1  -2 25.2677 0.94718   5
   8  -1  -2 27.1847 0.93368   4
  -8  -1   2 24.3510 0.93919   2
  -8   1   2 25.1417 1.08292   1
   8   1  -2 27.0515 0.88216   3
   8   1  -2 25.7219 1.05788   4
   8   1  -2 25.5669 0.91636   5
  -8   1   2 26.2896 0.78260   2
   7  -1  -2 8.18993 0.43129   4
   7  -1  -2 9.06737 0.46969   5
  -7  -1   2 8.56328 0.47577   2
  -7  -1   2 9.07129 0.50877   1
   7  -1  -2 8.82142 0.43616   3
   7   1  -2 7.82974 0.51355   4
   7   1  -2 8.13324 0.42629   5
   7   1  -2 9.20058 0.52162   2
  -7   1   2 8.19780 0.34095   2
   7   1  -2 8.63889 0.40972   3
  -7   1   2 8.36615 0.53786   1
  -6  -1   2 60.4283 1.65634   1
   6  -1  -2 59.8536 1.54999   4
   6  -1  -2 60.9111 1.56253   3
  -6  -1   2 59.7476 1.64237   2
   6  -1  -2 58.5043 1.59858   5
  -6  -1   2 60.2563 1.56049   5
  -6   1   2 60.8913 1.74762   1
   6   1  -2 59.2264 1.54850   5
   6   1  -2 60.8740 1.69207   2
   6   1  -2 59.4581 1.51142   3
   6   1  -2 59.8346 1.72685   4
  -6   1   2 59.4854 1.43180   2
   5  -1  -2 9.78239 0.44209   5
  -5  -1   2 10.2070 0.46621   2
  -5  -1   2 9.61379 0.38739   5
   5  -1  -2 9.78762 0.38756   4
  -5  -1   2 9.10756 0.43481   1
   5  -1  -2 9.96412 0.41182   3
   5   1  -2 9.76828 0.37342   3
  -5   1   2 9.78667 0.49552   1
  -5   1   2 9.64149 0.31761   2
   5   1  -2 10.3529 0.40246   5
  -5   1   2 9.59456 0.47866   5
   5   1  -2 8.83561 0.46395   2
   5   1  -2 9.56125 0.49087   4
  -4  -1   2 19.3425 0.57693   5
  -4  -1   2 19.7103 0.65273   1
   4  -1  -2 20.6504 0.67514   5
  -4  -1   2 19.9019 0.68206   2
   4  -1  -2 20.0347 0.58101   4
   4  -1  -2 20.3148 0.63671   3
   4  -1  -2 20.3190 0.51610   2
   4   1  -2 18.9961 0.69750   2
   4   1  -2 19.9508 0.58765   5
  -4   1   2 19.5061 0.70128   5
   4   1  -2 20.5341 0.72248   4
  -4   1   2 20.0575 0.70473   1
  -4   1   2 19.8177 0.50594   2
   4   1  -2 20.2045 0.56390   3
   3  -1  -2 0.21773 0.05787   4
   3  -1  -2 -0.0027 0.04786   5
   3  -1  -2 0.13172 0.06731   3
  -3  -1   2 0.15816 0.06506   1
   3  -1  -2 0.23051 0.04204   2
  -3  -1   2 0.15743 0.05473   5
   3   1  -2 0.90873 0.15019   2
   3   1  -2 0.22501 0.05928   5
  -3   1   2 0.22143 0.03281   2
   3   1  -2 0.22161 0.05177   3
  -3   1   2 0.11744 0.07781   5
  -3   1   2 0.30626 0.08984   1
   3   1  -2 0.26284 0.08848   4
   2  -1  -2 234.701 5.10698   5
  -2  -1   2 229.080 4.91109   5
   2  -1  -2 230.288 4.89112   2
   2  -1  -2 234.190 4.98462   4
   2  -1  -2 234.957 5.05782   3
   2  -1  -2 230.923 5.09508   5
  -2  -1   2 228.910 5.05796   1
  -2   1   2 222.415 4.88499   2
   2   1  -2 232.675 4.91753   3
   2   1  -2 232.263 5.09747   2
  -2   1   2 228.155 5.02742   1
  -2   1   2 234.043 5.11064   5
  -2   1   2 234.996 5.05442   3
   2   1  -2 228.181 5.07814   4
   2   1  -2 232.189 4.93330   5
   1  -1  -2 33.5603 0.79505   2
   1  -1  -2 34.3936 0.86930   4
  -1  -1   2 34.2074 0.78029   5
  -1  -1   2 34.5955 0.78417   5
  -1  -1   2 33.8833 0.91794   1
   1  -1  -2 34.8645 0.93309   5
  -1  -1   2 32.8450 0.76727   3
   1  -1  -2 34.5192 0.93598   5
  -1   1   2 33.4676 0.89734   3
   1   1  -2 33.3709 0.87604   4
  -1   1   2 33.3938 0.92669   5
  -1   1   2 33.8958 0.81909   1
   1   1  -2 35.4290 0.92537   1
   1   1  -2 33.9468 0.78193   5
   1   1  -2 35.5198 0.91061   2
   1   1  -2 34.2489 0.77160   3
   0  -1   2 13.2664 0.36308   5
   0  -1  -2 13.2898 0.30133   1
   0  -1  -2 13.1518 0.39592   2
   0  -1   2 12.8965 0.34792   3
   0  -1  -2 13.2726 0.45741   5
   0  -1  -2 13.1836 0.43627   4
   0   1   2 13.1815 0.46574   5
   0   1  -2 13.3832 0.37609   5
   0   1  -2 12.8324 0.41546   2
   0   1   2 14.3429 0.45072   3
   0   1  -2 13.5524 0.38306   4
   0   1  -2 13.3666 0.47505   1
  -1  -1  -2 150.666 3.38501   4
   1  -1   2 146.493 3.25637   3
  -1  -1  -2 148.543 3.19253   1
  -1  -1  -2 149.770 3.33536   2
   1  -1   2 147.517 3.18854   4
   1  -1   2 148.265 3.27926   5
  -1   1  -2 153.081 3.42885   1
  -1   1  -2 155.177 3.20841   4
  -1   1  -2 151.910 3.29140   2
  -1   1  -2 150.637 3.30245   5
   1   1   2 148.843 3.39244   4
   1   1   2 150.573 3.38834   5
   1   1   2 149.565 3.18242   1
   1   1   2 150.835 3.35021   3
  -2  -1  -2 44.5682 1.16420   2
   2  -1   2 44.7699 1.09121   3
  -2  -1  -2 43.2966 1.19101   4
   2  -1   2 44.8514 1.12213   5
  -2  -1  -2 44.1040 1.06185   1
  -2   1  -2 44.3793 1.24412   1
  -2   1  -2 45.1537 1.08290   2
  -2   1  -2 45.1816 1.14150   5
   2   1   2 46.0964 1.22541   4
   2   1   2 44.8704 1.19222   5
   2   1   2 44.3261 1.15228   3
   3  -1   2 1.75734 0.18729   5
  -3  -1  -2 1.50926 0.19218   2
  -3  -1  -2 1.48028 0.17070   5
  -3  -1  -2 1.78348 0.17814   1
   3  -1   2 1.61915 0.17053   3
  -3  -1  -2 1.70211 0.21320   4
  -3   1  -2 1.56706 0.07202   4
  -3   1  -2 1.57505 0.07065   4
  -3   1  -2 1.09122 0.19672   1
   3   1   2 1.76671 0.21241   5
  -3   1  -2 1.40060 0.13786   2
   3   1   2 1.79246 0.19871   3
   3   1   2 1.95881 0.22785   4
  -4  -1  -2 11.7914 0.54283   5
   4  -1   2 13.0181 0.37134   4
  -4  -1  -2 12.0987 0.51973   2
   4  -1   2 12.5943 0.47481   3
  -4  -1  -2 13.6474 0.50696   1
   4  -1   2 12.0237 0.49937   5
  -4   1  -2 12.6851 0.43299   2
   4   1   2 12.9957 0.50578   3
   4   1   2 12.8164 0.56482   4
  -4   1  -2 13.4282 0.36990   4
  -4   1  -2 13.2550 0.60989   1
   4   1   2 13.2829 0.54172   5
  -4   1  -2 12.0808 0.57477   5
   5  -1   2 3.51353 0.29333   5
   5  -1   2 3.51327 0.19496   4
  -5  -1  -2 3.64427 0.28956   1
  -5  -1  -2 3.25816 0.31735   2
  -5   1  -2 3.43536 0.38918   1
   5   1   2 3.61900 0.28554   5
   5   1   2 3.34923 0.26355   3
  -5   1  -2 3.94754 0.19332   4
  -5   1  -2 3.46471 0.21582   2
   5   1   2 4.03366 0.38583   4
  -6  -1  -2 1.31830 0.23885   1
   6  -1   2 1.29285 0.16305   4
   6  -1   2 1.20060 0.19828   3
   6  -1   2 1.29168 0.22582   5
  -6  -1  -2 1.21029 0.20491   2
  -6   1  -2 1.37697 0.17387   2
   6   1   2 0.91038 0.17043   3
  -6   1  -2 1.57417 0.16599   4
  -6   1  -2 1.30292 0.27998   1
   6   1   2 1.61899 0.24258   5
   6   1   2 1.09078 0.23112   4
   7  -1   2 -0.0982 0.09315   3
  -7  -1  -2 0.00034 0.08060   2
   7  -1   2 0.03286 0.12953   5
  -7  -1  -2 0.02800 0.10392   1
   7  -1   2 0.01702 0.09563   4
   7   1   2 -0.0456 0.09340   5
  -7   1  -2 0.01455 0.06105   2
  -7   1  -2 0.16005 0.14049   1
   7   1   2 0.23986 0.15464   4
   7   1   2 0.03521 0.10005   3
  -7   1  -2 -0.0037 0.05734   4
  -8  -1  -2 4.38980 0.49716   1
   8  -1   2 3.97134 0.39170   3
   8  -1   2 4.09981 0.45415   5
  -8  -1  -2 3.30054 0.37872   2
  -8   1  -2 3.97062 0.28180   2
   8   1   2 3.25576 0.36225   3
   8   1   2 4.07444 0.45090   5
  -8   1  -2 2.95930 0.46124   1
   8   1   2 4.12158 0.46903   4
  -9  -1  -2 6.03841 0.62473   1
   9  -1   2 4.04523 0.42927   3
   9  -1   2 5.61396 0.47671   5
  -9  -1  -2 5.46614 0.43161   2
  -9   1  -2 6.16620 0.69723   1
   9   1   2 5.99682 0.58331   5
  -9   1  -2 4.75464 0.33187   2
   9   1   2 4.71647 0.47026   3
   9   1   2 4.87507 0.52632   4
  10  -1   2 19.8949 0.89435   3
 -10  -1  -2 18.8764 1.25917   4
 -10  -1  -2 21.2095 0.91413   2
 -10  -1  -2 22.3102 1.08536   1
  10  -1   2 19.0959 0.94998   5
  10   1   2 20.2103 0.99241   5
 -10   1  -2 20.2870 1.12372   1
  10   1   2 18.0260 0.96403   4
  10   1   2 21.4743 0.95196   3
 -11  -1  -2 -0.2088 0.18730   1
  11  -1   2 0.18751 0.24625   3
 -11  -1  -2 0.06452 0.16691   2
  11   1   2 -0.0106 0.17950   3
 -11   1  -2 -0.1977 0.20162   1
 -12  -1  -2 1.46595 0.42480   1
  12  -1   2 1.50504 0.35433   3
 -12   1  -2 1.27251 0.41166   1
  12   1   2 2.31270 0.43326   3
 -13  -1  -2 0.51292 0.37807   1
  13  -1   2 1.15645 0.35602   3
  13   1   2 1.22361 0.37477   3
 -13   1  -2 0.85696 0.43054   1
  14  -1   2 0.87686 0.35198   3
 -14  -1  -2 0.99674 0.54117   1
  14   1   2 1.64587 0.45837   3
 -14   1  -2 1.36680 0.57469   1
  15  -2  -2 0.20166 0.32850   3
 -15  -2   2 0.19146 0.38373   1
 -15   2   2 -0.0191 0.60607   1
  15   2  -2 0.34664 0.27473   3
 -14  -2   2 0.29100 0.33872   1
  14  -2  -2 0.17342 0.26630   3
 -14   2   2 0.31276 0.40541   1
  14   2  -2 0.31643 0.25318   3
 -13  -2   2 0.58074 0.29626   1
  13  -2  -2 0.02223 0.20912   3
  13   2  -2 0.09835 0.36591   4
  13   2  -2 0.52890 0.26713   3
 -13   2   2 0.35744 0.28717   1
 -12  -2   2 0.03421 0.15158   2
  12  -2  -2 -0.3610 0.19722   3
 -12  -2   2 0.05410 0.20148   1
  12   2  -2 0.25969 0.18549   3
  12   2  -2 -0.1036 0.15801   5
  12   2  -2 0.13526 0.26685   4
 -12   2   2 -0.1275 0.19559   1
  11  -2  -2 1.08461 0.29926   3
 -11  -2   2 1.81611 0.38520   1
 -11  -2   2 0.71967 0.25154   2
  11  -2  -2 1.06912 0.30819   5
  11   2  -2 1.01884 0.36496   4
  11   2  -2 1.69321 0.31848   3
  11   2  -2 1.66454 0.32381   5
 -11   2   2 1.11366 0.36738   1
 -10  -2   2 0.05339 0.16615   1
 -10  -2   2 0.26195 0.17216   2
  10  -2  -2 0.04232 0.18205   5
  10  -2  -2 0.17178 0.17300   3
 -10   2   2 0.03904 0.16909   1
  10   2  -2 0.14335 0.14616   5
  10   2  -2 0.08910 0.13689   3
  10   2  -2 0.31071 0.23741   4
   9  -2  -2 0.19748 0.18570   5
   9  -2  -2 0.36046 0.17071   3
   9  -2  -2 0.27488 0.22510   4
  -9  -2   2 0.53699 0.19058   1
  -9  -2   2 0.01190 0.14415   2
  -9   2   2 0.57182 0.25681   1
   9   2  -2 0.30388 0.21675   4
   9   2  -2 0.15826 0.13129   5
   9   2  -2 0.59648 0.17505   3
  -8  -2   2 2.63469 0.35756   1
  -8  -2   2 1.89981 0.30851   2
   8  -2  -2 2.22641 0.31370   5
   8  -2  -2 1.98586 0.27097   3
   8  -2  -2 1.79947 0.23438   4
   8   2  -2 1.81308 0.33443   2
   8   2  -2 2.13618 0.38135   4
   8   2  -2 2.32938 0.28694   3
  -8   2   2 1.79464 0.37510   1
   8   2  -2 2.08743 0.29002   5
   7  -2  -2 9.45774 0.52874   5
   7  -2  -2 10.4677 0.44106   4
   7  -2  -2 9.87125 0.49206   3
  -7  -2   2 10.3018 0.53919   1
  -7  -2   2 8.31991 0.52768   2
   7   2  -2 9.97217 0.63539   4
  -7   2   2 9.05181 0.59855   1
   7   2  -2 8.91298 0.57649   2
   7   2  -2 10.6033 0.51310   5
  -7   2   2 8.97351 0.26284   2
   7   2  -2 9.32647 0.46117   3
  -6  -2   2 0.22478 0.11549   1
  -6  -2   2 0.23440 0.12910   2
   6  -2  -2 0.28985 0.09206   4
   6  -2  -2 0.14320 0.10052   5
   6  -2  -2 0.30398 0.12164   3
   6   2  -2 0.16053 0.11716   4
   6   2  -2 0.37405 0.11850   5
  -6   2   2 0.23759 0.13500   1
   6   2  -2 0.73990 0.21411   2
   6   2  -2 0.36761 0.11128   3
   5  -2  -2 1.91662 0.24115   3
  -5  -2   2 1.82248 0.23218   1
   5  -2  -2 1.73409 0.14410   4
  -5  -2   2 1.45370 0.17373   5
   5  -2  -2 1.90161 0.25610   5
  -5  -2   2 1.84919 0.27614   2
   5   2  -2 1.77054 0.21573   5
   5   2  -2 1.35139 0.24631   2
   5   2  -2 1.64748 0.19077   3
  -5   2   2 1.78534 0.26748   1
   5   2  -2 1.95037 0.29204   4
   4  -2  -2 15.7845 0.68173   5
  -4  -2   2 14.6723 0.63084   2
   4  -2  -2 14.6814 0.46626   4
  -4  -2   2 15.1509 0.57035   1
  -4  -2   2 15.4651 0.49694   5
   4  -2  -2 14.2003 0.58357   3
   4  -2  -2 14.1804 0.61738   5
  -4   2   2 15.6543 0.68181   5
   4   2  -2 15.2996 0.51684   3
   4   2  -2 14.5989 0.65525   2
  -4   2   2 14.7243 0.63211   1
   4   2  -2 14.3345 0.65484   4
   4   2  -2 15.0645 0.54604   5
   3  -2  -2 104.669 2.36040   2
  -3  -2   2 112.904 2.52383   5
   3  -2  -2 111.259 2.37874   2
  -3  -2   2 109.819 2.64297   1
   3  -2  -2 114.811 2.69167   3
   3  -2  -2 111.854 2.53239   4
   3  -2  -2 114.388 2.75427   5
   3   2  -2 110.945 2.76056   4
   3   2  -2 111.424 2.54812   3
  -3   2   2 113.713 2.78074   5
  -3   2   2 110.477 2.67220   3
   3   2  -2 112.575 2.58835   5
  -3   2   2 110.687 2.68423   1
   3   2  -2 112.454 2.75729   2
   2  -2  -2 0.21217 0.05652   2
   2  -2  -2 0.12623 0.10063   3
   2  -2  -2 -0.0304 0.04219   5
   2  -2  -2 0.18792 0.11515   5
  -2  -2   2 0.21020 0.07461   5
  -2  -2   2 0.05438 0.09053   1
   2  -2  -2 0.20013 0.08662   4
  -2   2   2 0.17739 0.08808   1
   2   2  -2 0.39388 0.12349   4
  -2   2   2 -0.0561 0.04705   5
  -2   2   2 0.22290 0.09990   3
   2   2  -2 0.37437 0.09856   5
   2   2  -2 0.28965 0.08353   3
  -2   2   2 0.19149 0.11056   5
   2   2  -2 0.03230 0.09696   2
   2   2  -2 0.34393 0.13289   1
  -1  -2   2 353.754 7.52962   5
  -1  -2   2 351.448 7.53474   5
  -1  -2   2 347.363 7.65375   1
   1  -2  -2 347.870 7.70362   5
   1  -2  -2 350.450 7.47427   2
   1  -2  -2 346.350 7.58171   4
  -1   2   2 346.455 7.63794   3
   1   2  -2 348.466 7.63625   2
  -1   2   2 349.466 7.70281   5
   1   2  -2 350.286 7.52893   5
   1   2  -2 350.697 7.61270   4
  -1   2   2 342.801 7.51533   1
   1   2  -2 356.753 7.65992   1
   1   2  -2 342.495 7.48734   3
   0  -2  -2 7.58210 0.39075   5
   0  -2  -2 6.96466 0.30677   2
   0  -2   2 6.90530 0.31596   5
   0  -2   2 6.76812 0.29104   3
   0  -2   2 7.16221 0.32857   5
   0  -2  -2 6.46974 0.34476   4
   0   2  -2 6.56133 0.37381   1
   0   2   2 7.61608 0.37775   3
   0   2   2 7.57419 0.40507   5
   0   2   2 7.46930 0.26985   1
   0   2  -2 6.75024 0.29000   3
   0   2  -2 7.03102 0.33734   2
   0   2  -2 6.74638 0.31237   4
   0   2  -2 6.54099 0.31726   5
   0   2   2 6.48376 0.35628   4
   1  -2   2 11.1087 0.40295   3
   1  -2   2 11.5850 0.43450   5
  -1  -2  -2 10.1375 0.42918   2
  -1  -2  -2 10.8288 0.31595   1
  -1  -2  -2 11.3524 0.48676   5
  -1  -2  -2 10.3211 0.47695   4
  -1   2  -2 11.3059 0.42204   2
   1   2   2 10.0944 0.48810   5
   1   2   2 11.5343 0.48048   3
  -1   2  -2 11.8446 0.46031   5
   1   2   2 10.2789 0.48891   4
  -1   2  -2 10.7625 0.51486   1
  -1   2  -2 11.5421 0.38298   4
   2  -2   2 10.5812 0.42769   5
   2  -2   2 10.1968 0.31286   4
  -2  -2  -2 9.99571 0.30488   1
  -2  -2  -2 9.53928 0.44678   5
  -2  -2  -2 9.28697 0.43621   2
   2  -2   2 9.76431 0.29235   4
   2  -2   2 9.43580 0.38699   3
  -2  -2  -2 9.42448 0.47397   4
   2   2   2 10.5212 0.51056   4
  -2   2  -2 9.91567 0.44864   5
   2   2   2 10.1437 0.48749   5
   2   2   2 10.7309 0.46468   3
  -2   2  -2 10.4559 0.30304   4
  -2   2  -2 10.4136 0.38321   2
   3  -2   2 22.2442 0.72343   5
  -3  -2  -2 21.4283 0.76292   2
  -3  -2  -2 20.5577 0.79947   4
   3  -2   2 20.9391 0.67440   3
  -3  -2  -2 21.7781 0.60664   1
  -3  -2  -2 21.7928 0.73572   5
  -3   2  -2 20.7242 0.75617   5
   3   2   2 20.8004 0.78259   5
   3   2   2 21.3323 0.83004   4
  -3   2  -2 20.5959 0.83569   1
   3   2   2 21.3055 0.75162   3
  -3   2  -2 21.4727 0.62939   2
   4  -2   2 76.9637 1.92173   5
  -4  -2  -2 74.6480 2.05400   4
  -4  -2  -2 75.5203 1.81242   1
  -4  -2  -2 73.9198 1.98076   2
   4  -2   2 74.4546 1.86305   3
   4   2   2 71.8966 1.94124   3
  -4   2  -2 76.0297 2.12820   1
   4   2   2 74.4677 2.07839   4
  -4   2  -2 74.8579 1.76974   2
   4   2   2 73.1564 2.01085   5
  -5  -2  -2 0.48509 0.12703   1
   5  -2   2 0.29014 0.13850   5
   5  -2   2 0.38189 0.13300   3
  -5  -2  -2 0.50952 0.15073   2
   5   2   2 0.20682 0.13339   4
  -5   2  -2 0.40994 0.09446   2
  -5   2  -2 0.52383 0.18523   1
   5   2   2 0.52697 0.14812   3
   5   2   2 0.28742 0.12784   5
   6  -2   2 9.24851 0.50698   5
  -6  -2  -2 9.55470 0.48562   1
   6  -2   2 9.66986 0.48902   3
  -6  -2  -2 9.51023 0.53465   2
   6   2   2 9.67256 0.60298   4
  -6   2  -2 9.23403 0.38181   2
  -6   2  -2 9.25165 0.62874   1
   6   2   2 8.92708 0.53858   5
   6   2   2 9.73956 0.51831   3
   7  -2   2 0.40476 0.18273   5
   7  -2   2 0.71043 0.20580   3
  -7  -2  -2 0.60582 0.18409   1
  -7  -2  -2 0.40919 0.17377   2
   7   2   2 0.25556 0.14706   5
  -7   2  -2 0.10252 0.17007   1
   7   2   2 0.28722 0.18600   4
  -7   2  -2 0.31241 0.09708   2
   7   2   2 0.41304 0.15440   3
   8  -2   2 -0.3083 0.13517   3
   8  -2   2 0.08654 0.19339   5
  -8  -2  -2 0.09644 0.13056   2
  -8  -2  -2 0.01015 0.13258   1
   8   2   2 0.33209 0.20604   4
  -8   2  -2 -0.0761 0.13463   1
   8   2   2 0.07470 0.12070   5
  -8   2  -2 0.21625 0.09951   2
   8   2   2 0.26262 0.15187   3
   9  -2   2 1.48677 0.31387   3
  -9  -2  -2 1.70145 0.35383   4
   9  -2   2 1.28520 0.31854   5
  -9  -2  -2 1.27368 0.27605   2
  -9  -2  -2 1.32665 0.30680   1
   9   2   2 1.47124 0.37227   4
   9   2   2 1.20460 0.30918   5
  -9   2  -2 1.20507 0.36939   1
   9   2   2 1.11831 0.25814   3
 -10  -2  -2 0.03787 0.14217   2
  10  -2   2 0.15016 0.21576   5
 -10  -2  -2 0.10000 0.18119   4
 -10  -2  -2 0.14174 0.18891   1
  10  -2   2 -0.1462 0.17874   3
  10   2   2 0.16208 0.25175   4
  10   2   2 0.43831 0.21957   3
 -10   2  -2 0.21567 0.23016   1
  10   2   2 0.29709 0.20279   5
 -11  -2  -2 3.24792 0.82354   4
 -11  -2  -2 1.87032 0.41659   1
 -11  -2  -2 2.50422 0.43400   2
  11  -2   2 2.94883 0.43879   3
 -11   2  -2 2.67591 0.58543   1
  11   2   2 2.17318 0.40259   3
  11   2   2 3.34885 0.57294   4
 -12  -2  -2 0.91785 0.37351   1
 -12  -2  -2 0.77639 0.27409   2
  12  -2   2 1.13950 0.32972   3
  12   2   2 1.20384 0.35077   3
 -12   2  -2 0.70721 0.37989   1
  13  -2   2 0.04062 0.26958   3
 -13   2  -2 -0.0052 0.35380   1
  13   2   2 0.08862 0.26472   3
 -14   2  -2 -0.4425 0.37303   1
  14   2   2 0.13042 0.29649   3
 -14  -3   2 0.30312 0.32312   1
  14  -3  -2 -0.3861 0.26269   3
  14   3  -2 -0.1504 0.25345   3
 -14   3   2 -0.1974 0.31205   1
 -13  -3   2 0.16856 0.28636   1
  13  -3  -2 -0.3526 0.23292   3
 -13  -3   2 0.38004 0.24058   2
  13   3  -2 0.36390 0.39622   4
  13   3  -2 -0.1518 0.19208   3
 -13   3   2 -0.3599 0.27117   1
 -12  -3   2 0.97614 0.34631   1
  12  -3  -2 1.12709 0.33653   3
 -12  -3   2 0.97787 0.28867   2
  12   3  -2 0.40305 0.37804   4
 -12   3   2 0.76819 0.33871   1
  12   3  -2 0.99022 0.30007   3
  11  -3  -2 0.64035 0.26506   3
 -11  -3   2 0.66566 0.28013   1
 -11  -3   2 0.87007 0.29698   2
 -11   3   2 0.88755 0.36755   1
  11   3  -2 0.63051 0.24149   5
  11   3  -2 0.63156 0.31944   4
  11   3  -2 0.67285 0.23717   3
  10  -3  -2 5.53399 0.59231   5
 -10  -3   2 6.28211 0.53714   1
  10  -3  -2 5.20365 0.52115   3
 -10  -3   2 6.58852 0.68382   2
  10   3  -2 6.13960 0.49606   3
 -10   3   2 6.73114 0.78562   1
  10   3  -2 6.40450 0.63917   5
  10   3  -2 5.75667 0.71976   4
  -9  -3   2 1.07102 0.29801   2
   9  -3  -2 0.78010 0.24653   5
   9  -3  -2 1.03334 0.23958   3
  -9  -3   2 0.90584 0.25268   1
   9   3  -2 1.31393 0.27217   3
   9   3  -2 0.80267 0.27483   4
   9   3  -2 0.95236 0.25826   5
  -9   3   2 0.63590 0.27516   1
   9   3  -2 0.47728 0.26474   2
  -8  -3   2 0.07632 0.13557   1
   8  -3  -2 0.03753 0.12288   5
  -8  -3   2 -0.0374 0.13093   2
   8  -3  -2 0.27928 0.16246   3
   8   3  -2 -0.0978 0.17099   4
   8   3  -2 -0.1488 0.14151   2
   8   3  -2 0.09359 0.12763   3
  -8   3   2 -0.0770 0.16703   1
   8   3  -2 0.16896 0.14282   5
  -7  -3   2 5.95472 0.41736   1
   7  -3  -2 6.65739 0.48683   5
   7  -3  -2 5.72433 0.41859   3
  -7  -3   2 4.74559 0.51338   2
   7  -3  -2 6.56665 0.31859   4
  -7   3   2 5.14134 0.56868   1
   7   3  -2 4.42011 0.51643   2
   7   3  -2 5.25849 0.59042   4
   7   3  -2 5.18267 0.38199   3
   7   3  -2 5.90448 0.43590   5
   6  -3  -2 -0.1093 0.09888   5
  -6  -3   2 -0.0723 0.09049   1
   6  -3  -2 0.07542 0.10600   3
  -6  -3   2 0.12425 0.12697   2
   6  -3  -2 0.09002 0.07101   4
   6   3  -2 -0.0492 0.07080   3
   6   3  -2 0.02485 0.09125   5
  -6   3   2 0.14566 0.13399   1
   6   3  -2 -0.0375 0.11064   4
   6   3  -2 -0.1364 0.11077   2
  -5  -3   2 1.60266 0.23953   1
   5  -3  -2 1.32685 0.23837   3
   5  -3  -2 1.23112 0.14528   4
   5  -3  -2 1.00733 0.21982   5
  -5  -3   2 1.33748 0.18260   5
  -5  -3   2 1.18828 0.24263   2
   5   3  -2 1.32202 0.21069   3
   5   3  -2 1.21839 0.21991   5
   5   3  -2 1.10635 0.25400   2
  -5   3   2 1.56266 0.28911   1
   5   3  -2 0.87695 0.23588   4
  -4  -3   2 7.90781 0.38419   5
   4  -3  -2 9.08274 0.53784   5
  -4  -3   2 8.52989 0.45042   1
   4  -3  -2 8.73721 0.36564   4
  -4  -3   2 8.71559 0.51583   2
   4  -3  -2 9.28276 0.50214   3
  -4   3   2 8.45112 0.50994   1
   4   3  -2 9.35302 0.55891   2
   4   3  -2 8.23689 0.53593   4
  -4   3   2 8.66698 0.48570   3
   4   3  -2 7.72445 0.40574   3
   4   3  -2 8.68310 0.45662   5
   3  -3  -2 0.54922 0.16805   3
   3  -3  -2 0.86049 0.09827   2
  -3  -3   2 0.94476 0.16055   5
  -3  -3   2 0.75688 0.15904   1
   3  -3  -2 0.62365 0.17778   5
   3  -3  -2 0.89113 0.14956   4
   3   3  -2 0.46893 0.13937   5
   3   3  -2 0.72862 0.18886   2
   3   3  -2 0.69961 0.19340   4
   3   3  -2 0.58414 0.13557   3
  -3   3   2 0.77875 0.18848   3
  -3   3   2 0.98205 0.19930   1
   2  -3  -2 127.313 2.85820   2
  -2  -3   2 128.391 2.98945   5
  -2  -3   2 129.566 3.09367   1
   2  -3  -2 126.194 3.19135   5
   2  -3  -2 125.693 3.11097   3
   2  -3  -2 122.907 2.98364   4
   2   3  -2 129.843 3.15500   2
   2   3  -2 128.521 2.98005   3
  -2   3   2 121.699 3.16929   5
   2   3  -2 127.610 3.03352   5
   2   3  -2 123.563 3.13683   4
  -2   3   2 128.191 3.11469   3
  -2   3   2 125.363 3.04839   1
   2   3  -2 129.538 3.09392   1
   1  -3  -2 15.6849 0.62014   4
   1  -3  -2 15.1376 0.70190   5
  -1  -3   2 14.9305 0.65654   1
  -1  -3   2 14.9636 0.60432   5
  -1  -3   2 15.7094 0.61161   5
   1  -3  -2 15.9795 0.54640   2
   1  -3  -2 16.0978 0.71100   5
  -1   3   2 15.3927 0.63202   4
  -1   3   2 14.3448 0.63952   3
  -1   3   2 14.7929 0.68946   5
   1   3  -2 15.8533 0.65604   4
  -1   3   2 15.3542 0.58367   1
   1   3  -2 16.6334 0.58710   3
   1   3  -2 14.0349 0.64212   1
   1   3  -2 15.9870 0.66161   2
   1   3  -2 15.3859 0.60833   5
   0  -3  -2 103.804 2.47643   2
   0  -3   2 104.997 2.53237   5
   0  -3   2 102.621 2.54126   5
   0  -3   2 101.714 2.46598   3
   0  -3  -2 101.420 2.63864   5
   0  -3  -2 101.161 2.58168   4
   0   3   2 99.2056 2.59517   4
   0   3   2 103.754 2.42709   1
   0   3  -2 102.577 2.63235   1
   0   3  -2 101.735 2.53978   5
   0   3   2 106.727 2.69655   5
   0   3  -2 101.973 2.45886   3
   0   3  -2 103.194 2.51895   5
   0   3  -2 106.872 2.53578   4
   0   3  -2 101.570 2.53628   2
   1  -3   2 40.5349 1.22449   5
  -1  -3  -2 40.7277 1.21449   2
   1  -3   2 43.4741 1.27832   5
  -1  -3  -2 43.1566 1.09181   1
  -1  -3  -2 40.4008 1.30175   5
   1  -3   2 41.0856 1.17840   3
  -1   3  -2 44.2239 1.37171   1
  -1   3  -2 41.6475 1.17572   3
   1   3   2 41.4829 1.08304   1
   1   3   2 43.1528 1.36510   5
  -1   3  -2 43.3614 1.21290   2
   1   3   2 40.7678 1.27898   3
  -1   3  -2 42.6228 1.16779   4
   1   3   2 41.9921 1.33870   4
   2  -3   2 -0.1079 0.07809   5
   2  -3   2 -0.0337 0.06285   3
  -2  -3  -2 0.01190 0.05154   1
   2  -3   2 0.02887 0.05518   4
   2  -3   2 0.11887 0.08845   5
  -2  -3  -2 0.00461 0.07361   2
  -2  -3  -2 0.01631 0.08336   4
  -2   3  -2 -0.0792 0.08997   1
  -2   3  -2 0.10477 0.06248   4
  -2   3  -2 0.03035 0.08409   5
   2   3   2 -0.0702 0.07881   4
   2   3   2 -0.0054 0.08576   3
   2   3   2 0.02438 0.09783   5
  -2   3  -2 0.01799 0.06870   2
  -3  -3  -2 90.3465 2.41912   4
   3  -3   2 84.9002 2.25447   5
  -3  -3  -2 89.3477 2.03923   1
   3  -3   2 87.5698 1.97214   4
  -3  -3  -2 87.5501 2.30971   2
   3  -3   2 88.2883 2.20619   3
   3   3   2 88.9361 2.44748   4
   3   3   2 86.3607 2.39254   5
  -3   3  -2 87.1475 2.47038   1
   3   3   2 89.4720 2.32956   3
  -3   3  -2 89.8421 2.14299   2
   4  -3   2 -0.0338 0.07502   3
   4  -3   2 0.20242 0.11974   5
  -4  -3  -2 0.17015 0.12838   2
  -4  -3  -2 0.11709 0.12606   4
  -4  -3  -2 0.01451 0.06040   1
   4   3   2 0.13644 0.12833   5
  -4   3  -2 0.00757 0.05943   2
   4   3   2 0.01004 0.13666   4
  -4   3  -2 0.17316 0.13690   1
   4   3   2 0.19143 0.13204   3
   5  -3   2 41.1054 1.33317   5
  -5  -3  -2 46.5801 1.45522   2
  -5  -3  -2 45.5679 1.53525   4
   5  -3   2 42.2007 1.27953   3
  -5  -3  -2 44.5092 1.21480   1
   5   3   2 43.6854 1.47676   5
  -5   3  -2 42.8985 1.56910   1
  -5   3  -2 43.6672 1.16969   2
   5   3   2 44.1283 1.54657   4
   5   3   2 42.6298 1.39621   3
  -6  -3  -2 -0.0293 0.11361   4
  -6  -3  -2 0.01582 0.08684   1
   6  -3   2 -0.0391 0.09814   3
   6  -3   2 -0.2226 0.10656   5
  -6  -3  -2 0.13049 0.13791   2
  -6   3  -2 0.06927 0.06810   2
  -6   3  -2 -0.0401 0.12815   1
   6   3   2 0.12922 0.15095   4
   6   3   2 0.03003 0.11629   5
   6   3   2 -0.0494 0.10186   3
   7  -3   2 -0.2363 0.13745   5
   7  -3   2 -0.0500 0.11428   3
  -7  -3  -2 0.07728 0.12722   1
  -7  -3  -2 0.21615 0.14810   2
  -7  -3  -2 0.01218 0.14154   4
   7   3   2 0.02602 0.13024   5
   7   3   2 -0.1230 0.07973   3
  -7   3  -2 0.07186 0.14356   1
   7   3   2 -0.1472 0.13931   4
   8  -3   2 0.05879 0.18254   3
  -8  -3  -2 -0.0061 0.13829   1
  -8  -3  -2 0.00460 0.18053   4
   8  -3   2 -0.0186 0.16233   5
  -8  -3  -2 -0.0489 0.12132   2
  -8   3  -2 -0.0550 0.13375   1
   8   3   2 -0.1409 0.10011   3
   8   3   2 0.28499 0.22975   4
   8   3   2 -0.0178 0.15231   5
  -9  -3  -2 2.02007 0.42610   4
   9  -3   2 2.31852 0.37189   3
  -9  -3  -2 2.05087 0.39353   2
   9  -3   2 1.72440 0.36049   5
  -9  -3  -2 2.23909 0.37319   1
  -9   3  -2 2.38750 0.50254   1
   9   3   2 1.94789 0.36887   3
   9   3   2 2.40644 0.46479   4
   9   3   2 2.48001 0.44683   5
 -10  -3  -2 4.23486 0.61380   4
 -10  -3  -2 2.83362 0.45954   2
  10  -3   2 3.48656 0.45293   3
 -10   3  -2 4.86091 0.73365   1
  10   3   2 2.73416 0.53508   4
  10   3   2 3.56085 0.51198   3
  10   3   2 3.62196 0.60322   5
 -11  -3  -2 1.77508 0.43827   4
  11  -3   2 2.24310 0.38935   3
 -11  -3  -2 1.37593 0.33487   2
 -11   3  -2 1.61609 0.45571   1
  11   3   2 2.04334 0.43214   3
  11   3   2 2.18206 0.54115   4
 -12  -3  -2 1.06267 0.32420   2
  12  -3   2 0.62044 0.31912   3
 -12   3  -2 1.37427 0.50984   1
  12   3   2 0.68633 0.69194   4
  12   3   2 1.40312 0.42760   3
  13  -3   2 0.24928 0.33329   3
 -13  -3  -2 0.06764 0.21927   2
 -13   3  -2 -0.0617 0.32722   1
  13   3   2 0.45488 0.34247   3
 -14  -4   2 0.19522 0.28499   2
  14  -4  -2 -0.2885 0.48492   3
  14   4  -2 -0.1357 0.51092   4
 -13  -4   2 0.09296 0.28081   2
  13  -4  -2 -0.0729 0.27021   3
 -13   4   2 -0.0319 0.32239   1
  13   4  -2 0.11452 0.38156   4
  13   4  -2 -0.2462 0.24056   3
 -12  -4   2 4.31049 0.60607   1
  12  -4  -2 5.32935 0.61102   3
 -12  -4   2 4.58468 0.62749   2
 -12   4   2 4.18787 0.73391   1
  12   4  -2 4.89565 0.77964   4
  12   4  -2 5.77441 0.68192   3
 -11  -4   2 0.58498 0.26555   2
 -11  -4   2 0.80030 0.29457   1
  11  -4  -2 0.44392 0.28744   3
  11   4  -2 0.27396 0.23849   5
 -11   4   2 0.50337 0.29954   1
  11   4  -2 0.33396 0.24388   3
  11   4  -2 0.36600 0.35236   4
 -10  -4   2 0.15986 0.20448   1
 -10  -4   2 -0.2443 0.14895   2
  10  -4  -2 0.05423 0.16246   3
  10   4  -2 -0.0283 0.16170   3
  10   4  -2 -0.0094 0.23164   4
  10   4  -2 -0.0225 0.16228   5
 -10   4   2 -0.0106 0.21231   1
  -9  -4   2 -0.1015 0.15165   1
   9  -4  -2 0.21304 0.19702   3
   9  -4  -2 0.14836 0.19001   5
  -9  -4   2 0.05201 0.18699   2
   9   4  -2 -0.0517 0.18804   4
   9   4  -2 0.48147 0.27812   2
  -9   4   2 0.29143 0.22986   1
   9   4  -2 -0.0250 0.16517   5
   9   4  -2 0.04134 0.14295   3
  -8  -4   2 9.23494 0.57108   1
   8  -4  -2 8.03274 0.61313   5
   8  -4  -2 7.90280 0.56453   3
  -8  -4   2 8.18597 0.65739   2
   8   4  -2 8.30928 0.79926   2
   8   4  -2 7.70945 0.58349   5
   8   4  -2 7.64251 0.82993   4
  -8   4   2 6.75179 0.76031   1
   8   4  -2 8.04882 0.55206   3
   7  -4  -2 40.9211 1.43434   3
   7  -4  -2 43.7198 1.54278   5
  -7  -4   2 44.8813 1.40239   1
  -7  -4   2 45.2129 1.61581   2
   7   4  -2 43.8172 1.72969   4
   7   4  -2 44.1792 1.51177   5
  -7   4   2 42.4761 1.66664   1
   7   4  -2 41.5972 1.63423   2
   7   4  -2 42.3047 1.42098   3
  -6  -4   2 0.19446 0.13073   1
   6  -4  -2 -0.0277 0.13322   3
  -6  -4   2 0.41663 0.22031   2
   6  -4  -2 0.27767 0.18901   5
   6  -4  -2 0.41756 0.11264   4
   6   4  -2 0.18196 0.20824   2
   6   4  -2 0.30322 0.16512   5
  -6   4   2 0.17019 0.16085   1
   6   4  -2 0.17580 0.13099   3
   6   4  -2 0.19781 0.18560   4
  -5  -4   2 25.5264 0.94569   1
   5  -4  -2 26.2293 1.09155   5
   5  -4  -2 23.4555 0.98324   3
   5  -4  -2 26.3765 0.80104   4
  -5  -4   2 24.7305 1.06665   2
   5   4  -2 24.7839 0.99569   5
   5   4  -2 27.8272 1.15776   2
  -5   4   2 26.3815 1.11109   1
   5   4  -2 26.1715 0.95880   3
   5   4  -2 25.1381 1.15343   4
   4  -4  -2 28.4570 0.90441   4
   4  -4  -2 27.4849 1.14354   5
   4  -4  -2 28.4363 1.08468   3
  -4  -4   2 30.2277 1.14675   2
  -4  -4   2 27.9237 1.01091   1
   4  -4  -2 27.5921 0.74265   2
   4   4  -2 29.2884 1.18140   2
  -4   4   2 29.8322 1.09777   3
   4   4  -2 30.0982 1.21536   4
  -4   4   2 28.3920 1.12789   1
   4   4  -2 30.3485 1.02019   3
   4   4  -2 29.6030 1.07933   5
   3  -4  -2 2.12760 0.34103   3
   3  -4  -2 1.55253 0.31461   5
  -3  -4   2 1.69406 0.29125   2
   3  -4  -2 1.76881 0.23669   4
   3  -4  -2 1.65667 0.18010   2
  -3  -4   2 1.40122 0.27451   1
  -3  -4   2 1.43229 0.22942   5
   3   4  -2 1.80063 0.32261   2
   3   4  -2 1.47462 0.24236   3
   3   4  -2 1.94325 0.28819   5
  -3   4   2 1.90088 0.32351   1
  -3   4   2 2.06339 0.31913   3
   3   4  -2 1.39583 0.28470   4
   2  -4  -2 384.138 8.29015   2
   2  -4  -2 386.154 8.60660   3
  -2  -4   2 373.317 8.45325   5
  -2  -4   2 376.973 8.54561   1
  -2  -4   2 384.630 8.53643   5
   2  -4  -2 375.424 8.69637   5
   2  -4  -2 382.119 8.45518   4
   2   4  -2 376.369 8.43555   3
   2   4  -2 379.723 8.62290   2
  -2   4   2 393.413 8.54237   1
   2   4  -2 373.793 8.51574   5
   2   4  -2 382.044 8.55154   1
  -2   4   2 375.209 8.68829   5
   2   4  -2 380.430 8.65066   4
  -2   4   2 390.812 8.60663   3
   1  -4  -2 8.73046 0.44636   2
  -1  -4   2 8.79203 0.52333   5
  -1  -4   2 9.48326 0.56294   1
   1  -4  -2 8.48025 0.58523   5
   1  -4  -2 8.83507 0.51912   4
  -1  -4   2 8.97029 0.52901   5
  -1   4   2 10.5827 0.59477   3
   1   4  -2 8.30924 0.50844   5
   1   4  -2 8.79422 0.47639   3
  -1   4   2 8.97846 0.49285   1
  -1   4   2 8.55291 0.52539   4
  -1   4   2 8.23791 0.57583   5
  -1   4   2 9.12555 0.47536   2
   1   4  -2 8.70905 0.52974   2
   1   4  -2 9.71404 0.55372   4
   1   4  -2 8.86903 0.55257   1
   0  -4  -2 45.6650 1.54709   5
   0  -4   2 41.3808 1.31703   3
   0  -4  -2 44.1931 1.43510   4
   0  -4   2 46.7822 1.59500   5
   0  -4  -2 44.6700 1.33189   2
   0  -4   2 43.9883 1.39767   5
   0   4   2 44.4429 1.38191   2
   0   4  -2 45.4513 1.33632   3
   0   4   2 46.9675 1.55451   5
   0   4  -2 44.1306 1.38859   5
   0   4   2 44.5741 1.29442   1
   0   4  -2 45.1276 1.40405   2
   0   4  -2 45.2723 1.39733   4
   0   4  -2 46.0597 1.49127   1
   0   4   2 47.3842 1.48555   4
   0   4   2 45.6355 1.46743   3
   1  -4   2 42.7003 1.29374   4
  -1  -4  -2 43.7901 1.23412   1
   1  -4   2 44.0754 1.39431   5
   1  -4   2 44.4840 1.33247   3
  -1  -4  -2 47.1571 1.49042   4
  -1  -4  -2 42.3595 1.34040   2
   1   4   2 46.5087 1.47100   3
   1   4   2 44.1666 1.51902   5
  -1   4  -2 42.6948 1.31351   3
  -1   4  -2 45.7957 1.35611   2
  -1   4  -2 43.8240 1.31511   4
   1   4   2 45.4237 1.24198   1
   1   4   2 44.5022 1.49001   4
  -1   4  -2 41.8017 1.47674   1
  -2  -4  -2 0.17194 0.14109   4
   2  -4   2 0.32081 0.14827   5
  -2  -4  -2 0.38651 0.11106   1
   2  -4   2 0.28652 0.10833   4
   2  -4   2 0.31065 0.13666   3
  -2  -4  -2 0.24086 0.14597   2
   2   4   2 0.08368 0.15075   5
  -2   4  -2 0.55027 0.13536   4
  -2   4  -2 0.29198 0.18539   1
   2   4   2 0.28228 0.17077   4
   2   4   2 0.53710 0.18528   3
  -2   4  -2 0.34522 0.12358   2
  -3  -4  -2 67.2297 1.66317   1
  -3  -4  -2 68.7126 1.96186   2
   3  -4   2 65.7297 1.91423   5
   3  -4   2 66.6017 1.84497   3
   3  -4   2 65.0086 1.64622   4
  -3  -4  -2 67.9359 2.07147   4
   3   4   2 67.9511 2.11271   4
  -3   4  -2 68.7170 2.13518   1
  -3   4  -2 66.5937 1.78048   2
   3   4   2 67.3016 2.08307   5
   3   4   2 69.2575 2.00479   3
   4  -4   2 32.2700 1.16458   5
  -4  -4  -2 31.7924 0.92821   1
   4  -4   2 34.0618 1.12011   3
   4  -4   2 31.6895 0.82758   4
  -4  -4  -2 32.4910 1.20573   2
  -4  -4  -2 32.1610 1.29111   4
  -4   4  -2 33.6664 1.01869   2
   4   4   2 34.1509 1.35723   4
   4   4   2 34.8978 1.24493   3
  -4   4  -2 33.5164 1.36996   1
   4   4   2 31.4598 1.27457   5
   5  -4   2 15.4745 0.75972   5
  -5  -4  -2 18.1501 0.93523   4
   5  -4   2 16.1528 0.73179   3
  -5  -4  -2 17.5441 0.84873   2
  -5  -4  -2 17.0653 0.61913   1
   5   4   2 16.9882 0.89768   5
   5   4   2 18.0315 0.85577   3
  -5   4  -2 17.0226 0.63287   2
   5   4   2 18.5603 0.97676   4
  -5   4  -2 16.8627 0.96347   1
  -6  -4  -2 6.49341 0.39737   1
   6  -4   2 7.45195 0.52052   5
  -6  -4  -2 6.91202 0.71135   4
  -6  -4  -2 7.10864 0.66024   2
   6  -4   2 6.45231 0.44772   3
   6   4   2 7.86923 0.57619   3
  -6   4  -2 7.65026 0.80031   1
   6   4   2 6.03198 0.65634   4
   6   4   2 6.99597 0.57242   5
   7  -4   2 0.14800 0.18882   5
  -7  -4  -2 0.16462 0.17340   4
   7  -4   2 0.11202 0.14451   3
  -7  -4  -2 0.42997 0.20699   2
   7   4   2 0.11022 0.18347   5
   7   4   2 0.32529 0.17926   3
   7   4   2 0.09812 0.18753   4
  -7   4  -2 0.23113 0.22893   1
  -8  -4  -2 4.93463 0.59058   2
   8  -4   2 3.26290 0.39794   3
  -8  -4  -2 4.88102 0.63174   4
   8  -4   2 4.20618 0.51965   5
   8   4   2 5.03765 0.67675   4
   8   4   2 4.40854 0.60225   5
  -8   4  -2 4.90031 0.72124   1
   8   4   2 4.74231 0.57611   3
  -9  -4  -2 3.82861 0.58095   4
   9  -4   2 3.57891 0.45512   3
  -9  -4  -2 3.84871 0.52921   2
   9   4   2 3.74033 0.55119   3
  -9   4  -2 3.99951 0.68327   1
   9   4   2 4.32689 0.61866   5
   9   4   2 3.42847 0.58930   4
  10  -4   2 3.08973 0.46901   3
 -10  -4  -2 3.37251 0.53376   2
 -10  -4  -2 2.98514 0.53454   4
  10   4   2 3.22891 0.54266   3
 -10   4  -2 3.74960 0.70234   1
  10   4   2 2.17600 0.51735   4
 -11  -4  -2 9.67068 1.01811   4
 -11  -4  -2 8.23625 0.81845   2
  11  -4   2 9.31847 0.73060   3
 -11   4  -2 10.8992 1.19132   1
  11   4   2 10.4773 1.08954   4
  11   4   2 10.2343 0.96967   3
 -12  -4  -2 0.29007 0.25230   2
  12  -4   2 0.48402 0.35996   3
 -12  -4  -2 0.40558 0.34219   4
 -12   4  -2 0.24301 0.39777   1
  12   4   2 0.17941 0.27329   3
  12   4   2 0.20678 0.46136   4
 -13  -4  -2 0.19375 0.29456   2
 -13   4  -2 0.51497 0.74773   1
  13   4   2 1.19867 0.44290   3
  13  -5  -2 0.20853 0.34268   3
 -13  -5   2 1.02982 0.37960   2
  13   5  -2 1.69797 0.64645   4
 -13   5   2 1.40973 0.62185   1
  12  -5  -2 0.73908 0.33204   3
 -12  -5   2 0.99283 0.38026   2
  12   5  -2 0.50508 0.43557   4
 -12   5   2 0.91618 0.48011   1
 -11  -5   2 0.14510 0.24985   2
  11  -5  -2 -0.2534 0.20650   3
  11   5  -2 -0.0911 0.24096   3
 -11   5   2 -0.3162 0.21243   1
  11   5  -2 0.46561 0.35925   4
 -10  -5   2 0.59525 0.29899   2
 -10  -5   2 0.59658 0.28223   1
  10  -5  -2 0.31667 0.20931   3
 -10   5   2 0.23604 0.27948   1
  10   5  -2 0.45396 0.25595   3
  10   5  -2 0.94296 0.40646   4
  -9  -5   2 0.18358 0.20864   1
   9  -5  -2 0.16872 0.18516   3
  -9  -5   2 0.24490 0.25132   2
   9   5  -2 0.23006 0.21484   3
   9   5  -2 1.00068 0.37513   4
  -9   5   2 0.50063 0.29839   1
   9   5  -2 -0.1432 0.25879   2
   9   5  -2 0.44543 0.24505   5
   8  -5  -2 2.41299 0.39251   3
   8  -5  -2 2.29448 0.43830   5
  -8  -5   2 2.20465 0.35599   1
  -8  -5   2 2.60186 0.48184   2
   8   5  -2 2.23946 0.42352   5
   8   5  -2 2.48484 0.42661   3
  -8   5   2 1.32350 0.43039   1
   8   5  -2 2.51439 0.51300   2
   8   5  -2 1.98333 0.46912   4
  -7  -5   2 8.90484 0.69107   2
   7  -5  -2 9.34529 0.71541   5
  -7  -5   2 8.40914 0.55047   1
   7  -5  -2 9.73749 0.65205   3
  -7   5   2 9.13452 0.91616   1
   7   5  -2 7.80313 0.79946   2
   7   5  -2 7.48320 0.61611   5
   7   5  -2 7.29924 0.81445   4
   7   5  -2 9.48859 0.63189   3
   6  -5  -2 1.54939 0.31176   3
  -6  -5   2 1.66971 0.36927   2
   6  -5  -2 1.98253 0.38253   5
  -6  -5   2 2.46192 0.35196   1
   6   5  -2 2.12060 0.44806   4
   6   5  -2 2.26862 0.36426   3
   6   5  -2 1.85652 0.35298   5
   6   5  -2 1.58976 0.39704   2
  -6   5   2 2.55607 0.47337   1
  -5  -5   2 1.10767 0.24284   1
   5  -5  -2 1.47140 0.22199   4
  -5  -5   2 1.49439 0.35106   2
   5  -5  -2 1.03282 0.27266   3
   5  -5  -2 1.33602 0.32265   5
   5   5  -2 1.23956 0.26449   3
   5   5  -2 1.26983 0.33017   4
  -5   5   2 0.94367 0.29856   1
   5   5  -2 1.26998 0.30488   5
  -5   5   2 1.31783 0.28874   3
   5   5  -2 1.02372 0.32440   2
   4  -5  -2 15.9067 0.90649   5
  -4  -5   2 16.8229 0.88325   2
   4  -5  -2 16.5362 0.69716   4
   4  -5  -2 16.6492 0.84801   3
  -4  -5   2 18.4309 0.81261   1
  -4   5   2 15.2282 0.86646   1
   4   5  -2 16.1561 0.91373   2
   4   5  -2 17.5083 0.96348   4
  -4   5   2 18.0883 0.87479   3
   4   5  -2 16.8926 0.79419   3
   4   5  -2 16.1814 0.83557   5
   3  -5  -2 0.46409 0.16409   4
  -3  -5   2 0.30197 0.20100   5
  -3  -5   2 0.18182 0.17687   2
  -3  -5   2 0.47710 0.20605   1
   3  -5  -2 0.24130 0.11666   2
   3  -5  -2 0.32488 0.19722   3
   3  -5  -2 0.05685 0.16742   5
   3   5  -2 0.45695 0.20858   4
   3   5  -2 0.67370 0.24761   2
   3   5  -2 0.22553 0.14785   3
  -3   5   2 0.27025 0.17269   1
   3   5  -2 0.02974 0.12895   5
  -3   5   2 0.40499 0.20275   3
   2  -5  -2 55.2805 1.86456   5
  -2  -5   2 51.4017 1.71332   2
  -2  -5   2 53.7237 1.72610   5
   2  -5  -2 55.5595 1.51048   2
   2  -5  -2 52.0472 1.74712   3
  -2  -5   2 52.4533 1.70719   1
   2  -5  -2 53.6680 1.64472   4
  -2   5   2 53.8026 1.70812   1
  -2   5   2 52.1373 1.74124   3
   2   5  -2 55.6901 1.65394   3
  -2   5   2 53.7988 1.83794   5
   2   5  -2 53.8136 1.80060   4
   2   5  -2 55.3933 1.73225   5
   2   5  -2 51.4257 1.69503   1
   2   5  -2 53.8099 1.78499   2
  -1  -5   2 0.08752 0.16728   1
  -1  -5   2 0.38900 0.18149   3
   1  -5  -2 0.21729 0.14975   2
   1  -5  -2 -0.0186 0.14738   4
  -1  -5   2 0.00118 0.14527   5
  -1  -5   2 0.65088 0.21639   2
   1  -5  -2 -0.1232 0.16142   5
  -1   5   2 0.12744 0.16059   3
   1   5  -2 0.12603 0.16182   1
   1   5  -2 0.09090 0.14320   3
  -1   5   2 0.09044 0.13464   1
  -1   5   2 0.05527 0.14515   4
   1   5  -2 0.02483 0.13156   5
   1   5  -2 0.31369 0.17980   2
  -1   5   2 0.11473 0.18271   5
   1   5  -2 0.05335 0.11672   4
   0  -5   2 3.86251 0.45114   5
   0  -5  -2 2.18588 0.39677   5
   0  -5  -2 3.64937 0.46470   4
   0  -5  -2 3.13536 0.37193   2
   0  -5   2 2.91946 0.35991   3
   0  -5   2 2.98055 0.39173   4
   0  -5  -2 3.15177 0.37524   1
   0   5   2 3.34513 0.43634   3
   0   5  -2 3.25284 0.37577   3
   0   5   2 3.51693 0.45638   4
   0   5  -2 3.82812 0.49044   1
   0   5   2 2.81129 0.42481   5
   0   5   2 3.32627 0.37114   1
   0   5  -2 3.83786 0.43819   4
   0   5  -2 3.14139 0.39682   5
   0   5  -2 2.82395 0.38367   2
  -1  -5  -2 0.14103 0.16611   4
  -1  -5  -2 0.02848 0.13804   2
  -1  -5  -2 0.17080 0.14137   1
   1  -5   2 0.20928 0.14758   4
  -1  -5  -2 0.03352 0.16294   5
   1  -5   2 0.12712 0.14036   3
   1  -5   2 0.12014 0.14497   5
  -1   5  -2 0.16074 0.11332   4
  -1   5  -2 0.01941 0.11270   3
   1   5   2 0.32388 0.13770   1
   1   5   2 0.35763 0.18730   4
   1   5   2 0.11539 0.15085   3
  -1   5  -2 0.22860 0.20222   1
  -1   5  -2 0.43521 0.18915   2
   1   5   2 0.27211 0.19130   5
   2  -5   2 0.28516 0.16476   3
   2  -5   2 0.45723 0.15647   4
  -2  -5  -2 0.36228 0.17768   2
   2  -5   2 0.90330 0.24323   5
  -2  -5  -2 0.62925 0.16547   1
  -2  -5  -2 0.30224 0.17857   4
  -2   5  -2 0.63363 0.22446   1
   2   5   2 0.54276 0.23319   5
  -2   5  -2 0.36837 0.17052   3
   2   5   2 0.53380 0.21573   4
   2   5   2 0.48434 0.19990   3
  -2   5  -2 0.35814 0.15799   2
  -2   5  -2 0.54937 0.15742   4
   3  -5   2 3.28675 0.30913   4
   3  -5   2 2.04745 0.33839   5
  -3  -5  -2 2.97138 0.47664   4
  -3  -5  -2 2.58346 0.37934   2
   3  -5   2 3.22983 0.39293   3
  -3  -5  -2 2.43700 0.26774   1
   3   5   2 2.93193 0.43546   3
  -3   5  -2 3.17354 0.35589   2
   3   5   2 2.63677 0.45567   4
   3   5   2 2.61639 0.44696   5
  -3   5  -2 2.83901 0.46964   1
  -4  -5  -2 3.13531 0.29498   1
  -4  -5  -2 2.80613 0.39791   2
   4  -5   2 1.92951 0.30226   3
   4  -5   2 3.67454 0.45877   5
  -4  -5  -2 2.36144 0.40449   4
   4   5   2 2.03791 0.40197   4
  -4   5  -2 2.36689 0.45800   1
   4   5   2 2.84192 0.42685   3
   4   5   2 2.15673 0.40652   5
  -4   5  -2 2.85285 0.33234   2
   5  -5   2 0.63852 0.21630   5
  -5  -5  -2 0.72066 0.25725   4
  -5  -5  -2 0.53924 0.24282   2
   5  -5   2 0.99550 0.24544   3
   5   5   2 1.12710 0.34402   4
   5   5   2 0.79126 0.27543   5
  -5   5  -2 0.62312 0.27564   1
   5   5   2 0.89332 0.28566   3
   6  -5   2 -0.1158 0.15773   5
  -6  -5  -2 -0.1734 0.13197   2
   6  -5   2 -0.1141 0.10971   3
  -6  -5  -2 0.04993 0.17214   4
   6   5   2 0.11574 0.20610   5
  -6   5  -2 0.20260 0.22841   1
   6   5   2 0.15029 0.16105   3
   6   5   2 -0.1347 0.15911   4
   7  -5   2 3.26077 0.40864   3
   7  -5   2 3.19665 0.46926   5
  -7  -5  -2 2.48608 0.43635   2
  -7  -5  -2 2.58269 0.51489   4
  -7   5  -2 2.96206 0.59701   1
   7   5   2 3.29415 0.51485   3
   7   5   2 2.88826 0.53268   5
   7   5   2 2.35924 0.49853   4
  -8  -5  -2 0.54610 0.27547   2
   8  -5   2 0.42023 0.20797   3
  -8  -5  -2 0.81327 0.35633   4
  -8   5  -2 0.77777 0.34608   1
   8   5   2 0.96865 0.31673   3
   8   5   2 0.83658 0.35047   4
   8   5   2 0.40217 0.27653   5
   9  -5   2 7.25671 0.69249   3
  -9  -5  -2 6.52633 0.73353   2
  -9  -5  -2 7.89067 0.90531   4
  -9   5  -2 7.32497 0.93743   1
   9   5   2 7.33078 0.86883   4
   9   5   2 6.60171 0.76853   3
  10  -5   2 4.38317 0.57290   3
 -10  -5  -2 4.87508 0.76911   4
 -10  -5  -2 4.79289 0.66584   2
 -10   5  -2 4.15184 0.74987   1
  10   5   2 4.48140 0.77041   4
  10   5   2 5.25451 0.70574   3
 -11  -5  -2 -0.0112 0.25379   4
 -11  -5  -2 0.00230 0.24605   2
  11  -5   2 -0.3109 0.27935   3
  11   5   2 -0.0038 0.27016   3
  11   5   2 -0.6225 0.38943   4
 -11   5  -2 0.46720 0.40525   1
 -12  -5  -2 -0.0391 0.27865   2
 -12  -5  -2 0.32521 0.32719   4
  12  -5   2 0.13360 0.32334   3
 -12   5  -2 -0.1637 0.39379   1
  12   5   2 0.45130 0.36358   3
  12   5   2 0.27254 0.47237   4
  12  -6  -2 0.10216 0.34417   3
 -12  -6   2 0.49616 0.31333   2
  12   6  -2 0.30162 0.45543   4
 -12   6   2 0.35748 0.40208   1
  11  -6  -2 0.86285 0.32336   3
 -11  -6   2 0.65910 0.37544   2
 -11   6   2 0.99270 0.47575   1
  11   6  -2 0.52119 0.48569   4
  10  -6  -2 0.25885 0.24953   3
 -10  -6   2 -0.1815 0.21506   2
 -10   6   2 0.00757 0.31639   1
  10   6  -2 0.37088 0.36176   4
   9  -6  -2 0.26849 0.26429   3
  -9  -6   2 0.68401 0.33569   2
   9   6  -2 0.10249 0.34694   4
  -9   6   2 0.33423 0.33318   1
   9   6  -2 0.64608 0.38144   2
  -8  -6   2 -0.0754 0.23987   2
   8  -6  -2 0.14456 0.23739   3
   8   6  -2 0.36810 0.25103   3
   8   6  -2 0.32698 0.32020   2
  -8   6   2 0.26010 0.31673   1
   8   6  -2 -0.0564 0.26152   4
  -7  -6   2 9.74060 0.78601   2
   7  -6  -2 10.1221 0.71156   3
  -7  -6   2 10.2679 0.64776   1
  -7   6   2 9.93808 0.84048   1
   7   6  -2 8.79033 0.68111   3
   7   6  -2 9.07945 0.92796   2
   7   6  -2 11.1802 0.81272   5
   7   6  -2 9.98077 1.04843   4
  -6  -6   2 0.00228 0.18077   2
   6  -6  -2 0.05988 0.17195   3
  -6  -6   2 0.00325 0.16231   1
   6  -6  -2 0.22389 0.27567   5
   6   6  -2 0.15677 0.18052   3
   6   6  -2 -0.2213 0.16937   5
  -6   6   2 0.11111 0.24138   1
   6   6  -2 -0.1136 0.19958   2
   6   6  -2 -0.0700 0.19351   4
  -5  -6   2 0.58328 0.23501   1
  -5  -6   2 0.32939 0.22893   2
   5  -6  -2 0.38429 0.26785   5
   5  -6  -2 0.90167 0.29613   3
   5   6  -2 0.67087 0.24157   3
  -5   6   2 0.55101 0.23679   3
   5   6  -2 0.09938 0.22873   2
   5   6  -2 0.43427 0.26646   4
  -5   6   2 0.26507 0.22764   1
   5   6  -2 0.65140 0.26438   5
  -4  -6   2 -0.2641 0.15510   1
  -4  -6   2 0.07787 0.23710   5
  -4  -6   2 0.00569 0.16941   2
   4  -6  -2 0.05801 0.19323   3
   4  -6  -2 0.23803 0.24072   5
   4  -6  -2 0.26663 0.17904   4
   4   6  -2 0.20460 0.23449   2
  -4   6   2 0.12748 0.16941   3
   4   6  -2 0.14300 0.17799   3
   4   6  -2 0.13937 0.20810   4
   4   6  -2 0.02101 0.16635   5
  -4   6   2 0.17573 0.18695   1
  -3  -6   2 14.4562 0.81387   1
  -3  -6   2 15.0455 0.86427   2
   3  -6  -2 13.8844 0.91740   5
  -3  -6   2 15.0722 0.88242   5
   3  -6  -2 15.3338 0.76529   4
   3  -6  -2 14.5555 0.87116   3
  -3   6   2 14.6565 0.86659   1
   3   6  -2 14.5583 0.84355   5
   3   6  -2 14.7594 0.89150   2
  -3   6   2 14.9826 0.86399   3
   3   6  -2 14.0216 0.77325   3
   3   6  -2 13.9687 0.90767   4
  -2  -6   2 0.69838 0.26760   2
  -2  -6   2 0.25684 0.23150   4
  -2  -6   2 0.18115 0.25335   5
  -2  -6   2 0.11102 0.25281   1
   2  -6  -2 0.10599 0.23865   4
   2  -6  -2 0.26002 0.26635   5
   2  -6  -2 0.13744 0.17623   2
   2  -6  -2 0.61268 0.28285   3
   2   6  -2 0.09324 0.19292   5
   2   6  -2 -0.0598 0.20360   1
   2   6  -2 0.15064 0.21155   2
  -2   6   2 0.32266 0.23371   5
   2   6  -2 0.58973 0.24793   4
  -2   6   2 0.69180 0.29271   3
   2   6  -2 0.62755 0.22673   3
  -2   6   2 0.24989 0.20064   1
   1  -6  -2 57.5535 1.93240   3
  -1  -6   2 53.4351 1.80840   2
  -1  -6   2 54.5962 1.77545   3
   1  -6  -2 55.5736 1.68576   2
  -1  -6   2 54.9748 1.87905   1
  -1  -6   2 54.1845 1.85185   4
   1  -6  -2 56.3790 1.83359   4
   1  -6  -2 55.4410 1.99663   5
  -1  -6   2 53.0245 1.85796   5
   1   6  -2 54.8395 1.86448   2
   1   6  -2 52.5966 1.83183   5
   1   6  -2 53.2340 1.87046   4
  -1   6   2 53.6021 1.84438   4
  -1   6   2 56.6109 1.78510   1
  -1   6   2 53.4033 1.87492   3
  -1   6   2 57.9229 2.02876   5
   1   6  -2 54.4176 1.87411   1
   1   6  -2 52.4168 1.74377   3
   0  -6  -2 0.04318 0.19079   4
   0  -6  -2 -0.3700 0.14170   5
   0  -6  -2 -0.0920 0.16429   1
   0  -6  -2 -0.1303 0.14740   2
   0  -6   2 -0.1142 0.17168   4
   0  -6   2 -0.2776 0.18224   3
   0  -6   2 -0.4306 0.17753   5
   0  -6   2 0.25201 0.20461   2
   0  -6   2 0.27889 0.22883   1
   0   6   2 -0.0483 0.19137   5
   0   6   2 0.02345 0.18824   3
   0   6  -2 -0.4124 0.15958   5
   0   6  -2 0.01191 0.16860   3
   0   6  -2 0.00778 0.17865   1
   0   6  -2 0.21123 0.18778   4
   0   6  -2 0.12833 0.17418   2
   0   6   2 -0.0089 0.15554   1
   0   6   2 -0.1348 0.15436   4
   1  -6   2 7.37313 0.65826   3
   1  -6   2 7.82501 0.64471   5
  -1  -6  -2 7.54267 0.78454   5
   1  -6   2 7.73770 0.55923   4
  -1  -6  -2 7.26882 0.55188   2
  -1  -6  -2 7.85296 0.64591   4
   1  -6   2 6.40665 0.60991   2
   1   6   2 7.08917 0.71324   4
  -1   6  -2 6.66566 0.53746   3
   1   6   2 7.81044 0.79295   5
   1   6   2 7.11946 0.48711   1
   1   6   2 6.62964 0.67898   3
  -1   6  -2 7.82676 0.65281   1
  -1   6  -2 8.68383 0.58118   2
  -1   6  -2 7.10905 0.53203   4
   2  -6   2 0.51169 0.22338   3
   2  -6   2 1.01472 0.25511   4
   2  -6   2 1.08103 0.29434   5
  -2  -6  -2 0.92657 0.28053   2
  -2  -6  -2 0.82485 0.26219   4
   2   6   2 0.98664 0.29613   4
   2   6   2 1.84454 0.43445   5
  -2   6  -2 0.76644 0.27851   1
   2   6   2 1.23194 0.34119   3
  -2   6  -2 0.90187 0.21506   4
  -2   6  -2 1.01876 0.25931   2
  -2   6  -2 0.65128 0.22217   3
  -3  -6  -2 1.87160 0.36953   2
   3  -6   2 1.38055 0.34320   5
   3  -6   2 1.56084 0.30327   3
  -3  -6  -2 1.62573 0.40356   4
   3   6   2 1.13527 0.33722   5
   3   6   2 1.82747 0.37541   3
  -3   6  -2 1.53462 0.36981   1
   3   6   2 1.37078 0.37109   4
   4  -6   2 6.53285 0.66155   5
   4  -6   2 7.23836 0.55665   3
  -4  -6  -2 6.74912 0.68220   2
  -4  -6  -2 5.08463 0.64086   4
   4   6   2 5.10089 0.66429   4
   4   6   2 5.82244 0.73203   5
  -4   6  -2 5.25762 0.69661   1
   4   6   2 7.12290 0.74444   3
  -5  -6  -2 3.76697 0.52514   2
  -5  -6  -2 2.96600 0.52373   4
   5  -6   2 3.05388 0.45547   5
   5  -6   2 2.96585 0.43147   3
   5   6   2 3.03927 0.53897   5
  -5   6  -2 2.89925 0.56198   1
   5   6   2 2.03104 0.47246   4
   5   6   2 2.67254 0.48002   3
   6  -6   2 1.29871 0.34492   5
  -6  -6  -2 1.63809 0.38368   2
  -6  -6  -2 1.95043 0.47263   4
   6  -6   2 2.62424 0.41231   3
   6   6   2 1.01845 0.34432   5
   6   6   2 1.31722 0.44235   4
   6   6   2 1.51426 0.36447   3
  -6   6  -2 0.75894 0.34632   1
  -7  -6  -2 -0.0418 0.17641   2
  -7  -6  -2 -0.0144 0.18233   4
   7  -6   2 -0.0322 0.16829   3
   7   6   2 0.08774 0.22797   5
   7   6   2 -0.3155 0.19619   4
   7   6   2 -0.0536 0.19731   3
  -7   6  -2 -0.2426 0.21229   1
   8  -6   2 -0.3495 0.14717   3
  -8  -6  -2 -0.0173 0.20793   4
  -8  -6  -2 0.14030 0.21387   2
  -8   6  -2 0.32857 0.32453   1
   8   6   2 -0.2374 0.22107   4
   8   6   2 -0.1357 0.21826   3
  -9  -6  -2 -0.1397 0.22134   4
   9  -6   2 -0.0483 0.25067   3
  -9  -6  -2 -0.0600 0.22851   2
  -9   6  -2 0.02393 0.35246   1
   9   6   2 0.06864 0.27618   3
   9   6   2 0.18264 0.30604   4
  10  -6   2 0.05062 0.28643   3
 -10  -6  -2 -0.1560 0.28000   4
 -10  -6  -2 0.14204 0.25420   2
  10   6   2 0.35664 0.43864   4
 -10   6  -2 -0.2334 0.27867   1
  10   6   2 0.42819 0.33659   3
  11  -6   2 0.84584 0.40672   3
 -11  -6  -2 0.88363 0.41735   4
 -11  -6  -2 1.21456 0.45562   2
  11   6   2 1.43542 0.59580   4
 -11   6  -2 0.81000 0.56009   1
  11   6   2 0.47477 0.41108   3
  10  -7  -2 0.10525 0.32536   3
 -10  -7   2 0.01089 0.34425   4
 -10  -7   2 -0.1997 0.29330   2
 -10   7   2 -0.0743 0.36740   1
  10   7  -2 0.30436 0.42090   4
  -9  -7   2 -0.3500 0.23714   2
   9  -7  -2 0.19971 0.31851   3
  -9  -7   2 -0.1340 0.28017   4
  -9   7   2 -0.0950 0.32101   1
   9   7  -2 0.13751 0.33392   4
  -8  -7   2 8.52863 0.93424   2
   8  -7  -2 6.37017 0.70567   3
   8   7  -2 5.98339 0.84504   4
   8   7  -2 7.01511 0.91522   2
  -8   7   2 5.57697 0.81560   1
   7  -7  -2 0.17352 0.23660   3
  -7  -7   2 0.40128 0.32615   2
  -7   7   2 0.05193 0.27014   1
   7   7  -2 0.11048 0.29244   2
   7   7  -2 0.24683 0.31550   4
   6  -7  -2 5.45567 0.64531   3
  -6  -7   2 4.80601 0.68141   2
   6   7  -2 5.40128 0.76482   4
  -6   7   2 6.35210 0.82240   1
   6   7  -2 5.33490 0.74529   2
   5  -7  -2 -0.0559 0.19490   3
  -5  -7   2 0.17462 0.25984   4
  -5  -7   2 -0.0641 0.51354   5
  -5  -7   2 0.05978 0.26270   2
  -5  -7   2 0.29766 0.24286   1
  -5   7   2 -0.0052 0.20704   1
  -5   7   2 -0.0706 0.17501   3
   5   7  -2 0.01355 0.24115   2
   5   7  -2 0.00456 0.19077   3
   5   7  -2 -0.1611 0.18977   4
   4  -7  -2 0.98829 0.31958   3
  -4  -7   2 1.12386 0.37574   2
  -4  -7   2 1.10187 0.32922   1
   4  -7  -2 1.67333 0.46498   5
  -4  -7   2 1.33348 0.37665   4
  -4  -7   2 0.84414 0.37836   5
   4   7  -2 1.23799 0.34937   5
   4   7  -2 1.02142 0.40020   2
   4   7  -2 1.74510 0.37220   3
  -4   7   2 1.07795 0.35268   1
  -4   7   2 0.97441 0.33001   3
   4   7  -2 1.24167 0.37745   4
  -3  -7   2 1.97387 0.46521   4
   3  -7  -2 1.83448 0.36100   4
  -3  -7   2 1.28849 0.39235   5
   3  -7  -2 1.99078 0.48976   5
  -3  -7   2 1.88797 0.43827   2
   3  -7  -2 1.62660 0.39535   3
  -3  -7   2 1.11722 0.33352   1
  -3   7   2 1.56014 0.37540   1
   3   7  -2 1.59806 0.40783   5
   3   7  -2 1.41264 0.36282   3
   3   7  -2 1.03980 0.34512   4
   3   7  -2 1.90687 0.46191   2
  -3   7   2 2.17479 0.44386   3
  -2  -7   2 14.6594 0.89628   3
  -2  -7   2 15.0893 0.90489   1
  -2  -7   2 13.6982 0.92514   4
  -2  -7   2 13.3263 0.85963   2
  -2  -7   2 15.6484 0.95770   5
   2  -7  -2 15.8997 0.96835   3
   2  -7  -2 15.2970 0.86508   4
   2  -7  -2 15.2349 1.01957   5
  -2   7   2 14.0772 0.91721   3
   2   7  -2 14.0602 0.91074   2
   2   7  -2 15.4277 0.90767   1
   2   7  -2 14.4877 0.84855   3
  -2   7   2 12.8072 0.92567   5
  -2   7   2 15.2951 0.90501   1
   2   7  -2 14.7121 0.92172   5
   2   7  -2 12.9731 0.91267   4
   1  -7  -2 2.98625 0.42112   2
   1  -7  -2 2.32850 0.44592   3
   1  -7  -2 1.90062 0.50540   5
  -1  -7   2 3.42652 0.53250   4
  -1  -7   2 2.48055 0.48250   1
  -1  -7   2 2.30172 0.45718   5
   1  -7  -2 2.90138 0.48420   1
  -1  -7   2 2.26089 0.44134   2
  -1  -7   2 2.88323 0.48550   3
   1  -7  -2 3.15471 0.49662   4
   1   7  -2 3.24156 0.47117   3
  -1   7   2 2.54288 0.51878   5
   1   7  -2 2.21921 0.44874   4
   1   7  -2 2.91728 0.50543   2
   1   7  -2 2.66825 0.47858   5
  -1   7   2 2.93747 0.50259   3
   1   7  -2 2.56463 0.45778   1
   0  -7  -2 6.01779 0.69233   4
   0  -7   2 6.14780 0.67554   4
   0  -7   2 5.24804 0.63689   5
   0  -7   2 5.33728 0.61841   3
   0  -7   2 6.00169 0.72215   1
   0  -7  -2 3.98170 0.63945   5
   0  -7   2 5.10833 0.59802   2
   0  -7  -2 5.18993 0.55963   2
   0   7   2 5.22080 0.65431   4
   0   7  -2 6.54773 0.71816   1
   0   7   2 5.98235 0.69154   3
   0   7  -2 4.73214 0.58957   2
   0   7   2 5.49254 0.72449   5
   0   7  -2 5.71051 0.60748   3
   0   7  -2 6.09255 0.67762   4
  -1  -7  -2 0.49877 0.24269   2
  -1  -7  -2 0.46287 0.25311   4
   1  -7   2 0.31301 0.28918   1
  -1  -7  -2 0.39273 0.30524   5
   1  -7   2 0.47602 0.29381   5
   1  -7   2 0.62505 0.29439   4
   1  -7   2 1.02210 0.32683   3
   1  -7   2 0.68756 0.28450   2
   1   7   2 0.59263 0.27320   4
  -1   7  -2 0.14776 0.17654   4
   1   7   2 0.88713 0.35640   5
  -1   7  -2 0.93610 0.29628   2
   1   7   2 0.34768 0.26140   3
  -1   7  -2 0.66055 0.30225   1
  -1   7  -2 0.49643 0.23607   3
  -2  -7  -2 0.52739 0.28531   4
   2  -7   2 -0.0700 0.22942   5
   2  -7   2 0.38595 0.23687   3
  -2  -7  -2 0.32929 0.22136   2
  -2  -7  -2 0.01143 0.30102   5
   2   7   2 -0.0939 0.19045   3
  -2   7  -2 0.12973 0.23515   1
   2   7   2 0.10068 0.23470   4
  -2   7  -2 0.00259 0.17099   3
   2   7   2 0.17841 0.24062   5
  -3  -7  -2 2.05607 0.52143   5
   3  -7   2 2.11478 0.39515   3
  -3  -7  -2 1.58654 0.37020   2
   3  -7   2 1.85911 0.43470   5
  -3  -7  -2 1.75235 0.42493   4
   3   7   2 2.35176 0.50086   4
   3   7   2 2.18280 0.48849   5
   3   7   2 1.57132 0.39093   3
  -3   7  -2 2.31542 0.51830   1
  -4  -7  -2 0.43181 0.25132   2
   4  -7   2 0.65263 0.26007   3
  -4  -7  -2 0.21599 0.26840   4
   4  -7   2 0.43044 0.31498   5
   4   7   2 0.19968 0.22945   3
  -4   7  -2 -0.1381 0.22240   1
   4   7   2 0.42211 0.32729   5
   4   7   2 0.04856 0.25704   4
   5  -7   2 0.60166 0.26882   3
  -5  -7  -2 0.65285 0.35423   4
  -5  -7  -2 0.53207 0.30656   2
   5   7   2 0.75656 0.36550   4
  -5   7  -2 0.57965 0.32126   1
   5   7   2 0.44567 0.25508   3
  -6  -7  -2 0.02722 0.25182   2
  -6  -7  -2 0.30116 0.26382   4
   6  -7   2 -0.2130 0.20526   3
  -6   7  -2 0.33129 0.28117   1
   6   7   2 0.11716 0.25635   4
   6   7   2 0.30134 0.27500   3
  -7  -7  -2 0.07664 0.23977   2
  -7  -7  -2 -0.0479 0.20595   4
   7  -7   2 -0.1974 0.21026   3
   7   7   2 -0.2672 0.25500   3
   7   7   2 0.10472 0.27926   4
  -7   7  -2 0.17215 0.30745   1
   8  -7   2 -0.0684 0.25041   3
  -8  -7  -2 0.27108 0.30498   2
  -8  -7  -2 -0.0608 0.25054   4
   8   7   2 0.65508 0.34945   3
   8   7   2 -0.1841 0.28254   4
  -8   7  -2 0.25447 0.37447   1
  -9  -7  -2 0.80249 0.38678   2
  -9  -7  -2 0.68048 0.38786   4
   9  -7   2 0.29496 0.32139   3
  -9   7  -2 0.49965 0.41428   1
   9   7   2 0.74558 0.41364   3
   9   7   2 0.13631 0.42054   4
  -9   8   2 1.09016 0.51853   1
  -8  -8   2 0.82927 0.46963   4
   8  -8  -2 0.02829 0.30947   3
  -8  -8   2 0.72897 0.44410   2
  -8   8   2 0.12926 0.37355   1
   8   8  -2 -0.2943 0.30916   4
  -7  -8   2 10.3443 1.14994   4
  -7  -8   2 10.7016 1.08504   2
   7  -8  -2 10.0487 0.95614   3
   7   8  -2 7.39286 0.93754   2
   7   8  -2 8.28661 1.05541   4
  -7   8   2 9.46097 1.09132   1
  -6  -8   2 0.28890 0.32505   2
  -6  -8   2 0.28157 0.34578   4
   6  -8  -2 0.50238 0.31305   3
  -6   8   2 -0.2547 0.32810   1
   6   8  -2 -0.3389 0.21866   4
   6   8  -2 0.17539 0.31245   2
  -5  -8   2 1.00555 0.44543   4
  -5  -8   2 0.55244 0.32550   2
   5  -8  -2 0.32214 0.33382   3
   5   8  -2 0.40194 0.33949   2
   5   8  -2 1.03511 0.41882   4
  -5   8   2 0.81612 0.39210   1
   4  -8  -2 0.61753 0.33828   3
  -4  -8   2 0.46781 0.30804   4
  -4  -8   2 0.40973 0.32801   2
  -4   8   2 0.11420 0.22586   3
   4   8  -2 0.28310 0.27328   4
   4   8  -2 0.26389 0.33538   2
  -3  -8   2 0.18499 0.38632   3
  -3  -8   2 0.61219 0.36998   4
   3  -8  -2 -0.0983 0.27552   3
  -3  -8   2 0.19040 0.31858   2
   3   8  -2 0.20670 0.28204   2
  -3   8   2 0.98581 0.33866   3
   3   8  -2 0.02382 0.23251   4
  -2  -8   2 21.9713 1.17328   3
  -2  -8   2 21.3454 1.18929   2
   2  -8  -2 21.3499 1.12611   4
  -2  -8   2 21.4921 1.26041   4
   2  -8  -2 21.1198 1.22830   3
  -2  -8   2 23.4350 1.22808   1
   2   8  -2 21.1646 1.23497   2
  -2   8   2 21.4136 1.21670   3
   2   8  -2 22.0286 1.14188   3
   2   8  -2 22.0218 1.26987   4
  -1  -8   2 3.95397 0.58827   2
  -1  -8   2 4.08309 0.60486   3
  -1  -8   2 3.71346 0.60747   4
  -1  -8   2 2.64131 0.59484   5
   1  -8  -2 2.77448 0.55914   4
  -1  -8   2 3.76728 0.62481   1
   1  -8  -2 3.23452 0.59791   3
   1   8  -2 2.98242 0.56122   1
   1   8  -2 5.00688 0.66564   4
   1   8  -2 2.87462 0.50160   3
   1   8  -2 3.32778 0.57556   2
  -1   8   2 4.02749 0.62809   3
   0  -8   2 5.45024 0.67790   2
   0  -8   2 6.66234 0.76133   4
   0  -8   2 6.99357 0.83545   5
   0  -8  -2 8.18849 0.93029   3
   0  -8   2 6.52407 0.81023   1
   0  -8   2 5.73491 0.69555   3
   0  -8  -2 6.06163 0.76507   4
   0  -8  -2 6.88310 0.70054   2
   0   8  -2 6.59793 0.70341   3
   0   8  -2 6.75730 0.74416   4
   0   8  -2 6.28331 0.78193   1
   0   8   2 5.99171 0.74792   4
   0   8  -2 6.84938 0.75733   2
   0   8   2 5.26002 0.71807   3
   1  -8   2 0.23528 0.30129   3
  -1  -8  -2 -0.1064 0.26247   4
  -1  -8  -2 0.09751 0.24486   2
   1  -8   2 0.70056 0.44351   5
   1  -8   2 -0.2872 0.28524   1
   1   8   2 0.16299 0.23262   4
  -1   8  -2 -0.0051 0.23329   3
   1   8   2 0.07380 0.26150   3
  -1   8  -2 0.52265 0.32512   1
   2  -8   2 1.08933 0.44762   1
   2  -8   2 0.73198 0.34930   3
  -2  -8  -2 0.74595 0.30175   2
  -2  -8  -2 0.77923 0.36892   4
   2   8   2 1.72042 0.47200   3
   2   8   2 0.62045 0.33421   4
  -2   8  -2 0.96360 0.33856   3
  -2   8  -2 1.00175 0.41876   1
  -3  -8  -2 0.88925 0.39435   4
   3  -8   2 1.35170 0.41017   3
  -3  -8  -2 0.88306 0.34101   2
   3   8   2 1.90002 0.48637   3
   3   8   2 1.08193 0.38511   4
  -3   8  -2 1.75699 0.52664   1
  -4  -8  -2 1.69777 0.50393   4
  -4  -8  -2 1.12389 0.38744   2
   4  -8   2 0.94448 0.35641   3
   4   8   2 0.80613 0.36164   3
  -4   8  -2 2.08707 0.58312   1
   4   8   2 1.45736 0.45028   4
  -5  -8  -2 0.59779 0.35597   4
   5  -8   2 0.81998 0.32762   3
  -5  -8  -2 0.71857 0.34282   2
   5   8   2 0.59360 0.36463   4
  -5   8  -2 1.02136 0.41182   1
   5   8   2 0.61157 0.35462   3
  -6  -8  -2 0.26618 0.33699   2
   6  -8   2 0.25678 0.30902   3
  -6  -8  -2 0.26153 0.36309   4
   6   8   2 -0.3546 0.28565   3
  -6   8  -2 0.24011 0.37219   1
   6   8   2 0.33818 0.35337   4
  -7  -8  -2 0.13229 0.34614   2
   7  -8   2 0.24802 0.34577   3
  -7  -8  -2 0.30180 0.42329   4
   7   8   2 -0.5345 0.29706   3
  -7   8  -2 0.01190 0.33351   1
   7   8   2 0.23759 0.36804   4
   8  -8   2 -0.0344 0.30822   3
  -8   8  -2 -0.1968 0.38098   1
   8   8   2 0.22044 0.37102   3
  -6  -9   2 -0.0433 0.34174   2
   6  -9  -2 0.00333 0.38757   3
  -6  -9   2 -0.6055 0.37187   4
   6   9  -2 -0.0637 0.32253   4
   6   9  -2 -0.2587 0.29981   2
  -5  -9   2 0.16289 0.32719   2
  -5  -9   2 0.32423 0.42494   4
   5  -9  -2 0.13463 0.39282   3
   5   9  -2 0.21181 0.32919   2
   5   9  -2 0.31612 0.31169   4
  -4  -9   2 -0.2045 0.38459   4
  -4  -9   2 0.43829 0.35276   2
   4  -9  -2 0.02047 0.37160   3
   4   9  -2 0.07018 0.30782   4
  -4   9   2 0.17493 0.30293   3
   4   9  -2 0.03672 0.32521   2
   3  -9  -2 0.04736 0.37311   3
  -3  -9   2 0.22220 0.35499   2
  -3  -9   2 -0.2304 0.30940   4
   3   9  -2 0.48788 0.33885   4
  -3   9   2 0.01137 0.28143   3
   3   9  -2 0.33158 0.36378   2
  -2  -9   2 0.45154 0.42550   4
   2  -9  -2 0.82513 0.43363   3
  -2  -9   2 1.02148 0.44722   2
   2   9  -2 0.26786 0.34467   2
  -2   9   2 0.82959 0.35791   3
   2   9  -2 0.73881 0.34511   4
   1  -9  -2 0.17107 0.36938   4
   1  -9  -2 0.49225 0.44249   3
  -1  -9   2 -0.0957 0.37475   4
  -1   9   2 0.30963 0.29363   3
   0  -9  -2 0.52860 0.41957   3
   0  -9  -2 -0.1746 0.32316   4
   0   9   2 0.34721 0.30121   3
  -1  -9  -2 -0.3663 0.27665   4
   1  -9   2 0.14494 0.44377   1
   1  -9   2 0.09954 0.34551   3
  -1  -9  -2 0.01345 0.40404   3
   1   9   2 -0.1931 0.29911   3
  -1   9  -2 0.01082 0.27526   3
   2  -9   2 -0.2497 0.41490   1
  -2  -9  -2 0.22047 0.39000   3
   2  -9   2 0.13282 0.36069   3
  -2  -9  -2 0.15611 0.36158   2
  -2  -9  -2 -0.0267 0.35414   4
  -2   9  -2 0.35959 0.37561   1
   2   9   2 -0.1700 0.25027   3
   2   9   2 0.17180 0.27315   4
  -3  -9  -2 -0.0287 0.38090   4
   3  -9   2 -0.2444 0.29436   3
  -3  -9  -2 0.00133 0.32406   2
   3  -9   2 0.21048 0.46015   1
   3   9   2 0.31714 0.30614   4
   3   9   2 0.31596 0.38584   3
  -3   9  -2 -0.0545 0.31560   1
   4  -9   2 0.04747 0.34668   3
  -4  -9  -2 0.39180 0.36712   2
  -4  -9  -2 0.32869 0.45764   4
  -4   9  -2 0.45983 0.43736   1
   4   9   2 -0.0722 0.32857   4
   4   9   2 0.39031 0.35678   3
  -5  -9  -2 0.04193 0.37434   2
   5  -9   2 -0.1455 0.33713   3
  -5  -9  -2 -0.1943 0.36214   4
  -5   9  -2 -0.5078 0.32910   1
   5   9   2 -0.0997 0.33747   4
   5   9   2 0.23048 0.38126   3
  15   0  -3 0.12773 0.25453   3
 -15   0   3 0.54792 0.42836   1
 -14   0   3 0.09784 0.27289   1
  14   0  -3 -0.0451 0.20656   3
 -13   0   3 -0.0797 0.22406   1
  13   0  -3 -0.0665 0.19225   3
  12   0  -3 0.05081 0.17221   5
 -12   0   3 0.10438 0.19649   1
  12   0  -3 -0.0770 0.16133   3
 -11   0   3 -0.0802 0.16700   1
  11   0  -3 0.05645 0.17970   5
  11   0  -3 0.01065 0.20887   4
  11   0  -3 -0.0492 0.14978   3
 -10   0   3 -0.1366 0.16867   1
  10   0  -3 -0.1692 0.14964   5
  10   0  -3 -0.1783 0.12570   3
  10   0  -3 -0.0622 0.15034   4
 -10   0   3 -0.0848 0.09374   2
  -9   0   3 -0.1016 0.12663   1
  -9   0   3 0.06310 0.10331   2
   9   0  -3 0.13207 0.16571   4
   9   0  -3 -0.1933 0.10137   3
   9   0  -3 0.14692 0.15738   5
   8   0  -3 -0.0029 0.11050   3
   8   0  -3 0.12468 0.13467   4
   8   0  -3 0.31082 0.14891   5
  -8   0   3 -0.1136 0.08087   1
   8   0  -3 -0.0180 0.12763   2
  -8   0   3 -0.0662 0.07859   2
  -7   0   3 0.05580 0.09650   1
   7   0  -3 0.04503 0.09152   3
   7   0  -3 -0.1006 0.07930   5
   7   0  -3 0.02245 0.09190   4
  -7   0   3 0.07281 0.07978   2
   7   0  -3 -0.0666 0.09071   2
  -6   0   3 -0.0249 0.06825   1
  -6   0   3 -0.0078 0.06526   5
   6   0  -3 0.05236 0.06742   3
   6   0  -3 -0.0131 0.07941   2
   6   0  -3 -0.0787 0.07191   4
  -6   0   3 0.02088 0.06150   2
   6   0  -3 -0.0167 0.06948   5
  -5   0   3 0.12611 0.07481   5
   5   0  -3 -0.0369 0.07136   2
  -5   0   3 0.09309 0.07338   1
   5   0  -3 -0.0604 0.04935   3
   5   0  -3 -0.0126 0.06326   5
   5   0  -3 0.01653 0.05841   4
  -4   0   3 0.00968 0.05528   1
   4   0  -3 0.07300 0.06428   2
   4   0  -3 0.00282 0.04328   5
   4   0  -3 -0.0438 0.05359   4
  -4   0   3 -0.0409 0.04132   5
   4   0  -3 0.00522 0.03987   3
   3   0  -3 0.02511 0.05420   2
   3   0  -3 0.00070 0.03609   5
  -3   0   3 -0.0411 0.03434   5
  -3   0   3 0.05352 0.04725   1
   3   0  -3 -0.0533 0.03829   4
   3   0  -3 -0.0510 0.03024   3
   2   0  -3 0.02048 0.03528   4
  -2   0   3 0.09156 0.03656   3
   2   0  -3 0.04941 0.03263   3
   2   0  -3 0.00519 0.03410   5
   2   0  -3 -0.0025 0.02997   5
  -2   0   3 -0.0104 0.03216   1
   2   0  -3 0.04380 0.04739   2
  -2   0   3 0.01770 0.03643   5
  -1   0   3 0.03697 0.04090   1
   1   0  -3 0.03095 0.03340   5
   1   0  -3 0.01359 0.03472   2
  -1   0   3 0.06006 0.03895   5
  -1   0   3 0.12627 0.04250   3
   1   0  -3 0.01035 0.03228   4
   0   0   3 0.02247 0.04341   1
   0   0  -3 -0.0349 0.03983   1
   0   0  -3 -0.0161 0.02203   4
   0   0   3 0.00228 0.03080   3
   0   0  -3 0.00262 0.02686   5
   0   0   3 0.01376 0.03332   5
   0   0  -3 0.04188 0.03645   2
  -1   0  -3 0.11185 0.06002   1
   1   0   3 0.02532 0.04357   5
  -1   0  -3 0.06225 0.04845   5
  -1   0  -3 0.05539 0.04365   2
  -1   0  -3 0.03513 0.03418   4
   1   0   3 -0.0123 0.03649   3
   2   0   3 0.03300 0.05148   5
  -2   0  -3 0.02524 0.03797   4
  -2   0  -3 0.05344 0.04881   5
  -2   0  -3 -0.0577 0.04968   1
  -2   0  -3 0.04033 0.04812   2
   2   0   3 0.03286 0.05696   3
  -3   0  -3 -0.0204 0.04023   2
   3   0   3 -0.0529 0.04292   4
  -3   0  -3 -0.0381 0.05103   1
  -3   0  -3 -0.0285 0.03845   4
   3   0   3 0.04974 0.07366   5
  -3   0  -3 -0.0258 0.03495   5
   3   0   3 -0.0382 0.05680   3
  -4   0  -3 -0.0675 0.06468   1
   4   0   3 0.06498 0.06670   4
  -4   0  -3 -0.0172 0.04839   4
   4   0   3 0.03269 0.07632   5
   4   0   3 0.05922 0.07608   3
  -4   0  -3 0.01430 0.05591   2
   5   0   3 -0.0417 0.06948   3
  -5   0  -3 0.00834 0.06351   2
   5   0   3 0.05850 0.08388   5
  -5   0  -3 0.00537 0.04822   4
  -5   0  -3 0.13357 0.10643   1
   5   0   3 0.05282 0.08156   4
   6   0   3 -0.0218 0.07896   3
  -6   0  -3 0.05263 0.07299   2
   6   0   3 -0.0352 0.10666   5
  -6   0  -3 0.06833 0.10095   1
   6   0   3 -0.0498 0.09284   4
  -6   0  -3 -0.0205 0.05808   4
  -7   0  -3 0.00335 0.07125   2
  -7   0  -3 0.01213 0.07520   4
  -7   0  -3 -0.0456 0.10923   1
   7   0   3 -0.0159 0.10912   5
   7   0   3 -0.0261 0.11158   3
   7   0   3 0.00282 0.11734   4
   8   0   3 0.02770 0.13162   5
   8   0   3 -0.0085 0.14642   4
   8   0   3 0.04065 0.13649   3
  -8   0  -3 -0.0070 0.08884   2
  -8   0  -3 0.08788 0.10025   4
  -8   0  -3 0.05580 0.14897   1
  -9   0  -3 -0.0111 0.09219   2
  -9   0  -3 -0.1057 0.13882   1
   9   0   3 0.17951 0.17465   5
   9   0   3 -0.1148 0.12529   3
  10   0   3 0.07430 0.18475   5
  10   0   3 -0.0669 0.15291   3
 -10   0  -3 0.04892 0.12389   2
 -10   0  -3 -0.0063 0.20979   1
 -11   0  -3 -0.0119 0.23882   1
  11   0   3 -0.1496 0.15378   3
 -12   0  -3 0.01370 0.28680   1
  12   0   3 0.42904 0.23262   3
  13   0   3 0.20530 0.27310   3
 -13   0  -3 0.08479 0.34370   1
 -14   0  -3 -0.1029 0.41090   1
  15  -1  -3 0.75754 0.32851   3
 -15  -1   3 1.04299 0.45235   1
 -15   1   3 0.93260 0.47600   1
  15   1  -3 1.67723 0.38968   3
  14  -1  -3 5.11676 0.59364   3
 -14  -1   3 5.34036 0.77998   1
  14   1  -3 6.26597 0.63849   3
 -14   1   3 3.93074 0.70679   1
 -13  -1   3 0.72233 0.35193   1
  13  -1  -3 0.66670 0.27707   3
 -13   1   3 0.56971 0.30290   1
  13   1  -3 0.42281 0.21113   3
 -12  -1   3 2.50463 0.46807   1
  12  -1  -3 2.60551 0.40340   3
  12  -1  -3 2.34515 0.38974   5
  12   1  -3 2.81911 0.37826   3
  12   1  -3 2.10245 0.47211   4
 -12   1   3 3.28456 0.56634   1
  12   1  -3 3.71784 0.46780   5
 -11  -1   3 1.00570 0.32811   1
  11  -1  -3 1.21110 0.30586   5
  11  -1  -3 0.82929 0.24110   3
 -11  -1   3 0.89651 0.22987   2
  11   1  -3 0.53759 0.28493   4
  11   1  -3 1.27341 0.25114   3
  11   1  -3 0.99618 0.24010   5
 -11   1   3 1.14558 0.36501   1
 -10  -1   3 0.26873 0.19730   1
  10  -1  -3 0.29317 0.21764   5
  10  -1  -3 0.52809 0.20695   3
 -10  -1   3 0.42382 0.18671   2
  10  -1  -3 0.89379 0.25844   4
  10   1  -3 0.72226 0.21042   5
 -10   1   3 0.40000 0.22856   1
  10   1  -3 0.65126 0.27988   4
  10   1  -3 0.57698 0.18965   3
   9  -1  -3 0.68425 0.21312   3
  -9  -1   3 -0.0979 0.11617   2
  -9  -1   3 0.73605 0.23758   1
   9  -1  -3 0.18887 0.16291   4
   9  -1  -3 0.29227 0.18767   5
   9   1  -3 0.30217 0.16324   5
   9   1  -3 0.35098 0.21557   2
  -9   1   3 0.22662 0.18246   2
   9   1  -3 0.11795 0.18715   4
  -9   1   3 0.63043 0.23903   1
   9   1  -3 0.12460 0.13207   3
  -8  -1   3 15.4927 0.74998   1
   8  -1  -3 15.4908 0.68070   5
  -8  -1   3 14.6689 0.68658   2
   8  -1  -3 16.4084 0.68866   4
   8  -1  -3 16.3152 0.64911   3
   8   1  -3 15.6079 0.61056   3
   8   1  -3 16.1956 0.80220   4
  -8   1   3 16.1325 0.55073   2
   8   1  -3 15.9672 0.65285   5
  -8   1   3 14.5145 0.78031   1
   8   1  -3 15.4344 0.74196   2
  -7  -1   3 4.69211 0.36449   1
   7  -1  -3 3.99673 0.29939   4
  -7  -1   3 3.82353 0.37685   2
   7  -1  -3 4.10492 0.29195   3
   7  -1  -3 3.95877 0.31562   5
   7   1  -3 3.88078 0.28605   5
  -7   1   3 4.17746 0.23103   2
   7   1  -3 4.56500 0.28142   3
   7   1  -3 3.59325 0.37835   2
   7   1  -3 4.31858 0.44370   4
  -7   1   3 4.85251 0.50426   1
   6  -1  -3 32.0869 0.98887   5
   6  -1  -3 32.3720 0.85936   2
  -6  -1   3 31.4222 0.92025   5
   6  -1  -3 31.6197 0.95378   4
   6  -1  -3 31.5693 0.93928   3
  -6  -1   3 31.4044 1.02846   2
  -6  -1   3 30.6722 1.02167   1
  -6   1   3 33.7794 1.11242   1
   6   1  -3 30.3114 0.91055   5
   6   1  -3 33.1063 1.08141   2
   6   1  -3 30.4914 1.07846   4
  -6   1   3 31.0434 0.83833   2
   6   1  -3 31.6941 0.88100   3
   5  -1  -3 0.11297 0.07382   3
  -5  -1   3 0.39537 0.12005   1
   5  -1  -3 0.15362 0.09080   5
   5  -1  -3 0.09090 0.06289   2
   5  -1  -3 0.10655 0.06494   4
  -5  -1   3 0.18060 0.07430   5
  -5   1   3 0.18218 0.10716   5
  -5   1   3 0.14118 0.09142   1
   5   1  -3 0.03284 0.10276   2
   5   1  -3 0.07664 0.10482   4
   5   1  -3 0.14843 0.06894   3
   5   1  -3 0.27206 0.08433   5
  -5   1   3 0.11046 0.05146   2
   4  -1  -3 154.837 3.52947   5
   4  -1  -3 152.300 3.47335   3
   4  -1  -3 155.838 3.34593   2
   4  -1  -3 154.083 3.42046   4
  -4  -1   3 153.107 3.36854   5
  -4  -1   3 152.270 3.52154   1
   4   1  -3 155.972 3.37078   5
   4   1  -3 152.287 3.58083   2
  -4   1   3 150.439 3.54271   1
   4   1  -3 154.400 3.59069   4
  -4   1   3 151.570 3.57888   5
   4   1  -3 151.374 3.33917   3
  -3  -1   3 2.88650 0.13284   5
   3  -1  -3 3.15334 0.17735   4
   3  -1  -3 2.97089 0.20706   3
   3  -1  -3 3.07029 0.14191   2
   3  -1  -3 3.23013 0.23618   5
   3  -1  -3 2.63856 0.21112   5
  -3   1   3 2.88425 0.19950   1
  -3   1   3 2.99636 0.20537   3
   3   1  -3 2.84953 0.12305   3
  -3   1   3 3.42983 0.24604   5
   3   1  -3 2.74922 0.26486   2
   3   1  -3 2.72208 0.13162   5
   2  -1  -3 3.77930 0.19554   4
  -2  -1   3 3.66862 0.23264   1
   2  -1  -3 3.97948 0.25026   5
  -2  -1   3 3.84659 0.10979   5
   2  -1  -3 3.38512 0.15018   2
   2  -1  -3 3.46594 0.23776   5
  -2  -1   3 3.71202 0.10448   3
  -2   1   3 3.37827 0.23495   5
   2   1  -3 3.43983 0.11237   3
  -2   1   3 3.54331 0.24205   5
   2   1  -3 3.63844 0.21996   4
  -2   1   3 3.45049 0.21393   3
   2   1  -3 3.96365 0.25038   2
  -2   1   3 3.50288 0.18955   1
   2   1  -3 3.63859 0.11985   5
   1  -1  -3 4.28087 0.22371   4
   1  -1  -3 4.65985 0.19241   2
   1  -1  -3 4.64317 0.26292   5
  -1  -1   3 4.55707 0.13415   3
  -1  -1   3 4.53461 0.12013   3
  -1  -1   3 4.78855 0.14135   5
  -1  -1   3 4.73199 0.12490   5
   1   1  -3 4.65963 0.13502   3
  -1   1   3 4.16952 0.25570   5
   1   1  -3 4.83057 0.27081   1
   1   1  -3 4.80964 0.14191   5
   1   1  -3 4.25709 0.24036   2
  -1   1   3 4.83488 0.17812   1
   1   1  -3 4.79412 0.22476   4
  -1   1   3 4.44706 0.24622   3
   0  -1   3 12.8088 0.34548   5
   0  -1  -3 12.7417 0.31620   1
   0  -1  -3 12.0488 0.39858   2
   0  -1  -3 12.1708 0.45650   5
   0  -1   3 12.4569 0.32934   3
   0  -1  -3 12.8450 0.44728   4
   0   1  -3 12.7166 0.37421   4
   0   1  -3 12.7588 0.42964   2
   0   1  -3 11.9522 0.48124   1
   0   1   3 12.3542 0.29785   1
   0   1  -3 12.3631 0.35277   5
   0   1   3 12.6236 0.31410   1
   0   1   3 11.2843 0.46197   5
   0   1   3 12.0145 0.44184   3
   1  -1   3 2.79945 0.14938   3
  -1  -1  -3 3.03914 0.20943   4
  -1  -1  -3 2.57442 0.18166   2
  -1  -1  -3 2.97457 0.12705   1
  -1  -1  -3 2.88305 0.19885   5
   1  -1   3 3.38452 0.17240   5
   1   1   3 2.94673 0.20018   3
  -1   1  -3 3.02739 0.23773   1
  -1   1  -3 3.21272 0.12968   4
  -1   1  -3 3.15923 0.16751   5
  -1   1  -3 3.55558 0.19424   2
   1   1   3 3.02432 0.11451   1
   1   1   3 2.53821 0.20311   5
  -2  -1  -3 57.0386 1.32895   1
  -2  -1  -3 55.0921 1.42285   2
   2  -1   3 54.3991 1.36687   5
  -2  -1  -3 54.0022 1.45355   4
   2  -1   3 56.2144 1.33994   3
  -2   1  -3 55.8542 1.22823   4
  -2   1  -3 56.2655 1.53679   1
   2   1   3 55.9817 1.43115   3
   2   1   3 56.3614 1.48114   4
  -2   1  -3 57.3928 1.36825   2
   2   1   3 55.6153 1.47390   5
  -2   1  -3 54.7186 1.37932   5
   3  -1   3 9.27742 0.37411   3
   3  -1   3 9.69779 0.40554   5
  -3  -1  -3 9.47851 0.37843   1
  -3  -1  -3 9.61829 0.42505   2
  -3  -1  -3 8.92900 0.43261   4
   3   1   3 8.89824 0.40283   3
   3   1   3 9.47235 0.45397   4
  -3   1  -3 9.67367 0.37055   2
   3   1   3 9.20247 0.43881   5
  -3   1  -3 8.67186 0.39327   5
  -3   1  -3 9.53210 0.26209   4
  -3   1  -3 10.0671 0.50657   1
   4  -1   3 92.3604 2.28111   5
  -4  -1  -3 93.8749 2.34657   4
  -4  -1  -3 94.0619 2.27143   1
  -4  -1  -3 94.2315 2.31539   2
   4  -1   3 92.1219 2.22580   3
  -4   1  -3 88.3818 2.42702   1
   4   1   3 92.8595 2.29243   3
   4   1   3 92.6658 2.37238   4
  -4   1  -3 93.0515 2.05726   4
   4   1   3 96.7256 2.35751   5
  -4   1  -3 93.0645 2.19464   2
  -5  -1  -3 28.6684 0.95794   2
   5  -1   3 27.8391 0.93708   5
  -5  -1  -3 28.7202 0.95298   1
   5  -1   3 28.3894 0.89560   3
  -5  -1  -3 31.0502 1.00593   4
   5   1   3 28.6861 1.01108   4
   5   1   3 30.2076 0.95537   3
  -5   1  -3 28.9739 0.85501   2
   5   1   3 28.7577 0.98717   5
  -5   1  -3 26.0653 1.05116   1
  -5   1  -3 29.4936 0.74965   4
  -6  -1  -3 1.36722 0.23471   4
   6  -1   3 1.08337 0.14497   4
   6  -1   3 1.07647 0.18904   3
  -6  -1  -3 1.01921 0.21761   1
  -6  -1  -3 0.63773 0.15907   2
   6  -1   3 1.14334 0.22177   5
   6   1   3 0.75358 0.19099   4
   6   1   3 1.24560 0.20597   3
   6   1   3 1.21791 0.23967   5
  -6   1  -3 1.09647 0.13556   4
  -6   1  -3 0.88962 0.15251   2
  -6   1  -3 0.89106 0.24203   1
  -7  -1  -3 5.90278 0.44948   1
   7  -1   3 5.92181 0.34813   4
   7  -1   3 5.85205 0.39460   3
  -7  -1  -3 4.82981 0.38020   2
   7  -1   3 4.63577 0.40630   5
  -7  -1  -3 5.63023 0.41992   4
   7   1   3 5.15549 0.38676   3
  -7   1  -3 5.36645 0.32619   2
   7   1   3 5.36824 0.43381   4
   7   1   3 5.57245 0.43593   5
  -7   1  -3 5.72406 0.60071   1
  -8  -1  -3 12.8130 0.64806   2
  -8  -1  -3 12.7955 0.68040   4
   8  -1   3 13.0075 0.69632   5
   8  -1   3 13.4557 0.65135   3
  -8  -1  -3 14.1531 0.75575   1
   8   1   3 12.5975 0.66544   3
   8   1   3 12.9371 0.70776   5
   8   1   3 13.3335 0.72161   4
  -8   1  -3 10.9708 0.76107   1
  -8   1  -3 13.4784 0.56868   2
  -9  -1  -3 17.5118 0.92298   1
  -9  -1  -3 19.3004 0.87442   4
   9  -1   3 15.4799 0.76553   3
  -9  -1  -3 17.6318 0.81258   2
   9  -1   3 18.9271 0.89539   5
  -9   1  -3 17.5619 0.70732   2
  -9   1  -3 17.1488 1.00265   1
   9   1   3 15.8166 0.85961   4
   9   1   3 18.3510 0.90777   5
   9   1   3 17.8489 0.84278   3
  10  -1   3 0.01404 0.16007   3
 -10  -1  -3 0.19017 0.17497   2
 -10  -1  -3 0.53188 0.26891   1
  10  -1   3 0.18822 0.20917   5
  10   1   3 -0.0219 0.18139   3
  10   1   3 0.34127 0.23380   5
 -10   1  -3 0.08033 0.20747   1
 -11  -1  -3 0.79897 0.24952   2
  11  -1   3 1.76519 0.34945   3
 -11  -1  -3 1.51805 0.40364   1
  11   1   3 1.20465 0.34963   3
 -11   1  -3 1.30020 0.40224   1
  12  -1   3 0.38646 0.24027   3
 -12  -1  -3 0.53593 0.35907   1
 -12   1  -3 0.21560 0.32436   1
  12   1   3 0.19648 0.20958   3
  13  -1   3 3.16593 0.52121   3
 -13  -1  -3 2.04903 0.77806   1
 -13   1  -3 1.58665 0.53714   1
  13   1   3 3.12626 0.56668   3
 -14   1  -3 7.67594 1.06585   1
 -15  -2   3 -0.3931 0.29060   1
  15  -2  -3 -0.2329 0.25642   3
 -15   2   3 0.25166 0.39978   1
  15   2  -3 0.22369 0.25475   3
  14  -2  -3 0.52542 0.31945   3
 -14  -2   3 0.95385 0.45269   1
 -14   2   3 0.84043 0.45637   1
  14   2  -3 0.80547 0.29769   3
  13  -2  -3 2.25306 0.40801   3
 -13  -2   3 2.85653 0.55738   1
  13   2  -3 1.49465 0.49776   4
  13   2  -3 2.97258 0.46325   3
 -13   2   3 2.02191 0.52437   1
 -12  -2   3 -0.1751 0.17201   1
  12  -2  -3 0.38943 0.24621   3
 -12  -2   3 0.15928 0.18773   2
  12   2  -3 -0.0149 0.29823   4
  12   2  -3 0.03201 0.15440   5
  12   2  -3 0.35519 0.19769   3
 -12   2   3 -0.0099 0.18924   1
  11  -2  -3 0.08840 0.21203   5
  11  -2  -3 0.12630 0.21356   3
 -11  -2   3 0.41730 0.23205   1
 -11  -2   3 0.59614 0.23044   2
 -11   2   3 0.15931 0.20622   1
  11   2  -3 0.46760 0.19013   3
  11   2  -3 0.40820 0.19198   5
  11   2  -3 0.32557 0.27086   4
 -10  -2   3 4.80154 0.55337   2
  10  -2  -3 3.96810 0.46101   5
  10  -2  -3 3.01269 0.38291   3
 -10  -2   3 3.98067 0.50223   1
  10   2  -3 3.26651 0.48565   2
  10   2  -3 3.41241 0.53755   4
  10   2  -3 4.33248 0.44918   5
  10   2  -3 5.06094 0.47030   3
 -10   2   3 4.92854 0.66670   1
  -9  -2   3 13.3488 0.74128   2
   9  -2  -3 12.9734 0.63749   3
  -9  -2   3 11.4036 0.69251   1
   9  -2  -3 14.1670 0.63289   4
   9  -2  -3 13.8369 0.70962   5
   9   2  -3 13.0868 0.64754   5
   9   2  -3 12.2582 0.59642   3
   9   2  -3 13.2218 0.82569   4
  -9   2   3 13.4934 0.83728   1
   9   2  -3 11.8206 0.75615   2
  -8  -2   3 53.8299 1.71634   2
   8  -2  -3 56.1996 1.66483   5
   8  -2  -3 54.9393 1.53031   4
   8  -2  -3 57.1864 1.60121   3
  -8  -2   3 55.4213 1.68607   1
   8   2  -3 55.1433 1.78546   2
   8   2  -3 56.0852 1.59216   5
   8   2  -3 53.6771 1.52340   3
   8   2  -3 55.3496 1.84911   4
  -8   2   3 53.9687 1.82700   1
  -7  -2   3 51.4291 1.55575   1
   7  -2  -3 54.7604 1.59427   5
   7  -2  -3 53.7451 1.52246   3
   7  -2  -3 52.1888 1.41523   4
  -7  -2   3 54.3898 1.65094   2
   7   2  -3 52.3059 1.47658   5
   7   2  -3 51.9593 1.73063   4
  -7   2   3 54.3290 1.71991   1
   7   2  -3 51.2270 1.67268   2
   7   2  -3 54.5512 1.44489   3
   6  -2  -3 24.5952 0.85701   3
  -6  -2   3 24.4002 0.93805   2
  -6  -2   3 24.4882 0.75540   5
   6  -2  -3 22.2399 0.87496   5
   6  -2  -3 24.5342 0.74585   4
  -6  -2   3 23.2003 0.85571   1
  -6   2   3 24.6466 0.96634   1
   6   2  -3 24.2448 0.97183   2
   6   2  -3 24.5655 0.99558   4
   6   2  -3 25.4904 0.77161   3
   6   2  -3 23.7188 0.79224   5
  -5  -2   3 18.2146 0.69558   1
  -5  -2   3 18.5192 0.58417   5
   5  -2  -3 18.2861 0.69735   3
  -5  -2   3 18.4836 0.75901   2
   5  -2  -3 19.6648 0.59906   4
   5  -2  -3 18.0989 0.73861   5
   5   2  -3 18.4489 0.80384   4
  -5   2   3 17.8491 0.74947   1
   5   2  -3 19.7156 0.80892   2
   5   2  -3 18.9432 0.60006   3
   5   2  -3 18.5310 0.62816   5
  -4  -2   3 5.17806 0.23745   5
   4  -2  -3 5.44621 0.34455   3
   4  -2  -3 5.33308 0.38780   5
  -4  -2   3 5.53320 0.33599   1
   4  -2  -3 5.53067 0.26718   4
   4  -2  -3 5.35704 0.36859   5
   4   2  -3 6.56484 0.41415   4
   4   2  -3 5.02500 0.24981   3
  -4   2   3 4.99746 0.37857   5
  -4   2   3 4.73603 0.32310   3
  -4   2   3 5.20418 0.33805   1
   4   2  -3 5.41728 0.27541   5
   4   2  -3 5.11999 0.37466   2
   3  -2  -3 1.83269 0.22220   3
  -3  -2   3 1.70381 0.11991   5
   3  -2  -3 1.86042 0.24450   5
   3  -2  -3 1.79046 0.09295   2
  -3  -2   3 2.02361 0.23899   1
   3  -2  -3 1.61424 0.16788   4
  -3   2   3 2.02869 0.23533   1
   3   2  -3 1.94973 0.27181   2
  -3   2   3 2.16261 0.27996   5
  -3   2   3 2.06162 0.25310   5
  -3   2   3 1.85039 0.22702   3
   3   2  -3 1.79285 0.15993   3
   3   2  -3 2.26464 0.27498   4
   3   2  -3 1.82373 0.14997   5
  -2  -2   3 147.735 3.50890   1
  -2  -2   3 151.849 3.29409   5
   2  -2  -3 150.733 3.57176   5
   2  -2  -3 148.065 3.26314   2
   2  -2  -3 146.798 3.40657   4
   2   2  -3 150.117 3.32218   5
   2   2  -3 153.233 3.50740   4
   2   2  -3 151.543 3.52521   1
  -2   2   3 149.491 3.49961   3
   2   2  -3 147.459 3.52605   2
   2   2  -3 150.209 3.29297   3
  -2   2   3 151.242 3.39214   1
   1  -2  -3 517.166 11.2245   2
   1  -2  -3 534.446 11.3609   4
  -1  -2   3 526.518 11.2184   5
  -1  -2   3 533.939 11.4569   1
  -1  -2   3 528.537 11.2331   5
  -1  -2   3 526.513 11.1881   3
  -1   2   3 533.647 11.4877   5
   1   2  -3 523.678 11.3994   2
  -1   2   3 525.542 11.2172   1
   1   2  -3 528.063 11.1870   3
   1   2  -3 525.057 11.3444   4
   1   2  -3 523.234 11.2137   5
   1   2  -3 529.739 11.4514   1
   0  -2   3 201.949 4.47918   3
   0  -2  -3 205.092 4.56371   2
   0  -2   3 205.973 4.55245   5
   0  -2  -3 202.480 4.66237   4
   0  -2  -3 201.303 4.38638   1
   0  -2   3 203.727 4.51369   5
   0   2   3 209.519 4.69401   3
   0   2   3 211.972 4.76660   5
   0   2  -3 206.127 4.55745   5
   0   2  -3 204.760 4.55863   4
   0   2   3 209.597 4.41157   1
   0   2  -3 211.308 4.63870   2
   0   2  -3 208.119 4.75079   1
   1  -2   3 5.53783 0.25713   3
  -1  -2  -3 5.79270 0.35144   4
  -1  -2  -3 6.47346 0.32522   2
   1  -2   3 5.69453 0.27498   5
   1   2   3 6.21390 0.38288   5
  -1   2  -3 5.80472 0.38982   1
   1   2   3 5.09803 0.34484   4
  -1   2  -3 5.53508 0.29655   2
  -1   2  -3 5.98698 0.25275   4
  -1   2  -3 6.36930 0.31507   5
   1   2   3 6.07980 0.35177   3
  -2  -2  -3 0.83786 0.15839   2
   2  -2   3 0.83274 0.11707   3
  -2  -2  -3 0.61455 0.14534   5
  -2  -2  -3 0.88060 0.17555   4
  -2  -2  -3 0.96699 0.08827   1
   2  -2   3 0.88802 0.13946   5
  -2   2  -3 1.03966 0.09347   4
   2   2   3 0.82335 0.17781   5
   2   2   3 1.23318 0.20459   3
   2   2   3 0.81379 0.18005   4
  -2   2  -3 1.24187 0.23313   1
  -2   2  -3 0.84997 0.13807   2
   3  -2   3 21.0972 0.67771   3
  -3  -2  -3 22.2511 0.78164   2
   3  -2   3 20.8293 0.71256   5
  -3  -2  -3 21.7112 0.61126   1
  -3  -2  -3 21.5828 0.83157   4
   3   2   3 21.2639 0.78151   3
  -3   2  -3 21.1469 0.88098   1
  -3   2  -3 21.6646 0.67199   2
   3   2   3 20.5845 0.83877   4
  -3   2  -3 22.4463 0.77739   5
   3   2   3 22.0693 0.83550   5
  -4  -2  -3 2.79760 0.31637   2
   4  -2   3 3.06471 0.24171   3
  -4  -2  -3 2.26814 0.19233   1
  -4  -2  -3 2.36000 0.31687   4
   4  -2   3 2.29955 0.25314   5
   4   2   3 2.66393 0.33689   5
  -4   2  -3 2.35718 0.18716   2
   4   2   3 2.58072 0.35456   4
   4   2   3 3.27626 0.33803   3
  -4   2  -3 2.76769 0.37427   1
  -5  -2  -3 0.96590 0.17504   1
   5  -2   3 0.97713 0.20188   5
  -5  -2  -3 0.92497 0.21565   4
   5  -2   3 0.66706 0.16260   3
  -5  -2  -3 0.90185 0.19043   2
   5   2   3 1.15765 0.22732   3
  -5   2  -3 0.84944 0.23318   1
   5   2   3 0.67161 0.20404   4
  -5   2  -3 0.92086 0.14642   2
   5   2   3 0.55299 0.18098   5
  -6  -2  -3 0.59299 0.20252   4
   6  -2   3 0.23097 0.13325   3
   6  -2   3 0.69495 0.20147   5
  -6  -2  -3 0.78503 0.19592   2
  -6  -2  -3 0.79117 0.18329   1
   6   2   3 0.99614 0.23563   5
   6   2   3 0.54085 0.19789   4
  -6   2  -3 0.66959 0.23790   1
   6   2   3 0.83321 0.19387   3
  -6   2  -3 0.94044 0.14931   2
  -7  -2  -3 10.4842 0.64143   4
  -7  -2  -3 10.6934 0.57070   1
  -7  -2  -3 10.5015 0.59748   2
   7  -2   3 11.2922 0.62439   5
   7  -2   3 10.8793 0.55973   3
   7   2   3 10.3010 0.59413   3
   7   2   3 10.0927 0.63156   5
  -7   2  -3 10.7453 0.73313   1
  -7   2  -3 10.4211 0.46396   2
   7   2   3 10.5217 0.67671   4
  -8  -2  -3 2.06697 0.32907   2
   8  -2   3 2.22118 0.34285   3
  -8  -2  -3 2.67584 0.38651   1
  -8  -2  -3 1.89365 0.34880   4
   8  -2   3 1.35414 0.29884   5
   8   2   3 1.83007 0.34229   5
  -8   2  -3 2.44595 0.44211   1
  -8   2  -3 2.05063 0.25134   2
   8   2   3 2.04783 0.39045   4
   8   2   3 1.96644 0.34537   3
  -9  -2  -3 0.16053 0.14815   2
   9  -2   3 -0.0109 0.15569   3
  -9  -2  -3 0.35614 0.20172   1
   9  -2   3 0.04802 0.22017   5
  -9  -2  -3 0.03670 0.15891   4
   9   2   3 0.00183 0.17131   5
   9   2   3 -0.1381 0.19443   4
   9   2   3 -0.1186 0.13212   3
  -9   2  -3 0.21982 0.19868   1
 -10  -2  -3 2.45543 0.45869   1
 -10  -2  -3 3.42330 0.50269   4
  10  -2   3 2.54294 0.38510   3
 -10  -2  -3 3.59736 0.47984   2
  10   2   3 3.03168 0.44870   3
  10   2   3 2.42179 0.66599   5
 -10   2  -3 3.70855 0.62818   1
  10   2   3 1.95585 0.44550   4
  11  -2   3 9.46232 0.66092   3
 -11  -2  -3 9.18773 0.66573   2
 -11   2  -3 9.28389 1.01585   1
  11   2   3 9.57382 0.70961   3
  12  -2   3 0.60833 0.27261   3
 -12  -2  -3 0.59344 0.27931   2
 -12   2  -3 0.70605 0.37004   1
  12   2   3 0.83359 0.33581   3
  13  -2   3 1.26016 0.36798   3
  13   2   3 1.64426 0.45399   3
 -13   2  -3 0.85514 0.49267   1
  14  -3  -3 3.61836 0.55344   3
 -14  -3   3 4.30890 0.69041   1
 -14   3   3 5.34533 0.89788   1
  14   3  -3 3.69097 0.73718   4
 -13  -3   3 1.35982 0.36133   2
  13  -3  -3 1.49076 0.36068   3
 -13  -3   3 1.06465 0.38466   1
  13   3  -3 1.46648 0.36922   3
  13   3  -3 1.02290 0.47742   4
 -13   3   3 1.09145 0.45615   1
 -12  -3   3 1.89018 0.42721   1
 -12  -3   3 1.23688 0.34001   2
  12  -3  -3 1.04967 0.31740   3
 -12   3   3 0.83330 0.38182   1
  12   3  -3 1.54248 0.37542   5
  12   3  -3 2.18499 0.53109   4
  12   3  -3 1.42375 0.33815   3
 -11  -3   3 0.11842 0.18422   2
  11  -3  -3 -0.2381 0.17451   3
 -11  -3   3 0.22010 0.23191   1
 -11   3   3 0.07745 0.23607   1
  11   3  -3 0.10958 0.17155   5
  11   3  -3 0.08658 0.27274   4
  11   3  -3 0.14499 0.18741   3
 -10  -3   3 5.07832 0.59688   2
  10  -3  -3 5.87963 0.54948   3
  10  -3  -3 4.88588 0.52695   5
 -10  -3   3 5.52557 0.58046   1
  10   3  -3 5.74840 0.58111   5
  10   3  -3 6.09734 0.48712   3
  10   3  -3 5.74095 0.69404   4
  10   3  -3 5.70376 0.67726   2
 -10   3   3 7.16805 0.81985   1
   9  -3  -3 0.09075 0.12979   3
   9  -3  -3 0.30653 0.19776   5
  -9  -3   3 0.32151 0.19223   1
  -9  -3   3 -0.0034 0.16655   2
  -9   3   3 0.36972 0.23093   1
   9   3  -3 0.16870 0.20479   4
   9   3  -3 0.26871 0.16737   3
   9   3  -3 -0.2723 0.14875   2
   9   3  -3 0.18147 0.16901   5
   8  -3  -3 56.7121 1.51932   4
  -8  -3   3 57.5100 1.86500   2
   8  -3  -3 54.0641 1.68594   3
  -8  -3   3 57.2474 1.73065   1
   8  -3  -3 61.4415 1.82635   5
   8   3  -3 59.1908 1.96034   2
   8   3  -3 54.5487 1.97578   4
  -8   3   3 53.8563 1.92628   1
   8   3  -3 56.0875 1.71473   5
   8   3  -3 56.6166 1.65234   3
   7  -3  -3 7.36094 0.48603   3
  -7  -3   3 7.97266 0.48609   1
   7  -3  -3 7.42356 0.51808   5
   7  -3  -3 7.85744 0.37342   4
  -7  -3   3 8.16865 0.57237   2
  -7   3   3 6.97599 0.55291   1
   7   3  -3 8.19669 0.45423   3
   7   3  -3 7.66368 0.58446   2
   7   3  -3 7.28284 0.46159   5
   7   3  -3 6.27310 0.64523   4
   6  -3  -3 2.42985 0.35401   5
  -6  -3   3 2.49562 0.31150   1
   6  -3  -3 1.95932 0.20113   4
   6  -3  -3 1.83466 0.26873   3
  -6  -3   3 1.93027 0.33436   2
   6   3  -3 2.09176 0.25944   3
   6   3  -3 2.35425 0.38474   4
   6   3  -3 2.26624 0.28124   5
  -6   3   3 2.19278 0.35722   1
   6   3  -3 2.07343 0.36725   2
   5  -3  -3 4.28511 0.25310   4
   5  -3  -3 5.13291 0.45652   3
  -5  -3   3 4.16555 0.45672   2
   5  -3  -3 3.13799 0.37674   5
  -5  -3   3 3.57609 0.30461   1
  -5  -3   3 4.24655 0.25626   5
   5   3  -3 3.96727 0.27971   3
   5   3  -3 3.67932 0.43232   2
   5   3  -3 3.96727 0.30153   5
   5   3  -3 3.55199 0.43718   4
  -5   3   3 3.44965 0.39344   1
   4  -3  -3 33.9084 0.80895   2
  -4  -3   3 33.9864 0.93354   5
   4  -3  -3 31.2367 0.74711   2
  -4  -3   3 32.5480 1.08288   1
   4  -3  -3 33.6147 1.19725   5
   4  -3  -3 33.9317 1.13241   3
   4  -3  -3 32.4161 0.95793   4
  -4   3   3 33.2427 1.12746   1
   4   3  -3 35.2281 1.22864   4
  -4   3   3 32.1692 1.10872   3
   4   3  -3 32.6336 1.02178   5
   4   3  -3 34.8859 1.22789   2
   4   3  -3 33.6932 0.98270   3
  -3  -3   3 38.0544 1.23003   1
  -3  -3   3 39.2914 1.07997   5
   3  -3  -3 38.5072 1.31613   5
   3  -3  -3 40.7903 0.96578   2
   3  -3  -3 38.8928 1.25566   3
   3  -3  -3 40.1768 1.13329   4
  -3   3   3 40.4756 1.26194   3
  -3   3   3 39.7785 1.21630   1
   3   3  -3 40.1917 1.10151   3
   3   3  -3 39.4422 1.30598   4
   3   3  -3 37.9858 1.13332   5
   3   3  -3 41.6220 1.33383   2
  -3   3   3 38.4994 1.30973   5
  -2  -3   3 0.24290 0.13158   1
  -2  -3   3 0.31092 0.10320   5
  -2  -3   3 0.29676 0.11339   5
   2  -3  -3 0.21720 0.09346   4
   2  -3  -3 0.24046 0.08021   2
   2  -3  -3 0.03011 0.10231   5
   2   3  -3 0.13346 0.08310   3
  -2   3   3 0.14150 0.12004   5
   2   3  -3 0.08018 0.08572   4
   2   3  -3 0.24891 0.09741   5
   2   3  -3 0.19713 0.10824   1
  -2   3   3 0.28937 0.11040   1
   2   3  -3 0.26984 0.13403   2
  -2   3   3 0.16744 0.11345   3
  -1  -3   3 0.40612 0.10146   3
   1  -3  -3 0.30477 0.16140   5
  -1  -3   3 0.50936 0.13194   5
  -1  -3   3 0.51241 0.13243   5
  -1  -3   3 0.46926 0.16673   1
   1  -3  -3 0.76302 0.13267   2
   1  -3  -3 0.30325 0.11823   4
  -1   3   3 0.33822 0.10679   1
   1   3  -3 0.59133 0.16661   2
   1   3  -3 0.43370 0.15605   1
  -1   3   3 0.44631 0.15319   3
   1   3  -3 0.49093 0.12370   5
   1   3  -3 0.17586 0.09595   4
   1   3  -3 0.37341 0.10222   3
  -1   3   3 0.47056 0.17755   5
   0  -3   3 1.75673 0.19913   3
   0  -3  -3 2.90354 0.31892   4
   0  -3  -3 1.32835 0.18341   2
   0  -3   3 1.60855 0.20325   5
   0  -3   3 1.42261 0.20859   5
   0   3   3 1.40552 0.22884   3
   0   3   3 2.33342 0.30080   4
   0   3  -3 1.98140 0.23480   4
   0   3  -3 1.39251 0.24535   1
   0   3   3 1.20901 0.23466   5
   0   3  -3 1.88123 0.20942   3
   0   3   3 1.78816 0.17425   1
   0   3  -3 1.51549 0.22741   2
   0   3  -3 1.59358 0.22023   5
  -1  -3  -3 11.0009 0.57461   4
   1  -3   3 11.3048 0.49063   5
   1  -3   3 10.7699 0.45343   3
  -1  -3  -3 11.0526 0.35415   1
   1  -3   3 11.3839 0.53313   5
  -1  -3  -3 11.0401 0.50714   2
   1   3   3 10.8182 0.60340   5
  -1   3  -3 10.8564 0.50172   2
   1   3   3 11.3222 0.56865   3
  -1   3  -3 10.7566 0.60107   1
   1   3   3 11.9814 0.61054   4
  -1   3  -3 12.3769 0.47545   4
   2  -3   3 2.12755 0.22859   3
  -2  -3  -3 2.14077 0.12107   1
  -2  -3  -3 2.17638 0.30937   4
   2  -3   3 1.63896 0.22343   5
  -2  -3  -3 1.89346 0.25851   2
  -2   3  -3 2.21259 0.33901   1
  -2   3  -3 2.03995 0.15932   4
   2   3   3 1.19862 0.23168   4
   2   3   3 2.02188 0.29561   5
  -2   3  -3 1.91283 0.22993   2
   2   3   3 1.89604 0.27417   3
  -2   3  -3 2.04906 0.27703   5
   3  -3   3 5.79182 0.36674   5
   3  -3   3 5.50024 0.19869   4
  -3  -3  -3 5.34222 0.38276   2
  -3  -3  -3 5.73658 0.23993   1
  -3  -3  -3 5.59611 0.43289   4
   3  -3   3 5.84170 0.34119   3
   3   3   3 6.25997 0.45872   5
  -3   3  -3 5.54759 0.46308   1
   3   3   3 5.24244 0.39414   3
  -3   3  -3 6.47644 0.34456   2
   3   3   3 5.60318 0.44923   4
  -4  -3  -3 8.58270 0.50783   2
  -4  -3  -3 8.24881 0.34547   1
  -4  -3  -3 9.11701 0.57489   4
   4  -3   3 8.11510 0.42253   3
   4  -3   3 8.25256 0.45646   5
  -4   3  -3 7.72780 0.58048   1
   4   3   3 7.92488 0.53962   5
   4   3   3 8.87535 0.59717   4
  -4   3  -3 7.54545 0.38595   2
   4   3   3 8.65825 0.52442   3
   5  -3   3 1.17750 0.24256   5
  -5  -3  -3 1.15601 0.24523   2
   5  -3   3 1.20540 0.21520   3
  -5  -3  -3 1.02483 0.24558   4
  -5  -3  -3 1.27592 0.18650   1
  -5   3  -3 1.12182 0.28156   1
   5   3   3 1.22259 0.23779   3
   5   3   3 1.41027 0.29421   4
  -5   3  -3 1.52837 0.20013   2
   5   3   3 1.01197 0.24940   5
   6  -3   3 -0.0365 0.11218   3
  -6  -3  -3 0.00035 0.08914   1
  -6  -3  -3 0.06687 0.11881   2
   6  -3   3 -0.0674 0.12540   5
  -6  -3  -3 0.00666 0.11544   4
   6   3   3 0.00997 0.10536   3
  -6   3  -3 -0.1433 0.11260   1
  -6   3  -3 0.08542 0.08110   2
   6   3   3 -0.0005 0.16002   4
   6   3   3 -0.0745 0.11065   5
   7  -3   3 0.30683 0.16763   3
  -7  -3  -3 0.32918 0.15928   1
  -7  -3  -3 0.45119 0.19233   4
   7  -3   3 0.12604 0.18927   5
  -7  -3  -3 0.20817 0.15707   2
   7   3   3 0.25902 0.17145   3
   7   3   3 0.01762 0.15385   5
   7   3   3 0.29822 0.21690   4
  -7   3  -3 0.48329 0.22579   1
   8  -3   3 14.2911 0.77494   5
  -8  -3  -3 16.2619 0.75328   1
   8  -3   3 15.1848 0.74828   3
  -8  -3  -3 15.4068 0.82198   2
  -8  -3  -3 13.6247 0.86479   4
   8   3   3 15.2991 0.90065   5
   8   3   3 15.7705 0.85323   3
  -8   3  -3 13.0221 0.92193   1
   8   3   3 15.2285 0.92796   4
  -9  -3  -3 22.1135 1.03713   2
  -9  -3  -3 22.7737 1.13993   4
   9  -3   3 22.4927 1.05304   5
   9  -3   3 20.9754 0.94789   3
   9   3   3 21.0595 1.16829   4
   9   3   3 22.0721 1.15262   5
  -9   3  -3 19.4671 1.19440   1
   9   3   3 22.5913 1.08009   3
  10  -3   3 0.59951 0.30356   3
 -10  -3  -3 0.97197 0.31707   4
 -10  -3  -3 0.39487 0.21921   2
  10   3   3 0.70212 0.25939   3
  10   3   3 0.49491 0.37802   4
 -10   3  -3 0.62999 0.33216   1
 -11  -3  -3 -0.0704 0.19640   2
  11  -3   3 0.16805 0.26636   3
 -11  -3  -3 0.15218 0.24031   4
  11   3   3 0.34003 0.37047   4
  11   3   3 0.20055 0.22088   3
 -11   3  -3 -0.0731 0.27822   1
 -12  -3  -3 0.48513 0.27974   2
  12  -3   3 0.28054 0.26711   3
 -12   3  -3 0.15695 0.36151   1
  12   3   3 0.58116 0.32362   3
 -13  -3  -3 0.12370 0.25402   2
  13  -3   3 0.17677 0.34677   3
 -13   3  -3 0.83146 0.48996   1
  13   3   3 0.56980 0.37641   3
  14  -4  -3 2.74379 0.53168   3
 -14  -4   3 2.41493 0.48571   2
 -14   4   3 2.56262 0.78546   1
  14   4  -3 2.06579 0.67311   4
 -13  -4   3 -0.1564 0.26883   1
 -13  -4   3 0.11051 0.24879   2
  13  -4  -3 -0.1520 0.27333   3
  13   4  -3 -0.0879 0.33755   4
 -13   4   3 0.04975 0.37585   1
 -12  -4   3 3.32447 0.54566   2
 -12  -4   3 2.55764 0.51363   1
  12  -4  -3 2.67358 0.45276   3
  12   4  -3 2.55904 0.60892   4
 -12   4   3 4.38314 0.79387   1
 -11  -4   3 -0.1888 0.18452   1
 -11  -4   3 0.11165 0.22438   2
  11  -4  -3 0.17696 0.23607   3
  11   4  -3 0.14806 0.18895   3
 -11   4   3 -0.1091 0.20956   1
  11   4  -3 -0.0473 0.24344   4
 -10  -4   3 0.32424 0.24253   2
  10  -4  -3 -0.1933 0.16685   3
 -10  -4   3 0.19328 0.19832   1
  10   4  -3 0.40905 0.20426   3
  10   4  -3 -0.2677 0.25873   2
  10   4  -3 0.37805 0.22486   5
 -10   4   3 0.15418 0.26486   1
  10   4  -3 0.44094 0.30863   4
   9  -4  -3 7.36791 0.58471   5
  -9  -4   3 6.75303 0.73741   2
   9  -4  -3 7.11141 0.64156   3
  -9  -4   3 6.45657 0.53118   1
   9   4  -3 5.51639 0.68761   2
  -9   4   3 5.66584 0.71671   1
   9   4  -3 5.79695 0.72976   4
   9   4  -3 6.23168 0.49534   3
   9   4  -3 6.00618 0.62294   5
  -8  -4   3 20.9374 1.05178   2
   8  -4  -3 19.9798 0.92457   3
   8  -4  -3 22.2828 1.01785   5
  -8  -4   3 19.8154 0.89118   1
  -8   4   3 20.2876 1.11706   1
   8   4  -3 21.7353 1.14309   2
   8   4  -3 21.5614 0.90895   3
   8   4  -3 16.8905 1.07598   4
   8   4  -3 19.6851 0.93804   5
  -7  -4   3 20.5812 1.02264   2
   7  -4  -3 22.0667 0.95568   3
   7  -4  -3 21.6342 0.71867   4
   7  -4  -3 21.9378 1.01337   5
  -7  -4   3 22.5381 0.91961   1
   7   4  -3 23.5721 0.97458   5
  -7   4   3 21.5823 1.08162   1
   7   4  -3 20.7815 1.07412   2
   7   4  -3 19.9376 0.86273   3
   7   4  -3 23.0398 1.17212   4
   6  -4  -3 1.74121 0.32549   5
   6  -4  -3 1.66277 0.20301   4
  -6  -4   3 1.52967 0.26641   1
   6  -4  -3 2.17088 0.34364   3
  -6  -4   3 1.21410 0.30261   2
   6   4  -3 1.18955 0.31145   2
   6   4  -3 1.38014 0.32330   4
   6   4  -3 2.00776 0.31482   5
   6   4  -3 1.55233 0.25414   3
  -6   4   3 1.71529 0.32342   1
   5  -4  -3 14.5599 0.79765   5
  -5  -4   3 14.9625 0.79842   2
  -5  -4   3 15.6771 0.72035   1
   5  -4  -3 15.3707 0.58510   4
   5  -4  -3 15.7606 0.76571   3
   5   4  -3 15.0214 0.70893   5
  -5   4   3 15.1538 0.75074   3
   5   4  -3 15.1953 0.66297   3
  -5   4   3 14.2953 0.77306   1
   5   4  -3 14.2959 0.83201   4
   5   4  -3 15.1509 0.83765   2
   4  -4  -3 21.5356 0.76831   4
   4  -4  -3 20.1426 0.57926   2
  -4  -4   3 24.0996 0.98890   2
   4  -4  -3 21.2741 0.92932   3
   4  -4  -3 22.0018 0.99950   5
  -4  -4   3 21.0149 0.76135   5
  -4  -4   3 22.0244 0.88642   1
   4   4  -3 22.5152 1.00802   2
  -4   4   3 22.9546 0.94544   3
  -4   4   3 21.5164 0.92346   1
   4   4  -3 22.6653 0.81653   3
   4   4  -3 20.4458 0.98480   4
   4   4  -3 21.0481 0.84867   5
   3  -4  -3 14.2883 0.71999   3
   3  -4  -3 13.6928 0.76733   5
   3  -4  -3 13.7202 0.47841   2
  -3  -4   3 14.0624 0.59531   5
  -3  -4   3 13.8102 0.68854   1
   3  -4  -3 13.1419 0.59715   4
  -3   4   3 15.1345 0.69738   1
  -3   4   3 12.4394 0.67558   3
  -3   4   3 14.2426 0.77390   5
   3   4  -3 12.7987 0.61905   5
   3   4  -3 12.5323 0.71643   4
   3   4  -3 13.9923 0.75562   2
   3   4  -3 14.1627 0.60401   3
  -2  -4   3 39.4615 1.23774   5
   2  -4  -3 41.0943 1.14277   2
   2  -4  -3 41.7361 1.47306   5
  -2  -4   3 39.5529 1.36683   1
  -2  -4   3 41.4975 1.28419   5
   2  -4  -3 41.4677 1.29442   4
   2  -4  -3 40.9190 1.39035   3
   2   4  -3 42.5925 1.42338   2
   2   4  -3 40.0825 1.36985   1
  -2   4   3 40.5705 1.45936   5
   2   4  -3 40.5444 1.39337   4
   2   4  -3 40.6112 1.21527   3
  -2   4   3 41.0393 1.38765   3
  -2   4   3 41.0713 1.29006   1
   2   4  -3 41.3097 1.27742   5
  -1  -4   3 9.14471 0.57481   1
  -1  -4   3 8.74505 0.49083   5
  -1  -4   3 8.81702 0.45713   3
   1  -4  -3 7.66664 0.57148   5
   1  -4  -3 7.70216 0.48687   4
  -1  -4   3 8.96896 0.50592   5
   1  -4  -3 8.27112 0.43323   2
   1   4  -3 9.06707 0.49008   5
  -1   4   3 8.81088 0.45603   1
   1   4  -3 8.76516 0.54207   2
  -1   4   3 8.84089 0.54991   3
  -1   4   3 9.38326 0.60661   5
   1   4  -3 9.35068 0.57823   1
   1   4  -3 9.01016 0.45670   3
   1   4  -3 9.81335 0.55143   4
   0  -4   3 1.69617 0.26185   5
   0  -4  -3 1.88887 0.26611   2
   0  -4   3 1.80817 0.29365   5
   0  -4   3 1.89146 0.25124   3
   0  -4  -3 2.56380 0.36427   4
   0   4  -3 2.18362 0.26306   3
   0   4   3 2.15832 0.24078   1
   0   4   3 1.81203 0.31044   4
   0   4  -3 2.49582 0.33199   2
   0   4  -3 2.41394 0.30570   4
   0   4   3 1.90219 0.33462   5
   0   4  -3 1.95926 0.33833   1
   0   4   3 1.77218 0.30242   3
   1  -4   3 10.0616 0.50231   3
  -1  -4  -3 11.2561 0.63927   4
   1  -4   3 11.5060 0.56489   5
  -1  -4  -3 10.2413 0.54355   2
  -1  -4  -3 10.6636 0.42608   1
   1   4   3 9.77599 0.41288   1
  -1   4  -3 11.0660 0.56246   2
  -1   4  -3 12.2910 0.70883   1
   1   4   3 10.4377 0.63688   4
   1   4   3 11.7513 0.64219   3
   1   4   3 10.1472 0.65476   5
  -1   4  -3 10.7646 0.50799   3
  -1   4  -3 10.7944 0.51847   4
   2  -4   3 13.9495 0.64049   5
  -2  -4  -3 13.0058 0.44803   1
   2  -4   3 14.1591 0.54276   4
   2  -4   3 13.7605 0.59344   3
  -2  -4  -3 12.9863 0.72282   4
  -2  -4  -3 11.4399 0.61181   2
   2   4   3 14.5314 0.73748   3
   2   4   3 13.5872 0.76531   5
   2   4   3 12.7293 0.73407   4
  -2   4  -3 13.1692 0.53825   4
  -2   4  -3 13.1677 0.61010   2
  -2   4  -3 12.6281 0.75139   1
  -3  -4  -3 32.5550 1.16550   2
   3  -4   3 32.3077 0.88123   4
   3  -4   3 31.0229 1.04254   3
   3  -4   3 33.2679 1.12395   5
  -3  -4  -3 29.6459 0.83802   1
  -3   4  -3 32.8963 0.89855   4
  -3   4  -3 32.9274 1.05652   2
   3   4   3 31.8463 1.28526   5
   3   4   3 31.2451 1.20060   3
  -3   4  -3 31.3472 1.31204   1
   3   4   3 30.9488 1.28097   4
   4  -4   3 4.36698 0.40976   3
  -4  -4  -3 5.70161 0.44753   2
  -4  -4  -3 4.28618 0.25094   1
  -4  -4  -3 4.55836 0.55548   4
   4  -4   3 4.64362 0.38724   5
   4   4   3 4.47302 0.52716   5
   4   4   3 4.90889 0.53880   3
  -4   4  -3 5.21218 0.62486   1
  -4   4  -3 4.61230 0.33465   2
   4   4   3 4.37760 0.53891   4
  -5  -4  -3 1.59907 0.34179   4
  -5  -4  -3 1.60360 0.20555   1
   5  -4   3 1.51401 0.27035   5
   5  -4   3 1.40176 0.23485   3
  -5  -4  -3 1.63012 0.31128   2
   5   4   3 1.13909 0.32776   4
   5   4   3 1.16462 0.27732   3
  -5   4  -3 1.51419 0.23527   2
   5   4   3 1.58301 0.34842   5
  -5   4  -3 1.75862 0.38944   1
   6  -4   3 2.63746 0.36917   5
  -6  -4  -3 2.13293 0.39506   4
   6  -4   3 2.25809 0.31151   3
  -6  -4  -3 2.37930 0.39012   2
   6   4   3 1.79828 0.35007   3
  -6   4  -3 1.36961 0.38431   1
   6   4   3 2.14643 0.43111   4
   6   4   3 1.39449 0.32095   5
   7  -4   3 -0.0437 0.18447   5
  -7  -4  -3 0.14007 0.18365   2
  -7  -4  -3 0.12546 0.17002   4
   7  -4   3 0.08848 0.15632   3
   7   4   3 0.10137 0.15429   3
   7   4   3 0.18802 0.21289   5
   7   4   3 0.03466 0.20717   4
  -7   4  -3 0.29473 0.22432   1
  -8  -4  -3 3.23094 0.54051   4
   8  -4   3 2.50603 0.36518   3
  -8  -4  -3 2.85122 0.44807   2
   8  -4   3 3.17177 0.45429   5
   8   4   3 3.20423 0.48921   3
   8   4   3 2.49527 0.47285   5
  -8   4  -3 2.89775 0.57516   1
   8   4   3 1.99977 0.46428   4
  -9  -4  -3 3.10806 0.52691   4
   9  -4   3 2.60439 0.41405   3
  -9  -4  -3 2.22631 0.43244   2
   9   4   3 2.37532 0.51947   4
  -9   4  -3 3.27054 0.60346   1
   9   4   3 2.47433 0.46544   3
 -10  -4  -3 0.58240 0.29740   2
 -10  -4  -3 0.22750 0.26917   4
  10  -4   3 0.43724 0.29793   3
 -10   4  -3 1.38861 0.49547   1
  10   4   3 0.96247 0.35550   3
  10   4   3 0.50634 0.37796   4
  11  -4   3 0.33656 0.32337   3
 -11  -4  -3 0.69162 0.32181   4
 -11  -4  -3 0.78798 0.31541   2
 -11   4  -3 0.37742 0.43503   1
  11   4   3 0.84123 0.33997   3
  11   4   3 0.37324 0.39296   4
 -12  -4  -3 -0.0451 0.26349   4
  12  -4   3 -0.3702 0.30110   3
 -12  -4  -3 -0.1416 0.23881   2
  12   4   3 0.18647 0.29237   3
  12   4   3 -0.1132 0.41717   4
 -12   4  -3 0.07484 0.38761   1
 -13  -5   3 1.09320 0.41412   2
  13  -5  -3 1.56862 0.46522   3
  13   5  -3 1.19789 0.52867   4
 -13   5   3 1.93478 0.62834   1
 -12  -5   3 0.63000 0.31269   2
  12  -5  -3 0.11417 0.27667   3
 -12   5   3 0.70781 0.42270   1
  12   5  -3 0.47787 0.46699   4
 -11  -5   3 -0.0802 0.23407   2
 -11  -5   3 0.05261 0.23444   1
  11  -5  -3 -0.3980 0.21651   3
 -11   5   3 -0.0155 0.27888   1
  11   5  -3 0.33406 0.33450   4
 -10  -5   3 -0.1320 0.19316   1
 -10  -5   3 -0.1641 0.16193   2
  10  -5  -3 -0.3935 0.17225   3
  10   5  -3 0.15478 0.25520   4
  10   5  -3 -0.1805 0.26864   2
 -10   5   3 -0.0070 0.23230   1
  -9  -5   3 12.3301 0.90292   2
  -9  -5   3 13.4061 0.77978   1
   9  -5  -3 16.3489 0.89065   3
   9   5  -3 11.3035 0.95084   4
  -9   5   3 14.6613 1.03886   1
   9   5  -3 15.7336 0.85360   3
   9   5  -3 14.7120 1.04220   2
  -8  -5   3 0.17069 0.23162   2
  -8  -5   3 0.19465 0.18277   1
   8  -5  -3 0.07614 0.17586   3
   8  -5  -3 0.32763 0.25230   5
   8   5  -3 -0.0223 0.19101   4
   8   5  -3 0.19737 0.19975   5
   8   5  -3 0.42073 0.28259   2
   8   5  -3 -0.0371 0.15663   3
  -8   5   3 0.14709 0.21832   1
   7  -5  -3 7.10107 0.57199   3
  -7  -5   3 5.97181 0.66876   2
   7  -5  -3 6.97503 0.60937   5
  -7  -5   3 7.30950 0.52611   1
   7   5  -3 8.21160 0.85129   4
  -7   5   3 6.97053 0.74475   1
   7   5  -3 5.94657 0.69753   2
   7   5  -3 6.34793 0.64351   5
   7   5  -3 8.33574 0.57491   3
   6  -5  -3 9.18560 0.68956   5
  -6  -5   3 10.6549 0.63109   1
   6  -5  -3 9.74165 0.66513   3
  -6  -5   3 10.8582 0.75131   2
   6   5  -3 11.0186 0.80618   2
   6   5  -3 9.02824 0.63457   5
  -6   5   3 9.66507 0.72602   1
   6   5  -3 10.5167 0.61456   3
   6   5  -3 11.8400 0.82933   4
   5  -5  -3 2.06310 0.38631   3
   5  -5  -3 1.08219 0.20532   4
  -5  -5   3 1.75433 0.31046   1
  -5  -5   3 1.37383 0.31912   2
   5  -5  -3 1.40888 0.33530   5
  -5   5   3 1.42837 0.32076   3
   5   5  -3 1.03269 0.26335   5
   5   5  -3 1.46237 0.35821   4
  -5   5   3 0.80399 0.25052   1
   5   5  -3 2.13840 0.41828   2
   5   5  -3 2.11235 0.32392   3
   4  -5  -3 0.56509 0.24237   5
   4  -5  -3 0.42018 0.20253   3
  -4  -5   3 0.19643 0.15785   1
  -4  -5   3 0.14373 0.16845   2
   4  -5  -3 0.24962 0.14107   4
   4   5  -3 0.26049 0.20769   4
   4   5  -3 0.04071 0.17126   2
   4   5  -3 0.04742 0.11559   3
  -4   5   3 0.12883 0.17099   3
  -4   5   3 -0.1052 0.12447   1
   4   5  -3 0.08790 0.14979   5
  -3  -5   3 9.35809 0.62717   2
  -3  -5   3 9.24479 0.60633   1
   3  -5  -3 9.82643 0.44165   2
   3  -5  -3 8.39273 0.65272   5
   3  -5  -3 9.68955 0.65523   3
   3  -5  -3 8.82378 0.53756   4
  -3  -5   3 10.1494 0.61608   5
   3   5  -3 9.94224 0.55450   3
  -3   5   3 10.0876 0.69829   5
  -3   5   3 9.32961 0.60447   1
   3   5  -3 9.15088 0.57818   5
  -3   5   3 10.9515 0.67188   3
   3   5  -3 8.44065 0.59916   1
   3   5  -3 8.23351 0.63178   2
   3   5  -3 10.2340 0.69908   4
  -2  -5   3 44.2768 1.47250   5
   2  -5  -3 45.5513 1.59162   3
  -2  -5   3 44.4853 1.55348   1
   2  -5  -3 44.3136 1.45102   4
   2  -5  -3 43.9194 1.29396   2
   2  -5  -3 41.2029 1.61168   5
   2   5  -3 43.8175 1.57747   4
  -2   5   3 45.7798 1.66705   5
  -2   5   3 45.0712 1.46200   1
   2   5  -3 45.1750 1.58748   2
   2   5  -3 43.2841 1.53314   1
   2   5  -3 44.7030 1.46880   5
   2   5  -3 43.0796 1.38266   3
  -2   5   3 45.8665 1.58794   3
   1  -5  -3 3.17545 0.40186   4
   1  -5  -3 2.46189 0.41949   5
  -1  -5   3 2.87978 0.38101   5
  -1  -5   3 2.97365 0.44219   1
   1  -5  -3 3.35986 0.35565   2
  -1  -5   3 3.87353 0.40401   3
   1   5  -3 3.14892 0.39992   5
  -1   5   3 3.71341 0.39086   1
  -1   5   3 2.61101 0.40271   3
   1   5  -3 2.56925 0.38977   2
   1   5  -3 2.44642 0.38211   1
   1   5  -3 2.81165 0.35078   3
  -1   5   3 3.12656 0.45754   5
   1   5  -3 2.99762 0.39681   4
   0  -5   3 -0.0448 0.11281   5
   0  -5   3 0.17966 0.14465   3
   0  -5  -3 0.09599 0.18848   5
   0  -5  -3 -0.1349 0.11112   4
   0  -5   3 0.13789 0.17671   1
   0  -5  -3 0.12889 0.13213   2
   0  -5  -3 0.16937 0.13794   1
   0   5   3 0.15692 0.15062   3
   0   5   3 0.06203 0.15741   4
   0   5  -3 0.17918 0.17610   1
   0   5  -3 -0.0138 0.08833   4
   0   5  -3 0.21306 0.15199   2
   0   5   3 -0.0541 0.13817   5
   0   5  -3 0.21497 0.11790   3
   0   5   3 0.11492 0.11920   1
   1  -5   3 -0.0166 0.12117   5
  -1  -5  -3 0.13475 0.14903   2
  -1  -5  -3 0.06626 0.11692   1
  -1  -5  -3 0.06773 0.14467   4
   1  -5   3 0.21432 0.14535   3
   1  -5   3 -0.0352 0.11179   4
  -1   5  -3 0.07964 0.11624   4
   1   5   3 0.15110 0.18552   3
  -1   5  -3 0.03644 0.12462   2
   1   5   3 -0.0668 0.14196   5
  -1   5  -3 0.09465 0.11781   3
   1   5   3 0.16069 0.10718   1
  -1   5  -3 0.04104 0.13513   1
   1   5   3 0.19558 0.15811   4
  -2  -5  -3 19.2625 0.65880   1
   2  -5   3 19.0918 0.86276   5
   2  -5   3 18.4481 0.74825   4
   2  -5   3 19.1339 0.80682   3
  -2  -5  -3 19.7215 0.87867   2
  -2  -5  -3 19.0225 0.97198   4
  -2   5  -3 21.2855 1.06771   1
   2   5   3 18.7327 0.94651   3
   2   5   3 18.5449 0.99847   5
  -2   5  -3 18.6360 0.75916   4
   2   5   3 18.9635 0.99006   4
  -2   5  -3 19.3174 0.83444   2
  -3  -5  -3 0.03760 0.14716   4
  -3  -5  -3 0.26018 0.15290   2
   3  -5   3 0.01081 0.12286   3
   3  -5   3 0.04407 0.14179   5
   3   5   3 -0.0680 0.12974   4
   3   5   3 0.03136 0.15175   3
  -3   5  -3 -0.0115 0.17479   1
  -3   5  -3 0.01176 0.10813   2
   3   5   3 -0.0268 0.12691   5
  -4  -5  -3 6.98165 0.54536   2
  -4  -5  -3 7.07921 0.72113   4
   4  -5   3 7.25513 0.53067   5
   4  -5   3 7.17625 0.49099   3
   4   5   3 6.93916 0.73262   4
   4   5   3 8.25692 0.68056   5
   4   5   3 7.88436 0.76835   3
  -4   5  -3 6.02888 0.42877   2
  -4   5  -3 6.66304 0.74878   1
   5  -5   3 1.20826 0.27620   5
   5  -5   3 1.17847 0.27147   3
  -5  -5  -3 0.94287 0.30628   4
  -5  -5  -3 1.20595 0.29426   2
   5   5   3 0.79837 0.30130   5
   5   5   3 0.72925 0.28871   3
   5   5   3 1.23329 0.33785   4
  -5   5  -3 1.66486 0.41685   1
  -6  -5  -3 0.03448 0.13672   2
  -6  -5  -3 0.08475 0.17364   4
   6  -5   3 -0.1712 0.11213   3
   6  -5   3 0.12761 0.19783   5
   6   5   3 0.10179 0.21027   5
  -6   5  -3 -0.0062 0.20860   1
   6   5   3 -0.0398 0.16004   3
   6   5   3 -0.0354 0.16647   4
  -7  -5  -3 2.17416 0.47722   4
   7  -5   3 2.25266 0.39462   5
   7  -5   3 2.02948 0.34311   3
  -7  -5  -3 2.42961 0.42511   2
   7   5   3 1.96038 0.45763   4
  -7   5  -3 1.58382 0.48127   1
   7   5   3 2.29576 0.47145   5
   7   5   3 1.96960 0.40641   3
  -8  -5  -3 0.16266 0.22278   2
  -8  -5  -3 -0.4569 0.16920   4
   8  -5   3 0.05508 0.19119   3
   8   5   3 0.05442 0.21771   3
  -8   5  -3 0.10692 0.28485   1
   8   5   3 0.08876 0.26480   4
  -9  -5  -3 5.39855 0.69248   2
   9  -5   3 4.19968 0.51805   3
  -9  -5  -3 6.47196 0.84355   4
  -9   5  -3 3.75273 0.71498   1
   9   5   3 4.97412 0.76755   4
   9   5   3 4.52920 0.67292   3
 -10  -5  -3 4.91694 0.66364   2
 -10  -5  -3 5.82318 0.80326   4
  10  -5   3 4.92321 0.61861   3
  10   5   3 4.18055 0.65073   3
 -10   5  -3 4.24383 0.77777   1
  10   5   3 4.63039 0.74727   4
 -11  -5  -3 0.33148 0.30032   2
 -11  -5  -3 0.30490 0.28806   4
  11  -5   3 -0.2466 0.33106   3
 -11   5  -3 0.16033 0.47909   1
  11   5   3 0.42801 0.36735   3
  11   5   3 0.30614 0.42776   4
 -12  -5  -3 0.95768 0.44035   4
 -12  -5  -3 0.67829 0.34267   2
  12   5   3 0.42606 0.38089   3
  12  -6  -3 0.29421 0.32588   3
 -12  -6   3 0.17882 0.28404   2
  12   6  -3 0.30970 0.46533   4
 -12   6   3 0.37568 0.43336   1
 -11  -6   3 -0.2333 0.24396   2
  11  -6  -3 0.22111 0.28127   3
  11   6  -3 -0.1557 0.36913   4
 -11   6   3 -0.2161 0.32918   1
 -10  -6   3 0.42150 0.26353   2
  10  -6  -3 -0.0700 0.18720   3
 -10   6   3 -0.1358 0.25143   1
  10   6  -3 -0.2011 0.29037   2
  10   6  -3 0.46451 0.34323   4
   9  -6  -3 0.25418 0.23233   3
  -9  -6   3 0.17709 0.29495   2
  -9  -6   3 0.12981 0.23935   1
   9   6  -3 0.11037 0.30085   2
  -9   6   3 -0.0327 0.27953   1
   9   6  -3 -0.1974 0.25289   4
  -8  -6   3 29.0701 1.20334   1
  -8  -6   3 30.5434 1.46622   2
   8  -6  -3 27.3780 1.27220   3
   8   6  -3 32.2604 1.57229   2
   8   6  -3 30.0171 1.59733   4
  -8   6   3 27.8270 1.50290   1
   7  -6  -3 4.46753 0.54439   3
  -7  -6   3 5.13955 0.55734   1
  -7  -6   3 6.08227 0.76686   2
   7   6  -3 4.43725 0.66645   4
   7   6  -3 5.83714 0.77876   2
  -7   6   3 6.37250 0.81579   1
  -6  -6   3 0.04445 0.19424   2
   6  -6  -3 0.29331 0.26164   5
   6  -6  -3 0.18418 0.21789   3
  -6  -6   3 0.38431 0.21954   1
  -6   6   3 -0.1301 0.19209   1
   6   6  -3 0.04410 0.21806   2
   6   6  -3 -0.1141 0.16252   3
   6   6  -3 0.28568 0.25445   4
   5  -6  -3 0.73952 0.26243   3
   5  -6  -3 0.31501 0.18863   4
  -5  -6   3 0.75599 0.29578   2
  -5  -6   3 0.94820 0.27501   1
   5  -6  -3 0.68787 0.30802   5
   5   6  -3 0.34625 0.21226   3
  -5   6   3 0.43754 0.23911   1
   5   6  -3 0.45176 0.22183   5
   5   6  -3 0.48550 0.26654   2
  -5   6   3 0.41200 0.21260   3
   5   6  -3 0.26209 0.21616   4
   4  -6  -3 0.64011 0.25961   3
  -4  -6   3 0.17752 0.23832   5
  -4  -6   3 0.20766 0.19015   1
   4  -6  -3 0.46894 0.20916   4
   4  -6  -3 0.26145 0.28656   5
  -4  -6   3 0.31249 0.22001   2
  -4   6   3 0.15563 0.18249   1
   4   6  -3 0.21062 0.18600   3
   4   6  -3 0.56062 0.28919   4
   4   6  -3 0.24378 0.19628   5
  -4   6   3 1.12040 0.31168   3
   4   6  -3 0.15578 0.21922   2
   3  -6  -3 28.7099 1.27948   3
   3  -6  -3 29.0180 1.13955   4
  -3  -6   3 30.0924 1.24947   1
  -3  -6   3 28.2198 1.20484   5
   3  -6  -3 26.4925 1.31522   5
  -3  -6   3 30.6276 1.30140   2
   3   6  -3 28.8682 1.21356   5
  -3   6   3 28.6531 1.22205   1
   3   6  -3 26.0751 1.09937   3
   3   6  -3 27.2811 1.21216   1
  -3   6   3 26.8544 1.23579   3
   3   6  -3 30.9361 1.35592   2
   3   6  -3 28.2963 1.32227   4
  -3   6   3 29.9253 1.36327   5
   2  -6  -3 17.6394 1.04228   5
  -2  -6   3 18.4995 0.87942   3
  -2  -6   3 17.3500 0.94127   2
  -2  -6   3 19.0939 0.98745   1
   2  -6  -3 17.4672 0.88574   4
   2  -6  -3 17.7745 0.76405   2
   2  -6  -3 19.3783 1.02809   3
  -2  -6   3 17.8721 0.91577   5
   2   6  -3 19.6613 1.01302   2
   2   6  -3 18.1381 0.96179   1
  -2   6   3 19.2532 1.00804   3
   2   6  -3 19.8533 0.94656   5
  -2   6   3 16.6681 0.87000   1
   2   6  -3 17.1082 0.97103   4
  -2   6   3 16.8246 1.01343   5
   2   6  -3 16.6354 0.82587   3
   1  -6  -3 0.06980 0.24695   5
   1  -6  -3 -0.0559 0.17022   4
  -1  -6   3 -0.2227 0.17265   2
  -1  -6   3 0.21074 0.22041   1
  -1  -6   3 0.30292 0.19883   3
   1  -6  -3 -0.3571 0.16138   2
  -1  -6   3 0.02392 0.18129   5
   1   6  -3 -0.1706 0.17608   1
  -1   6   3 0.23672 0.19484   3
   1   6  -3 0.06464 0.14825   3
  -1   6   3 -0.1079 0.12682   1
  -1   6   3 0.01052 0.18870   5
   1   6  -3 0.12688 0.20117   2
   1   6  -3 0.04508 0.15247   4
   1   6  -3 -0.0179 0.14479   5
   0  -6  -3 8.24656 0.64209   4
   0  -6   3 7.20994 0.55687   3
   0  -6  -3 8.68902 0.56580   2
   0  -6   3 7.25612 0.59364   5
   0  -6  -3 7.67316 0.82263   5
   0  -6   3 8.29045 0.68553   1
   0  -6  -3 8.94718 0.56257   1
   0  -6   3 8.42812 0.60139   4
   0   6   3 7.01706 0.70124   4
   0   6   3 9.55921 0.70068   3
   0   6   3 7.54553 0.79249   5
   0   6  -3 7.65201 0.53561   3
   0   6  -3 8.34971 0.60008   4
   0   6  -3 8.39433 0.62335   2
   0   6  -3 7.43870 0.75000   1
   1  -6   3 0.46738 0.22000   3
   1  -6   3 0.20428 0.18197   4
   1  -6   3 0.09402 0.20863   5
  -1  -6  -3 -0.1071 0.22395   5
  -1  -6  -3 0.10133 0.18431   4
  -1  -6  -3 0.18161 0.20246   2
  -1   6  -3 0.78891 0.25422   2
  -1   6  -3 0.52856 0.20101   3
   1   6   3 0.18711 0.20816   5
   1   6   3 0.26155 0.18713   3
  -1   6  -3 0.69635 0.26077   1
   1   6   3 0.10800 0.18439   4
  -1   6  -3 0.64018 0.23161   4
   2  -6   3 1.93473 0.32551   4
   2  -6   3 2.12992 0.35860   3
   2  -6   3 1.54272 0.32972   5
  -2  -6  -3 2.67317 0.40907   2
  -2  -6  -3 2.81993 0.49378   4
  -2   6  -3 2.16022 0.37335   2
   2   6   3 2.32992 0.44676   3
  -2   6  -3 2.89367 0.53003   1
   2   6   3 2.25724 0.44765   5
   2   6   3 1.86428 0.39454   4
   3  -6   3 0.01681 0.16798   3
  -3  -6  -3 0.33353 0.20810   2
  -3  -6  -3 -0.0826 0.16013   4
   3  -6   3 0.11603 0.18662   5
   3   6   3 0.09040 0.19572   4
   3   6   3 -0.0721 0.18781   5
  -3   6  -3 0.00438 0.21055   1
   3   6   3 0.14819 0.21230   3
  -4  -6  -3 9.52758 0.78095   4
   4  -6   3 10.5600 0.64913   3
  -4  -6  -3 8.40577 0.66610   2
   4  -6   3 10.1257 0.69558   5
   4   6   3 9.96179 0.95664   4
   4   6   3 9.25937 0.80250   5
   4   6   3 9.37922 0.75086   3
  -4   6  -3 9.10737 0.97651   1
   5  -6   3 0.07347 0.18354   3
   5  -6   3 0.10896 0.22277   5
  -5  -6  -3 0.22024 0.20069   2
  -5  -6  -3 -0.1160 0.15773   4
   5   6   3 0.26893 0.24860   5
   5   6   3 -0.0014 0.18985   4
   5   6   3 0.20686 0.19397   3
  -5   6  -3 -0.1735 0.18766   1
  -6  -6  -3 1.26311 0.38737   4
   6  -6   3 0.70862 0.29524   5
  -6  -6  -3 1.09557 0.30601   2
   6  -6   3 0.68160 0.24095   3
   6   6   3 0.64969 0.31184   4
  -6   6  -3 0.43617 0.28821   1
   6   6   3 1.41540 0.42017   5
   6   6   3 0.30258 0.28000   3
   7  -6   3 0.25149 0.20101   3
  -7  -6  -3 0.01279 0.22040   4
  -7  -6  -3 0.44110 0.23115   2
   7   6   3 0.52063 0.31354   4
  -7   6  -3 -0.0622 0.23827   1
   7   6   3 0.21278 0.24448   3
   8  -6   3 0.04263 0.24159   3
  -8  -6  -3 0.22516 0.24821   2
  -8  -6  -3 0.13592 0.24461   4
   8   6   3 0.81916 0.36661   4
   8   6   3 -0.0122 0.26046   3
  -8   6  -3 -0.1593 0.23902   1
  -9  -6  -3 1.01058 0.40057   2
  -9  -6  -3 0.15014 0.29642   4
   9  -6   3 0.39905 0.30195   3
  -9   6  -3 0.72806 0.42493   1
   9   6   3 1.15206 0.42262   3
   9   6   3 0.91233 0.42846   4
 -10  -6  -3 0.58477 0.34930   4
 -10  -6  -3 0.54695 0.37156   2
  10  -6   3 -0.2281 0.30167   3
 -10   6  -3 -0.0623 0.38768   1
  10   6   3 0.16062 0.32155   3
  10   6   3 0.45897 0.47709   4
 -11   7   3 -0.0689 0.37993   1
  10  -7  -3 1.73988 0.45704   3
 -10  -7   3 2.46452 0.58637   2
 -10   7   3 2.51494 0.63513   1
  10   7  -3 1.02325 0.52902   4
  -9  -7   3 0.40152 0.35368   2
   9  -7  -3 -0.0446 0.31162   3
  -9   7   3 0.01528 0.35484   1
   9   7  -3 0.28721 0.39819   4
   9   7  -3 0.86482 0.41904   2
   8  -7  -3 7.10117 0.77121   3
  -8  -7   3 8.07854 0.93795   2
  -8   7   3 6.44228 0.88192   1
   8   7  -3 7.70243 0.94851   2
   8   7  -3 7.45171 1.02699   4
   7  -7  -3 0.12458 0.23110   3
  -7  -7   3 -0.1231 0.26051   2
   7   7  -3 -0.0802 0.29467   4
  -7   7   3 0.18019 0.28854   1
   7   7  -3 -0.1841 0.27392   2
   6  -7  -3 0.16822 0.23320   3
  -6  -7   3 0.15472 0.21791   1
  -6  -7   3 0.02629 0.25328   2
  -6   7   3 -0.1687 0.22836   1
   6   7  -3 0.65428 0.39497   2
   6   7  -3 0.10993 0.25903   4
  -5  -7   3 0.07668 0.21886   2
  -5  -7   3 0.29026 0.23733   1
   5  -7  -3 -0.1198 0.17185   3
   5   7  -3 0.04203 0.18595   4
  -5   7   3 -0.0447 0.22550   3
  -5   7   3 0.01556 0.22009   1
   5   7  -3 -0.1638 0.19839   2
   4  -7  -3 0.09453 0.20844   4
   4  -7  -3 -0.2167 0.17384   3
  -4  -7   3 -0.0861 0.23848   2
  -4  -7   3 0.03575 0.20420   1
   4   7  -3 0.08292 0.31656   3
  -4   7   3 0.11609 0.22781   1
   4   7  -3 -0.2021 0.23070   2
   4   7  -3 0.07686 0.17710   4
  -4   7   3 -0.0763 0.21112   3
   3  -7  -3 2.46203 0.46346   3
  -3  -7   3 2.66768 0.48036   2
  -3  -7   3 3.58572 0.59222   4
   3  -7  -3 2.32955 0.50644   5
   3  -7  -3 3.78434 0.52674   4
  -3  -7   3 3.26207 0.49920   3
  -3  -7   3 2.52272 0.46013   1
  -3  -7   3 2.24643 0.45642   5
  -3   7   3 3.21484 0.50310   3
   3   7  -3 1.43075 0.39720   2
  -3   7   3 1.46498 0.37434   1
   3   7  -3 1.77173 0.34501   3
   3   7  -3 2.32075 0.46009   4
  -2  -7   3 2.60030 0.51817   4
  -2  -7   3 2.33124 0.46545   1
  -2  -7   3 2.24044 0.45154   5
  -2  -7   3 2.58423 0.44945   3
   2  -7  -3 2.40979 0.52345   5
   2  -7  -3 1.30519 0.36853   3
   2  -7  -3 2.18080 0.40013   4
  -2  -7   3 2.17318 0.43455   2
   2   7  -3 2.15902 0.45859   2
  -2   7   3 1.98680 0.47484   5
   2   7  -3 1.98486 0.36676   3
   2   7  -3 1.92280 0.43066   4
   2   7  -3 1.96160 0.39436   5
  -2   7   3 2.33575 0.45898   3
   2   7  -3 1.78897 0.39036   1
   1  -7  -3 0.43253 0.27867   4
   1  -7  -3 0.94731 0.28079   2
  -1  -7   3 0.79049 0.34732   4
  -1  -7   3 0.91964 0.33451   5
  -1  -7   3 0.75935 0.33818   1
   1  -7  -3 0.43027 0.34573   5
  -1  -7   3 0.55997 0.27502   3
   1  -7  -3 0.56391 0.33427   3
  -1  -7   3 0.43782 0.27339   2
   1   7  -3 0.64177 0.24025   3
  -1   7   3 0.53016 0.27268   5
   1   7  -3 0.27422 0.24703   1
  -1   7   3 0.73249 0.32325   3
   1   7  -3 0.33520 0.22893   4
   1   7  -3 0.37316 0.26080   2
   0  -7  -3 0.56264 0.37882   5
   0  -7   3 0.66252 0.31956   1
   0  -7   3 0.78715 0.31139   2
   0  -7   3 0.92175 0.33347   5
   0  -7  -3 0.89484 0.29140   2
   0  -7   3 0.21653 0.23364   3
   0  -7  -3 1.55925 0.39675   4
   0  -7   3 0.85574 0.32178   4
   0   7  -3 1.47841 0.36193   2
   0   7   3 0.94898 0.31218   4
   0   7   3 0.75502 0.32646   5
   0   7   3 0.99264 0.34615   3
   0   7  -3 1.17616 0.29261   3
   0   7  -3 0.87108 0.29805   1
   0   7  -3 0.74022 0.28400   4
  -1  -7  -3 2.13939 0.53905   5
   1  -7   3 3.06727 0.46682   3
  -1  -7  -3 2.15828 0.44296   4
   1  -7   3 2.08221 0.48418   1
  -1  -7  -3 2.09058 0.38234   2
   1  -7   3 1.92236 0.41263   5
   1  -7   3 1.92045 0.39806   2
   1  -7   3 2.21106 0.42343   4
   1   7   3 1.86932 0.45890   5
   1   7   3 2.02826 0.44128   3
  -1   7  -3 1.95534 0.39902   2
  -1   7  -3 2.13968 0.35732   3
  -1   7  -3 1.53152 0.39887   1
   1   7   3 1.84733 0.41478   4
   2  -7   3 0.22395 0.22188   3
  -2  -7  -3 0.25675 0.23774   2
  -2  -7  -3 -0.0057 0.20360   4
   2  -7   3 0.31446 0.25201   5
  -2  -7  -3 0.05860 0.30062   5
   2   7   3 0.14682 0.22885   3
  -2   7  -3 0.03107 0.22178   1
   2   7   3 -0.0456 0.23647   5
   2   7   3 0.10763 0.21013   4
  -3  -7  -3 7.59049 0.76867   2
   3  -7   3 9.50827 0.73416   5
   3  -7   3 10.2928 0.68736   3
  -3  -7  -3 9.71692 0.80319   4
  -3   7  -3 9.79650 1.01480   1
   3   7   3 7.83728 0.85679   4
   3   7   3 8.83252 0.95634   5
   3   7   3 8.05433 0.85086   3
  -4  -7  -3 -0.0546 0.18569   2
  -4  -7  -3 -0.2083 0.17060   4
   4  -7   3 0.08671 0.22395   3
   4  -7   3 -0.1479 0.24822   5
   4   7   3 -0.0621 0.19154   4
   4   7   3 -0.2578 0.19762   3
  -4   7  -3 0.23375 0.27762   1
  -5  -7  -3 0.92858 0.32017   2
   5  -7   3 0.42779 0.26274   3
  -5  -7  -3 0.94772 0.38793   4
   5   7   3 0.66378 0.32741   3
  -5   7  -3 0.46480 0.34271   1
   5   7   3 0.84939 0.37699   4
   6  -7   3 -0.1616 0.22972   3
  -6  -7  -3 0.00023 0.21359   4
  -6  -7  -3 0.32862 0.24027   2
  -6   7  -3 -0.0765 0.27999   1
   6   7   3 -0.0476 0.21841   4
   6   7   3 -0.0950 0.25874   3
  -7  -7  -3 0.11871 0.23547   2
   7  -7   3 0.12532 0.23478   3
  -7  -7  -3 0.04124 0.26807   4
   7   7   3 0.15128 0.29848   3
   7   7   3 -0.0170 0.29378   4
  -7   7  -3 -0.2426 0.27932   1
   8  -7   3 0.28225 0.30337   3
  -8  -7  -3 2.02732 0.55031   4
  -8  -7  -3 1.15947 0.41513   2
   8   7   3 0.85929 0.46578   4
  -8   7  -3 0.25436 0.33447   1
   8   7   3 0.33698 0.32184   3
  -9  -7  -3 1.22403 0.45803   4
   9  -7   3 0.51946 0.34165   3
  -9  -7  -3 0.95333 0.41492   2
  -9   7  -3 0.83491 0.49153   1
   9   7   3 0.64175 0.42581   3
   9   7   3 0.72578 0.45554   4
  -9   8   3 1.45313 0.56825   1
   8  -8  -3 2.27624 0.49611   3
  -8  -8   3 3.12170 0.66852   2
  -8  -8   3 2.15698 0.61185   4
  -8   8   3 3.16631 0.68679   1
   8   8  -3 2.71623 0.67493   4
   8   8  -3 2.73175 0.62457   2
  -7  -8   3 0.85023 0.48606   4
   7  -8  -3 2.00261 0.49726   3
  -7  -8   3 0.96784 0.45582   2
  -7   8   3 1.36845 0.51066   1
   7   8  -3 0.87692 0.40627   2
   7   8  -3 0.70404 0.40839   4
   6  -8  -3 0.16031 0.26917   3
  -6  -8   3 0.83505 0.37002   2
  -6  -8   3 0.27676 0.33131   4
   6   8  -3 0.23828 0.31750   2
   6   8  -3 0.21434 0.30799   4
  -5  -8   3 0.44665 0.35137   4
  -5  -8   3 0.09125 0.27672   2
   5  -8  -3 0.14065 0.26272   3
   5   8  -3 -0.2371 0.24032   4
   5   8  -3 0.09029 0.25899   2
  -5   8   3 0.31924 0.28037   3
  -4  -8   3 0.96687 0.41573   2
   4  -8  -3 0.36987 0.30927   3
  -4  -8   3 0.58863 0.34948   4
   4   8  -3 0.13056 0.29936   4
  -4   8   3 0.59331 0.31054   3
   4   8  -3 -0.0852 0.31268   2
  -3  -8   3 1.72048 0.45607   1
   3  -8  -3 1.57730 0.42553   3
   3  -8  -3 1.18499 0.40581   4
  -3  -8   3 1.38867 0.40230   2
  -3  -8   3 2.09664 0.53026   4
   3   8  -3 1.70413 0.45488   4
  -3   8   3 2.26584 0.49321   3
   3   8  -3 1.61918 0.45752   2
  -2  -8   3 4.41164 0.65408   1
  -2  -8   3 4.90341 0.73754   4
   2  -8  -3 4.58411 0.66485   3
   2  -8  -3 4.73531 0.65605   4
  -2  -8   3 3.40137 0.59332   2
   2   8  -3 3.85762 0.64521   4
  -2   8   3 5.44537 0.72013   3
   2   8  -3 3.53613 0.60475   1
   2   8  -3 5.42487 0.74879   2
   1  -8  -3 0.41633 0.31763   3
   1  -8  -3 -0.1491 0.23700   4
  -1  -8   3 -0.0235 0.28748   3
  -1  -8   3 0.43490 0.34971   4
  -1  -8   3 0.19132 0.32457   1
  -1  -8   3 0.19273 0.29996   2
   1   8  -3 0.21548 0.26644   1
   1   8  -3 0.36512 0.25954   2
  -1   8   3 0.09342 0.28148   3
   1   8  -3 0.54400 0.28191   4
   0  -8   3 0.66419 0.39067   1
   0  -8  -3 0.91217 0.33403   2
   0  -8  -3 0.46162 0.34087   3
   0  -8   3 0.28001 0.31559   2
   0  -8   3 0.86839 0.35437   3
   0  -8  -3 0.88033 0.39412   4
   0   8  -3 0.04841 0.26821   1
   0   8  -3 0.21110 0.23010   3
   0   8   3 0.74740 0.35840   3
   0   8  -3 0.50771 0.31636   2
   1  -8   3 -0.0606 0.44155   5
  -1  -8  -3 0.02126 0.24679   2
  -1  -8  -3 0.17292 0.26662   4
   1  -8   3 -0.5784 0.26310   1
   1  -8   3 -0.2329 0.25011   3
  -1   8  -3 -0.2065 0.25313   1
  -1   8  -3 -0.3408 0.18789   3
   1   8   3 -0.2204 0.24490   3
   1   8   3 0.16875 0.23474   4
  -2  -8  -3 0.77270 0.31958   2
   2  -8   3 1.03928 0.43250   1
  -2  -8  -3 0.85534 0.39163   4
   2  -8   3 0.25626 0.28812   3
   2  -8   3 0.52075 0.49992   5
   2   8   3 1.18613 0.40684   3
   2   8   3 0.50099 0.31197   4
  -2   8  -3 0.04048 0.29254   1
  -3  -8  -3 0.20486 0.27663   2
   3  -8   3 -0.0185 0.24723   3
  -3  -8  -3 -0.3710 0.25427   4
   3   8   3 0.06939 0.27195   4
   3   8   3 0.36961 0.30151   3
  -3   8  -3 0.22172 0.30794   1
  -4  -8  -3 1.97198 0.52231   4
   4  -8   3 1.71490 0.39565   3
  -4  -8  -3 2.31163 0.50125   2
   4   8   3 2.90233 0.57980   3
   4   8   3 2.43071 0.58800   4
  -4   8  -3 1.43181 0.50680   1
  -5  -8  -3 0.18100 0.31268   2
   5  -8   3 0.01310 0.23862   3
  -5  -8  -3 -0.3413 0.24429   4
  -5   8  -3 0.22707 0.33899   1
   5   8   3 -0.0672 0.29718   3
   5   8   3 0.28646 0.31182   4
  -6  -8  -3 0.31120 0.30896   2
   6  -8   3 0.16062 0.29118   3
  -6  -8  -3 -0.0437 0.28120   4
   6   8   3 0.32800 0.33685   4
   6   8   3 0.40125 0.37856   3
  -6   8  -3 0.53353 0.39683   1
   7  -8   3 0.38294 0.30580   3
  -7  -8  -3 0.14318 0.36288   4
  -7  -8  -3 0.15631 0.36949   2
   7   8   3 -0.0237 0.35537   4
   7   8   3 -0.0245 0.33120   3
  -7   8  -3 -0.1948 0.36349   1
   6  -9  -3 -0.1874 0.35382   3
  -6  -9   3 0.33567 0.37365   2
  -6  -9   3 0.31043 0.46609   4
   6   9  -3 0.62651 0.42127   2
   6   9  -3 0.04615 0.39026   4
  -5  -9   3 -0.3873 0.37289   2
   5  -9  -3 -0.2149 0.37102   3
  -5  -9   3 -0.2834 0.39171   4
  -5   9   3 0.01546 0.30976   3
   5   9  -3 -0.2681 0.31404   2
   5   9  -3 -0.0948 0.32281   4
  -4  -9   3 1.33427 0.53172   4
   4  -9  -3 2.44762 0.61545   3
  -4  -9   3 1.44307 0.48047   2
   4   9  -3 1.11879 0.47577   2
   4   9  -3 1.20441 0.46335   4
  -4   9   3 1.08420 0.40808   3
  -3  -9   3 1.61446 0.56433   4
  -3  -9   3 0.86327 0.44064   2
   3  -9  -3 0.97358 0.49253   3
   3   9  -3 0.81249 0.44365   2
   3   9  -3 0.69859 0.37067   4
  -3   9   3 1.37399 0.44795   3
  -2  -9   3 2.92808 0.64690   4
  -2  -9   3 4.20130 0.70645   2
   2  -9  -3 5.31511 0.81734   3
  -2   9   3 4.71683 0.72131   3
   2   9  -3 4.73082 0.76507   2
   2   9  -3 2.98393 0.60043   4
   1  -9  -3 1.41780 0.48776   3
   1  -9  -3 1.15722 0.45899   4
  -1   9   3 2.14084 0.50153   3
   0  -9  -3 0.47618 0.37813   4
   0  -9  -3 0.09925 0.41636   3
   0  -9   3 0.45633 0.46498   1
   0   9   3 0.18960 0.28721   3
   0   9  -3 0.58781 0.59609   1
  -1  -9  -3 0.04241 0.43322   3
   1  -9   3 -0.2552 0.39310   1
  -1  -9  -3 0.23505 0.38012   4
   1   9   3 0.05469 0.29520   3
  -1   9  -3 0.29360 0.37766   1
  -2  -9  -3 -0.4288 0.33367   4
  -2  -9  -3 -0.0387 0.32014   2
   2  -9   3 0.04194 0.42368   1
  -2   9  -3 -0.0770 0.32832   1
   2   9   3 0.04564 0.31391   3
  -3  -9  -3 -0.0885 0.31206   4
   3  -9   3 -0.2958 0.35049   3
   3  -9   3 -0.0974 0.44129   1
  -3  -9  -3 0.12676 0.31179   2
   3   9   3 -0.1295 0.28395   4
   3   9   3 0.15693 0.34160   3
  -3   9  -3 0.19165 0.34431   1
  -4  -9  -3 -0.5062 0.31907   4
   4  -9   3 -0.0875 0.35219   3
  -4  -9  -3 0.12713 0.29056   2
   4   9   3 -0.4554 0.29518   4
   4   9   3 0.32232 0.36177   3
  -4   9  -3 -0.0858 0.36439   1
 -15   0   4 0.07548 0.32526   1
  15   0  -4 0.44902 0.25763   3
 -14   0   4 12.8831 1.02991   1
  14   0  -4 13.5447 0.79057   3
  13   0  -4 3.99657 0.47598   3
 -13   0   4 5.14346 0.73249   1
  12   0  -4 1.80657 0.33815   5
 -12   0   4 2.27854 0.46989   1
  12   0  -4 2.50199 0.34888   3
  12   0  -4 1.90733 0.42550   4
  11   0  -4 1.16299 0.26100   3
  11   0  -4 1.06862 0.32102   4
 -11   0   4 1.85431 0.39337   1
  11   0  -4 1.22879 0.27131   5
 -10   0   4 -0.0894 0.10969   2
 -10   0   4 0.00142 0.16814   1
  10   0  -4 -0.0857 0.15562   3
  10   0  -4 -0.0587 0.16259   4
  10   0  -4 0.13874 0.17734   5
   9   0  -4 59.1664 1.72139   5
   9   0  -4 59.5110 1.65873   3
   9   0  -4 60.1799 1.87057   4
  -9   0   4 63.0328 1.71405   2
   9   0  -4 63.4665 1.76094   2
  -9   0   4 62.4620 1.96135   1
   8   0  -4 192.845 4.31269   3
  -8   0   4 185.982 4.37007   2
  -8   0   4 188.293 4.60767   1
   8   0  -4 187.115 4.54252   4
   8   0  -4 190.764 4.37596   5
   8   0  -4 189.401 4.42568   2
  -7   0   4 11.9500 0.51686   2
   7   0  -4 11.8088 0.47065   3
   7   0  -4 11.7234 0.54521   2
  -7   0   4 11.1724 0.59211   1
   7   0  -4 11.9881 0.50818   5
   7   0  -4 11.4865 0.57374   4
  -6   0   4 6.79721 0.40597   1
   6   0  -4 6.94412 0.31464   3
   6   0  -4 5.72536 0.35018   2
  -6   0   4 5.86866 0.35909   5
   6   0  -4 6.19084 0.38333   4
   6   0  -4 6.36337 0.32686   5
   5   0  -4 186.978 4.07417   3
  -5   0   4 184.301 4.18986   5
   5   0  -4 184.035 4.19741   2
   5   0  -4 184.181 4.10808   5
   5   0  -4 182.337 4.22825   4
  -5   0   4 187.819 4.26014   1
   4   0  -4 43.7064 1.18073   4
   4   0  -4 44.9081 1.07894   3
  -4   0   4 42.7693 1.19108   1
   4   0  -4 44.2568 1.18179   2
  -4   0   4 43.2807 1.15620   5
   4   0  -4 42.9203 1.09926   5
   3   0  -4 415.810 8.74709   3
   3   0  -4 406.808 8.83410   4
  -3   0   4 414.354 8.81375   5
   3   0  -4 416.545 8.77671   5
   3   0  -4 406.220 8.84470   2
   3   0  -4 414.922 8.80992   5
  -3   0   4 400.912 8.85414   1
  -2   0   4 907.339 19.5152   5
   2   0  -4 871.883 19.1274   2
   2   0  -4 930.368 19.4167   5
   2   0  -4 903.585 19.3771   4
  -2   0   4 899.953 19.3411   3
  -2   0   4 899.233 19.3047   1
   2   0  -4 916.731 19.3400   5
  -1   0   4 8.67779 0.34370   1
  -1   0   4 8.85073 0.32048   5
   1   0  -4 9.16257 0.33907   2
  -1   0   4 9.01537 0.30453   3
   1   0  -4 8.96868 0.30362   5
   1   0  -4 8.44532 0.31472   4
   0   0   4 -0.0487 0.03569   5
   0   0  -4 0.02162 0.05362   1
   0   0  -4 0.06244 0.04093   4
   0   0   4 0.14010 0.05286   3
   0   0  -4 0.01013 0.04249   2
   0   0  -4 0.01744 0.03599   5
   0   0   4 0.02780 0.05670   1
  -1   0  -4 124.554 2.87473   2
  -1   0  -4 125.485 2.91905   1
   1   0   4 129.457 2.88357   5
  -1   0  -4 127.860 2.84672   5
   1   0   4 127.218 2.84970   3
  -1   0  -4 127.417 2.84622   4
  -2   0  -4 14.2812 0.54601   1
   2   0   4 14.0530 0.47493   3
   2   0   4 13.9313 0.50562   5
  -2   0  -4 13.3342 0.48511   2
  -2   0  -4 14.3062 0.47199   4
  -3   0  -4 185.987 4.31766   1
  -3   0  -4 189.059 4.17572   4
   3   0   4 188.800 4.19999   3
   3   0   4 193.305 4.25358   5
  -3   0  -4 184.693 4.21155   2
  -3   0  -4 183.488 4.22146   5
  -4   0  -4 0.03237 0.05132   4
   4   0   4 0.05219 0.08350   5
   4   0   4 -0.0775 0.05825   3
  -4   0  -4 0.00889 0.05491   2
  -4   0  -4 0.03158 0.07649   1
   5   0   4 9.12628 0.44413   3
   5   0   4 8.62220 0.42451   4
  -5   0  -4 8.73539 0.51726   1
  -5   0  -4 9.25830 0.44100   2
  -5   0  -4 8.90967 0.41260   4
   5   0   4 8.03020 0.46179   5
   6   0   4 34.4536 1.09561   4
  -6   0  -4 37.1074 1.29086   1
  -6   0  -4 36.9309 1.12591   2
  -6   0  -4 36.9393 1.09305   4
   6   0   4 34.4752 1.17965   5
   6   0   4 35.7452 1.12992   3
   7   0   4 5.81081 0.41509   3
  -7   0  -4 6.69501 0.41338   2
  -7   0  -4 6.34170 0.52174   1
   7   0   4 6.38510 0.46028   5
   7   0   4 6.86737 0.42487   4
  -7   0  -4 6.55897 0.39491   4
  -8   0  -4 42.4623 1.34369   2
   8   0   4 43.7386 1.47521   5
  -8   0  -4 43.1734 1.59207   1
   8   0   4 42.3124 1.38893   3
   9   0   4 1.38029 0.27828   3
   9   0   4 1.63139 0.34222   5
  -9   0  -4 2.00342 0.42728   1
  -9   0  -4 1.35451 0.25736   2
 -10   0  -4 15.7005 0.74989   2
  10   0   4 14.9915 0.81421   3
 -10   0  -4 13.8526 0.93483   1
 -11   0  -4 0.61459 0.32870   1
  11   0   4 1.10982 0.30737   3
  12   0   4 4.48226 0.58330   3
 -12   0  -4 3.30404 0.63335   1
 -13   0  -4 0.31682 0.37919   1
  13   0   4 0.27974 0.28897   3
  15  -1  -4 7.78296 0.73785   3
 -15  -1   4 7.90266 0.99140   1
 -15   1   4 6.11473 0.92933   1
  15   1  -4 7.37815 0.72543   3
 -14  -1   4 0.32569 0.30892   1
  14  -1  -4 0.28920 0.25976   3
 -14   1   4 0.60064 0.34718   1
  14   1  -4 0.40330 0.21640   3
 -13  -1   4 11.5508 0.89316   1
  13  -1  -4 10.1551 0.67142   3
  13   1  -4 13.8046 0.73147   3
 -13   1   4 12.4758 0.95280   1
  13   1  -4 11.4989 0.92130   4
  12  -1  -4 0.07503 0.22057   5
 -12  -1   4 0.49128 0.27693   1
  12  -1  -4 0.69513 0.26839   3
  12   1  -4 1.18925 0.25685   3
  12   1  -4 0.66896 0.32730   4
 -12   1   4 0.61720 0.28058   1
  12   1  -4 0.90881 0.23296   5
 -11  -1   4 0.42752 0.20264   2
  11  -1  -4 0.83473 0.29376   4
 -11  -1   4 0.62600 0.26838   1
  11  -1  -4 -0.1047 0.18284   3
  11  -1  -4 0.75634 0.26781   5
  11   1  -4 0.81637 0.23025   5
  11   1  -4 0.92495 0.33046   4
 -11   1   4 0.40852 0.26424   1
  11   1  -4 0.42779 0.18680   3
  10  -1  -4 35.5707 1.16538   3
 -10  -1   4 30.5929 1.30698   1
  10  -1  -4 35.0590 1.22352   5
  10  -1  -4 33.1343 1.24375   4
 -10  -1   4 35.1838 1.24362   2
  10   1  -4 36.2514 1.42778   4
  10   1  -4 35.2572 1.29884   2
  10   1  -4 34.3058 1.12056   3
 -10   1   4 34.5851 1.43511   1
  10   1  -4 33.2428 1.16384   5
   9  -1  -4 60.3277 1.69826   3
  -9  -1   4 61.1228 1.92329   1
   9  -1  -4 63.5036 1.78027   5
   9  -1  -4 61.7551 1.81229   4
  -9  -1   4 60.1644 1.81202   2
   9   1  -4 58.7441 1.63939   3
  -9   1   4 63.2410 2.01378   1
   9   1  -4 61.1231 1.87586   2
   9   1  -4 62.3703 1.97916   4
   9   1  -4 61.4613 1.71236   5
  -8  -1   4 54.0929 1.63635   2
  -8  -1   4 54.8652 1.70284   1
   8  -1  -4 57.6124 1.60419   5
   8  -1  -4 56.6788 1.61703   4
   8  -1  -4 55.7667 1.53253   3
   8   1  -4 54.7689 1.68905   2
   8   1  -4 57.1946 1.53631   5
   8   1  -4 54.9081 1.76202   4
   8   1  -4 54.0791 1.46568   3
  -8   1   4 53.9764 1.41853   2
  -8   1   4 55.6532 1.77648   1
   7  -1  -4 -0.0144 0.09298   5
  -7  -1   4 0.07349 0.09373   2
   7  -1  -4 -0.1844 0.05453   3
   7  -1  -4 -0.0784 0.07882   2
  -7  -1   4 0.05714 0.10884   1
   7  -1  -4 -0.0180 0.08633   4
   7   1  -4 0.27212 0.10789   5
   7   1  -4 0.06949 0.10864   4
  -7   1   4 0.06868 0.09135   1
   7   1  -4 0.18864 0.12004   2
   7   1  -4 0.30984 0.10516   3
  -7   1   4 0.01438 0.05633   2
   6  -1  -4 1.65805 0.22213   5
   6  -1  -4 2.17305 0.23591   3
  -6  -1   4 2.07566 0.28334   1
  -6  -1   4 1.70878 0.19438   5
   6  -1  -4 1.98929 0.22105   4
   6  -1  -4 1.91473 0.19096   2
   6   1  -4 1.64790 0.26815   4
   6   1  -4 1.29433 0.23088   2
  -6   1   4 1.80398 0.27957   1
   6   1  -4 1.94237 0.19733   5
   6   1  -4 1.97589 0.18457   3
  -6   1   4 1.61711 0.16671   2
   5  -1  -4 140.835 3.33449   5
  -5  -1   4 141.759 3.19630   5
   5  -1  -4 144.303 3.18769   2
  -5  -1   4 139.552 3.35964   1
   5  -1  -4 144.601 3.28740   3
   5  -1  -4 143.835 3.26695   4
  -5   1   4 142.346 3.39507   1
   5   1  -4 139.166 3.41454   2
   5   1  -4 143.399 3.43311   4
  -5   1   4 141.942 3.41954   5
   5   1  -4 144.665 3.14118   3
   5   1  -4 140.387 3.16738   5
   4  -1  -4 91.4988 2.31634   5
   4  -1  -4 95.1433 2.13400   2
  -4  -1   4 93.9277 2.10078   5
   4  -1  -4 92.1481 2.19050   4
  -4  -1   4 90.9342 2.28114   1
   4  -1  -4 95.2771 2.28819   5
   4  -1  -4 94.9276 2.23533   3
   4   1  -4 94.3827 2.05870   3
   4   1  -4 93.0276 2.07728   5
  -4   1   4 90.0817 2.26823   1
   4   1  -4 95.9467 2.34401   2
   4   1  -4 92.9328 2.32629   4
  -4   1   4 90.1969 2.32263   5
   3  -1  -4 3.35568 0.25180   5
  -3  -1   4 2.85081 0.22737   1
   3  -1  -4 3.29728 0.22574   3
   3  -1  -4 3.48725 0.17755   2
  -3  -1   4 3.03141 0.13040   5
   3  -1  -4 3.35022 0.24485   5
   3  -1  -4 3.01547 0.19496   4
   3   1  -4 3.16381 0.11412   3
  -3   1   4 3.00352 0.24069   5
   3   1  -4 3.04576 0.29341   2
  -3   1   4 2.91303 0.22946   5
   3   1  -4 3.16802 0.23292   4
   3   1  -4 3.19278 0.12077   5
  -3   1   4 2.85975 0.20060   1
  -3   1   4 3.52588 0.22907   3
  -2  -1   4 27.5649 0.84998   1
   2  -1  -4 28.0523 0.85147   5
   2  -1  -4 26.7143 0.83650   5
   2  -1  -4 27.9381 0.71736   2
   2  -1  -4 26.8778 0.77306   4
  -2   1   4 28.7522 0.74064   1
  -2   1   4 26.1214 0.79707   3
  -2   1   4 27.6329 0.84512   5
   2   1  -4 26.5420 0.83076   2
   2   1  -4 26.1024 0.79017   4
  -1  -1   4 57.3777 1.50271   1
  -1  -1   4 57.6373 1.23544   3
  -1  -1   4 57.8645 1.24377   5
   1  -1  -4 56.7799 1.35799   2
   1  -1  -4 57.8797 1.47306   5
   1  -1  -4 56.4538 1.41948   4
  -1   1   4 55.2804 1.43816   3
   1   1  -4 59.0285 1.45830   2
   1   1  -4 55.5359 1.23396   3
  -1   1   4 55.7344 1.29945   1
   1   1  -4 56.3467 1.50019   1
   1   1  -4 56.7165 1.38333   4
   1   1  -4 55.8114 1.24373   5
  -1   1   4 57.2179 1.49000   5
   0  -1  -4 98.9913 2.30254   2
   0  -1   4 100.998 2.19225   3
   0  -1  -4 103.526 2.38483   5
   0  -1  -4 100.017 2.36238   4
   0  -1   4 100.964 2.20992   5
   0   1  -4 96.2710 2.43189   1
   0   1  -4 102.503 2.35287   2
   0   1   4 100.993 2.18472   1
   0   1  -4 99.7381 2.25029   4
   0   1   4 100.166 2.36622   3
   0   1  -4 99.8041 2.21350   5
   0   1   4 98.2851 2.41159   5
  -1  -1  -4 39.9076 1.10384   5
   1  -1   4 40.0186 1.00560   5
  -1  -1  -4 41.4555 1.08055   2
  -1  -1  -4 40.6424 1.11858   4
  -1  -1  -4 40.1789 0.96706   1
   1  -1   4 40.3793 0.98388   3
  -1   1  -4 38.7527 1.00677   5
  -1   1  -4 40.4522 1.07303   2
  -1   1  -4 40.4556 1.19302   1
   1   1   4 39.2994 1.10232   3
  -1   1  -4 40.4257 0.95894   4
   1   1   4 40.9494 1.15684   5
   2  -1   4 6.88084 0.31424   5
  -2  -1  -4 7.11086 0.36297   4
   2  -1   4 6.38467 0.28606   3
  -2  -1  -4 7.41888 0.30112   1
  -2  -1  -4 6.22225 0.32629   2
  -2   1  -4 7.08220 0.22925   4
   2   1   4 6.92642 0.35286   3
  -2   1  -4 6.34945 0.39566   1
  -2   1  -4 6.75445 0.31570   2
  -2   1  -4 6.46757 0.30489   5
   2   1   4 7.32606 0.38990   5
   3  -1   4 6.48596 0.31479   3
  -3  -1  -4 6.07018 0.34301   2
  -3  -1  -4 6.82253 0.37478   4
  -3  -1  -4 5.99207 0.31183   1
   3  -1   4 6.69758 0.33883   5
  -3   1  -4 5.71629 0.31828   5
  -3   1  -4 6.53419 0.21925   4
   3   1   4 5.89224 0.36106   4
   3   1   4 6.05006 0.34422   3
   3   1   4 6.35988 0.38119   5
  -3   1  -4 6.00743 0.41163   1
  -3   1  -4 6.23272 0.31511   2
   4  -1   4 1.12155 0.18348   5
  -4  -1  -4 1.10463 0.18900   2
  -4  -1  -4 1.14030 0.18670   1
  -4  -1  -4 1.29315 0.21332   4
   4  -1   4 0.86194 0.16063   3
  -4   1  -4 1.10249 0.10447   4
   4   1   4 0.98593 0.18662   4
   4   1   4 1.46044 0.21970   3
   4   1   4 1.21680 0.20989   5
  -4   1  -4 1.05807 0.21794   1
  -4   1  -4 1.19957 0.16411   2
   5  -1   4 6.96842 0.38219   3
   5  -1   4 6.65672 0.40845   5
  -5  -1  -4 6.56983 0.40029   2
  -5  -1  -4 6.67741 0.41440   4
  -5  -1  -4 6.54324 0.40701   1
  -5   1  -4 7.39577 0.36891   2
   5   1   4 7.36993 0.42306   3
  -5   1  -4 5.60534 0.45964   1
   5   1   4 6.63967 0.43167   4
   5   1   4 5.74308 0.40841   5
  -5   1  -4 6.56227 0.25989   4
  -6  -1  -4 4.82959 0.36990   4
   6  -1   4 5.00101 0.38859   5
   6  -1   4 4.82980 0.36094   3
  -6  -1  -4 4.44527 0.34584   2
  -6  -1  -4 4.78353 0.38127   1
  -6   1  -4 4.41229 0.29898   2
   6   1   4 4.21419 0.41529   3
   6   1   4 4.49461 0.43697   4
  -6   1  -4 3.87458 0.46986   1
  -6   1  -4 4.23308 0.22370   4
   6   1   4 4.74106 0.39838   5
   7  -1   4 6.52305 0.43095   3
   7  -1   4 6.59392 0.47802   5
  -7  -1  -4 5.86261 0.46498   1
  -7  -1  -4 5.61827 0.41990   4
  -7  -1  -4 4.90988 0.39542   2
   7   1   4 5.77956 0.43981   3
   7   1   4 6.46387 0.49696   5
  -7   1  -4 5.44938 0.35696   2
   7   1   4 6.23902 0.47031   4
  -7   1  -4 6.79740 0.55555   1
  -8  -1  -4 5.62748 0.53198   4
   8  -1   4 6.09246 0.49856   5
   8  -1   4 5.76490 0.46065   3
  -8  -1  -4 6.15090 0.44694   2
  -8  -1  -4 5.49803 0.58144   1
  -8   1  -4 5.17704 0.64391   1
   8   1   4 5.44670 0.54341   4
   8   1   4 5.81202 0.55104   3
  -8   1  -4 6.44111 0.40258   2
   8   1   4 5.78308 0.58706   5
  -9  -1  -4 0.37178 0.23813   1
  -9  -1  -4 0.54859 0.21405   2
   9  -1   4 0.69403 0.26358   5
   9  -1   4 0.23047 0.19711   3
  -9   1  -4 0.44286 0.25625   1
   9   1   4 0.74301 0.23273   3
   9   1   4 0.31959 0.20379   5
  -9   1  -4 0.88161 0.20416   2
   9   1   4 0.52555 0.29899   4
 -10  -1  -4 1.53221 0.39574   1
  10  -1   4 1.83502 0.35607   3
 -10  -1  -4 2.23280 0.35545   2
  10   1   4 1.72670 0.38696   3
 -10   1  -4 0.81305 0.34921   1
 -11  -1  -4 5.27468 0.71131   1
 -11  -1  -4 4.44368 0.51953   2
  11  -1   4 5.07131 0.55308   3
  11   1   4 6.81327 0.72329   3
 -11   1  -4 6.83764 0.85421   1
  12  -1   4 0.15197 0.22966   3
 -12   1  -4 0.45520 0.36522   1
  12   1   4 0.35654 0.29639   3
  13  -1   4 4.08188 0.55208   3
 -13   1  -4 4.84607 0.83105   1
  13   1   4 4.13612 0.60777   3
  15  -2  -4 0.48673 0.33417   3
 -15  -2   4 1.03505 0.46018   1
 -15   2   4 0.72579 0.46990   1
  14  -2  -4 -0.1850 0.23080   3
 -14  -2   4 0.01660 0.28048   1
  14   2  -4 0.50918 0.45807   4
  14   2  -4 -0.0598 0.20490   3
 -14   2   4 0.23595 0.31624   1
  13  -2  -4 0.83006 0.30132   3
 -13  -2   4 0.52010 0.28273   1
  13   2  -4 0.63546 0.25194   3
 -13   2   4 0.35468 0.32324   1
  13   2  -4 0.23191 0.36590   4
 -12  -2   4 0.14907 0.18328   2
 -12  -2   4 -0.2198 0.17831   1
  12  -2  -4 -0.0029 0.20384   3
  12   2  -4 -0.0587 0.27021   4
  12   2  -4 0.23437 0.16539   3
 -12   2   4 0.16219 0.24267   1
  12   2  -4 0.32590 0.17130   5
  11  -2  -4 0.47053 0.27168   5
 -11  -2   4 0.62498 0.24758   2
  11  -2  -4 0.16613 0.21012   3
 -11  -2   4 0.50677 0.27966   1
  11   2  -4 0.55809 0.29396   2
  11   2  -4 0.94295 0.24067   3
  11   2  -4 0.31112 0.17687   5
  11   2  -4 0.23574 0.26924   4
 -11   2   4 0.63692 0.27998   1
  10  -2  -4 5.07438 0.51443   5
 -10  -2   4 7.10746 0.68940   1
 -10  -2   4 4.91111 0.55203   2
  10  -2  -4 5.49807 0.50344   4
  10  -2  -4 6.09193 0.47811   3
 -10   2   4 7.07187 0.77624   1
  10   2  -4 5.62268 0.63596   2
  10   2  -4 5.30828 0.40851   3
  10   2  -4 6.83019 0.73988   4
  10   2  -4 5.76696 0.44089   5
  -9  -2   4 7.66350 0.56455   2
   9  -2  -4 8.92384 0.52229   4
   9  -2  -4 8.50727 0.51053   3
   9  -2  -4 9.90606 0.59112   5
  -9  -2   4 8.98157 0.58898   1
   9   2  -4 8.15486 0.46692   3
   9   2  -4 8.54006 0.78777   4
   9   2  -4 8.49137 0.51079   5
   9   2  -4 9.26078 0.68241   2
  -9   2   4 9.12578 0.68797   1
   8  -2  -4 25.6537 0.89404   4
  -8  -2   4 27.6262 1.03681   1
   8  -2  -4 25.2799 0.92678   3
   8  -2  -4 26.4087 0.99814   5
  -8  -2   4 27.2864 1.07242   2
   8   2  -4 25.9738 0.85475   3
   8   2  -4 25.9688 1.13417   4
  -8   2   4 24.8734 1.10605   1
   8   2  -4 23.3667 1.04987   2
   8   2  -4 25.8395 0.89932   5
  -7  -2   4 0.17306 0.12082   1
   7  -2  -4 0.19022 0.10414   4
   7  -2  -4 0.12732 0.10274   3
  -7  -2   4 0.20756 0.14636   2
   7  -2  -4 0.43898 0.15749   5
   7   2  -4 0.24107 0.17490   2
   7   2  -4 0.24588 0.09260   3
  -7   2   4 0.25725 0.16550   1
   7   2  -4 0.19649 0.09634   5
   7   2  -4 0.41331 0.18312   4
  -6  -2   4 9.47947 0.39130   5
   6  -2  -4 9.59429 0.42414   4
   6  -2  -4 11.2406 0.56516   5
  -6  -2   4 9.62070 0.50789   1
   6  -2  -4 9.87908 0.49787   3
  -6   2   4 9.55993 0.55492   1
   6   2  -4 9.79404 0.42376   5
   6   2  -4 9.55900 0.58936   4
   6   2  -4 9.31975 0.39138   3
   6   2  -4 10.6512 0.60793   2
  -5  -2   4 -0.0025 0.07054   1
   5  -2  -4 0.02662 0.06062   4
   5  -2  -4 -0.0327 0.03426   2
   5  -2  -4 -0.0525 0.07042   3
  -5  -2   4 -0.0008 0.05894   5
   5  -2  -4 0.10905 0.09471   5
  -5   2   4 -0.0052 0.02384   2
   5   2  -4 0.07795 0.13628   2
   5   2  -4 -0.0206 0.10218   4
  -5   2   4 0.00159 0.08917   1
   5   2  -4 -0.0389 0.04114   3
   5   2  -4 0.01389 0.04827   5
   4  -2  -4 28.7488 0.99663   5
   4  -2  -4 28.8746 0.94830   3
   4  -2  -4 30.4196 1.16786   5
  -4  -2   4 28.0455 0.94949   1
  -4  -2   4 28.8210 0.72394   5
   4  -2  -4 28.1743 0.83358   4
   4  -2  -4 29.2160 0.70042   2
   4   2  -4 28.8124 0.75492   3
  -4   2   4 26.7350 1.01563   5
   4   2  -4 27.5595 1.00223   2
   4   2  -4 28.8019 0.77988   5
  -4   2   4 27.6414 0.91664   1
  -4   2   4 27.0941 0.92674   3
   4   2  -4 27.7073 0.99114   4
   3  -2  -4 17.8706 0.49283   2
  -3  -2   4 17.7057 0.46360   5
   3  -2  -4 18.7628 0.61831   4
   3  -2  -4 17.6946 0.72922   5
   3  -2  -4 17.6814 0.73533   5
   3  -2  -4 17.6136 0.68550   3
  -3  -2   4 18.3991 0.70841   1
   3   2  -4 17.2803 0.72200   2
  -3   2   4 17.7658 0.68322   3
   3   2  -4 18.5495 0.50156   3
  -3   2   4 17.0407 0.71273   5
   3   2  -4 18.6121 0.52377   5
  -3   2   4 16.8539 0.73227   5
  -3   2   4 18.6700 0.63192   1
   3   2  -4 17.9788 0.70740   4
   2  -2  -4 17.9262 0.51989   2
   2  -2  -4 17.8347 0.72966   5
   2  -2  -4 17.2247 0.62054   4
  -2  -2   4 18.6134 0.48052   5
  -2  -2   4 18.5249 0.47208   3
  -2  -2   4 17.2216 0.69744   1
  -2  -2   4 17.8284 0.48759   5
   2   2  -4 19.2641 0.72684   1
   2   2  -4 17.5896 0.69262   2
   2   2  -4 18.3600 0.66744   4
  -2   2   4 17.3304 0.67280   3
   2   2  -4 17.7339 0.46839   3
   2   2  -4 17.8757 0.48477   5
  -2   2   4 16.8925 0.71046   5
  -2   2   4 17.8149 0.56665   1
  -1  -2   4 59.0183 1.33741   3
  -1  -2   4 60.3468 1.39989   5
   1  -2  -4 57.5742 1.55267   4
   1  -2  -4 57.7399 1.43284   2
  -1  -2   4 58.8313 1.35798   5
  -1  -2   4 57.5766 1.64108   1
   1   2  -4 58.7555 1.58764   2
   1   2  -4 60.5020 1.52847   4
  -1   2   4 59.8129 1.37741   1
   1   2  -4 59.2952 1.40168   5
  -1   2   4 58.6854 1.60298   3
   1   2  -4 57.1933 1.63477   1
  -1   2   4 58.2625 1.65738   5
   0  -2   4 1.55833 0.12367   5
   0  -2   4 1.65289 0.11617   3
   0  -2  -4 1.60445 0.20958   4
   0  -2  -4 1.29790 0.16009   2
   0   2  -4 1.61541 0.16872   5
   0   2  -4 1.58950 0.21243   2
   0   2  -4 2.05623 0.19892   4
   0   2  -4 1.90637 0.26452   1
   0   2   4 1.74996 0.23908   3
   0   2   4 1.57444 0.22890   5
  -1  -2  -4 3.33792 0.27390   4
   1  -2   4 3.43626 0.18967   3
  -1  -2  -4 3.54374 0.24756   2
   1  -2   4 3.46493 0.20360   5
  -1  -2  -4 2.90653 0.25668   5
  -1   2  -4 3.68650 0.23413   5
  -1   2  -4 4.00318 0.40946   1
   1   2   4 3.65421 0.28348   3
  -1   2  -4 3.68417 0.19572   4
  -1   2  -4 3.19709 0.24112   2
   1   2   4 3.75655 0.31338   5
  -2  -2  -4 0.84559 0.08085   1
  -2  -2  -4 0.56672 0.14827   4
   2  -2   4 0.84400 0.12690   3
  -2  -2  -4 0.87940 0.16683   2
   2  -2   4 0.62876 0.11831   5
  -2   2  -4 0.96176 0.10163   4
  -2   2  -4 0.49962 0.11551   2
   2   2   4 0.61455 0.16069   4
  -2   2  -4 0.63399 0.18001   1
   2   2   4 0.84701 0.16890   3
   2   2   4 0.92337 0.10998   1
   2   2   4 0.65496 0.17184   5
   3  -2   4 1.67951 0.20837   5
   3  -2   4 1.60297 0.19514   3
  -3  -2  -4 1.84218 0.24914   2
  -3  -2  -4 1.62071 0.24951   4
  -3  -2  -4 1.77642 0.14352   1
  -3   2  -4 1.97464 0.21872   2
   3   2   4 1.22493 0.22959   4
  -3   2  -4 1.36825 0.26045   1
   3   2   4 1.68444 0.26475   5
   3   2   4 1.67737 0.23894   3
  -4  -2  -4 13.9168 0.51742   1
   4  -2   4 14.2564 0.59393   5
  -4  -2  -4 14.2511 0.68288   4
  -4  -2  -4 13.9347 0.62820   2
   4  -2   4 14.6709 0.56009   3
   4   2   4 13.0638 0.67887   4
  -4   2  -4 14.3829 0.75865   1
   4   2   4 14.8227 0.65993   3
  -4   2  -4 13.3829 0.53306   2
   4   2   4 14.6171 0.70682   5
  -5  -2  -4 4.40245 0.42713   2
   5  -2   4 4.58627 0.35030   5
  -5  -2  -4 4.82209 0.39880   4
  -5  -2  -4 3.95052 0.29572   1
   5  -2   4 4.83211 0.33846   3
   5   2   4 4.03642 0.44523   4
   5   2   4 5.01609 0.39169   3
  -5   2  -4 4.15991 0.51418   1
   5   2   4 4.97699 0.41294   5
  -5   2  -4 4.32193 0.28675   2
   6  -2   4 0.09111 0.13147   5
   6  -2   4 0.23964 0.16554   3
  -6  -2  -4 -0.0053 0.10781   4
  -6  -2  -4 0.04790 0.10262   2
  -6  -2  -4 0.03162 0.10143   1
  -6   2  -4 -0.0058 0.10967   1
   6   2   4 0.06908 0.12782   5
  -6   2  -4 -0.0290 0.06868   2
   6   2   4 0.05532 0.12822   4
   6   2   4 -0.0072 0.09336   3
  -7  -2  -4 0.18564 0.12800   2
   7  -2   4 0.44509 0.19299   3
  -7  -2  -4 0.47367 0.18691   1
   7  -2   4 0.48909 0.20828   5
  -7  -2  -4 0.67134 0.21908   4
   7   2   4 0.33962 0.18073   5
   7   2   4 0.62638 0.22895   4
  -7   2  -4 0.33224 0.19968   1
  -7   2  -4 0.43479 0.12851   2
   7   2   4 0.83009 0.23510   3
  -8  -2  -4 3.14299 0.41898   1
   8  -2   4 3.33062 0.43335   5
  -8  -2  -4 3.15375 0.41115   2
  -8  -2  -4 3.51679 0.46812   4
   8  -2   4 3.71404 0.42794   3
   8   2   4 2.94903 0.43729   3
  -8   2  -4 2.82971 0.50574   1
  -8   2  -4 2.95211 0.31614   2
   8   2   4 3.22370 0.47743   5
   8   2   4 3.41633 0.49022   4
   9  -2   4 2.00882 0.37820   5
  -9  -2  -4 1.57909 0.31943   2
  -9  -2  -4 2.02151 0.39183   1
   9  -2   4 1.31360 0.29439   3
  -9  -2  -4 1.73887 0.36114   4
  -9   2  -4 2.60584 0.53843   1
   9   2   4 2.45500 0.40209   3
   9   2   4 1.75860 0.39204   4
   9   2   4 2.29021 0.41482   5
 -10  -2  -4 0.04482 0.16547   2
  10  -2   4 -0.2306 0.19715   3
  10   2   4 -0.1034 0.23623   4
  10   2   4 -0.0615 0.17941   3
 -10   2  -4 0.25743 0.27785   1
  11  -2   4 0.28056 0.24012   3
 -11  -2  -4 0.42265 0.21920   2
  11   2   4 0.45293 0.25741   3
 -11   2  -4 0.02404 0.27683   1
  12  -2   4 2.00996 0.40804   3
 -12  -2  -4 1.89409 0.39755   2
  12   2   4 2.70197 0.52938   3
 -12   2  -4 2.47414 0.62833   1
  13  -2   4 1.42316 0.40576   3
  13   2   4 1.35162 0.42814   3
 -13   2  -4 1.32432 0.52381   1
 -14  -3   4 2.53373 0.57663   1
  14  -3  -4 2.74733 0.49331   3
 -14   3   4 2.63853 0.63515   1
  14   3  -4 2.07736 0.62577   4
 -13  -3   4 3.14583 0.51187   2
 -13  -3   4 4.41925 0.66445   1
  13  -3  -4 4.33784 0.53225   3
  13   3  -4 4.71411 0.76158   4
 -13   3   4 5.12956 0.81465   1
 -12  -3   4 0.50639 0.26624   2
  12  -3  -4 -0.0849 0.22358   3
 -12  -3   4 0.45734 0.31499   1
  12   3  -4 0.24299 0.35402   4
  12   3  -4 0.54036 0.21953   3
 -12   3   4 -0.0370 0.24336   1
 -11  -3   4 0.65278 0.29545   1
  11  -3  -4 0.50731 0.31878   5
 -11  -3   4 0.96024 0.29977   2
  11  -3  -4 -0.0235 0.20384   3
  11   3  -4 0.67666 0.36537   2
 -11   3   4 0.61553 0.32843   1
  11   3  -4 0.78191 0.23114   3
  11   3  -4 0.27076 0.30484   4
  11   3  -4 0.60517 0.25274   5
  10  -3  -4 43.6906 1.52384   5
  10  -3  -4 40.0342 1.40939   3
 -10  -3   4 43.3564 1.54800   1
 -10  -3   4 40.8115 1.59256   2
  10   3  -4 42.2119 1.76640   4
  10   3  -4 39.6108 1.45001   5
 -10   3   4 45.3398 1.79059   1
  10   3  -4 42.2957 1.40185   3
  10   3  -4 43.3985 1.69050   2
  -9  -3   4 0.15122 0.17406   1
   9  -3  -4 0.50473 0.19880   3
  -9  -3   4 -0.0403 0.16198   2
   9  -3  -4 0.22093 0.19009   5
   9   3  -4 -0.0763 0.21348   4
  -9   3   4 -0.1445 0.17610   1
   9   3  -4 0.15224 0.15119   3
   9   3  -4 -0.0009 0.14932   5
   9   3  -4 -0.1761 0.16686   2
  -8  -3   4 43.5436 1.57309   2
   8  -3  -4 45.1997 1.45350   3
   8  -3  -4 45.1861 1.52008   5
   8  -3  -4 44.1332 1.27439   4
  -8  -3   4 45.1622 1.47487   1
   8   3  -4 41.9389 1.32724   3
   8   3  -4 46.4148 1.42808   5
   8   3  -4 43.2704 1.68776   4
   8   3  -4 46.0466 1.66073   2
  -8   3   4 42.9440 1.63729   1
  -7  -3   4 12.3451 0.72332   2
  -7  -3   4 13.5286 0.66007   1
   7  -3  -4 12.3611 0.68677   5
   7  -3  -4 12.3031 0.51712   4
   7  -3  -4 14.0382 0.68037   3
   7   3  -4 13.2208 0.60748   5
  -7   3   4 12.8500 0.75797   1
   7   3  -4 12.5678 0.77076   4
   7   3  -4 12.1083 0.74977   2
   7   3  -4 13.0506 0.56930   3
  -6  -3   4 -0.0119 0.09925   1
   6  -3  -4 0.05628 0.08013   4
   6  -3  -4 0.18679 0.13073   3
   6  -3  -4 0.10890 0.13822   5
  -6  -3   4 0.07986 0.12406   2
  -6  -3   4 0.05028 0.08632   5
   6   3  -4 -0.0428 0.11773   4
   6   3  -4 -0.0800 0.12686   2
   6   3  -4 -0.0232 0.06961   3
  -6   3   4 -0.0745 0.08060   1
   6   3  -4 0.08345 0.09327   5
   5  -3  -4 9.34624 0.58580   5
  -5  -3   4 9.82594 0.37883   5
   5  -3  -4 9.44469 0.54031   3
   5  -3  -4 9.72701 0.42768   4
  -5  -3   4 8.48418 0.50179   1
   5   3  -4 9.62158 0.45281   5
  -5   3   4 9.14833 0.52657   3
  -5   3   4 9.31395 0.54691   1
   5   3  -4 9.59689 0.42518   3
   5   3  -4 8.45111 0.58216   2
   5   3  -4 9.03145 0.59327   4
   4  -3  -4 2.81826 0.22925   4
   4  -3  -4 2.40241 0.34546   5
   4  -3  -4 2.26167 0.30070   3
   4  -3  -4 2.33713 0.12575   2
  -4  -3   4 2.41868 0.31304   1
  -4  -3   4 2.64516 0.18184   5
  -4   3   4 2.38578 0.30251   1
   4   3  -4 1.83858 0.29856   4
   4   3  -4 2.56772 0.20513   3
   4   3  -4 2.56716 0.22017   5
   4   3  -4 2.22158 0.33875   2
  -4   3   4 2.25583 0.30173   3
   3  -3  -4 47.7402 1.34842   4
   3  -3  -4 47.0559 1.46709   3
  -3  -3   4 46.1113 1.45935   1
   3  -3  -4 48.4154 1.55037   5
  -3  -3   4 46.9036 1.21318   5
   3  -3  -4 47.3141 1.15513   2
   3   3  -4 48.2873 1.23980   3
   3   3  -4 46.5621 1.50294   2
   3   3  -4 49.5057 1.50711   4
   3   3  -4 48.1380 1.27850   5
  -3   3   4 49.1790 1.37783   1
  -3   3   4 47.8958 1.54016   5
  -3   3   4 48.5785 1.47543   3
  -2  -3   4 13.5436 0.48098   3
  -2  -3   4 13.8493 0.66664   1
   2  -3  -4 13.4813 0.70157   5
  -2  -3   4 14.0736 0.50707   5
   2  -3  -4 14.9026 0.48910   2
  -2  -3   4 13.3267 0.50538   5
   2  -3  -4 13.8754 0.59164   4
   2   3  -4 13.6420 0.63117   4
   2   3  -4 14.7409 0.68770   1
   2   3  -4 15.3440 0.69336   2
  -2   3   4 14.5636 0.55234   1
   2   3  -4 14.1323 0.48279   3
   2   3  -4 13.4024 0.50080   5
  -2   3   4 13.8191 0.70484   5
  -1  -3   4 6.77597 0.33516   5
  -1  -3   4 6.90475 0.46591   1
  -1  -3   4 6.89345 0.35548   5
   1  -3  -4 6.78587 0.41013   4
  -1  -3   4 6.44700 0.30520   3
   1  -3  -4 7.19696 0.34297   2
   1  -3  -4 6.60206 0.47272   5
   1   3  -4 6.40283 0.42201   2
  -1   3   4 7.10606 0.32373   1
  -1   3   4 8.01459 0.47839   3
   1   3  -4 7.40619 0.48422   1
  -1   3   4 6.49531 0.46936   5
   1   3  -4 7.16845 0.40892   4
   1   3  -4 7.50254 0.31781   3
   0  -3   4 56.6512 1.52322   5
   0  -3   4 56.4729 1.41666   3
   0  -3  -4 57.9185 1.51594   2
   0  -3   4 56.1561 1.45817   5
   0   3  -4 58.3597 1.61410   2
   0   3  -4 55.5554 1.71434   1
   0   3   4 53.7126 1.71646   5
   0   3  -4 56.8543 1.52383   4
   0   3   4 57.4896 1.32442   1
   0   3  -4 56.5770 1.52531   5
   0   3   4 54.4735 1.65256   3
   1  -3   4 8.30701 0.44478   5
  -1  -3  -4 8.63567 0.50575   4
  -1  -3  -4 7.62091 0.42277   2
   1  -3   4 8.86855 0.37908   3
   1  -3   4 8.86764 0.40655   5
   1   3   4 7.63510 0.48658   3
   1   3   4 8.81527 0.55322   5
  -1   3  -4 8.84688 0.39466   4
  -1   3  -4 8.89862 0.46215   2
   1   3   4 7.77461 0.49815   4
  -1   3  -4 8.38398 0.54802   1
   2  -3   4 0.41990 0.11348   3
  -2  -3  -4 0.54290 0.18313   4
   2  -3   4 0.12550 0.08027   5
  -2  -3  -4 0.21636 0.11375   2
  -2   3  -4 0.32784 0.14941   5
  -2   3  -4 0.31842 0.17391   1
  -2   3  -4 0.31833 0.08476   4
   2   3   4 0.40834 0.16983   5
  -2   3  -4 0.30486 0.11756   2
   2   3   4 0.02631 0.11802   4
   2   3   4 0.26025 0.13771   3
   3  -3   4 17.0789 0.63080   3
  -3  -3  -4 17.3965 0.49131   1
  -3  -3  -4 16.1990 0.72636   2
   3  -3   4 17.5472 0.45211   4
   3  -3   4 17.2922 0.44994   4
   3  -3   4 17.8585 0.67858   5
   3   3   4 16.9282 0.82899   5
   3   3   4 17.3627 0.84030   4
   3   3   4 19.1196 0.81499   3
  -3   3  -4 17.8452 0.46193   4
  -3   3  -4 17.6131 0.88090   1
  -3   3  -4 18.3775 0.67880   2
  -4  -3  -4 0.47925 0.18654   4
   4  -3   4 0.07305 0.10857   5
  -4  -3  -4 0.28116 0.13594   2
   4  -3   4 0.19734 0.11944   3
  -4  -3  -4 0.33546 0.09627   1
   4   3   4 0.46462 0.19447   3
   4   3   4 0.16882 0.15463   5
   4   3   4 0.06733 0.12077   4
  -4   3  -4 0.04422 0.07747   2
  -4   3  -4 0.32750 0.16399   1
  -5  -3  -4 -0.0665 0.09454   2
   5  -3   4 0.20653 0.13569   3
   5  -3   4 -0.0796 0.09486   5
  -5  -3  -4 0.14609 0.12096   4
  -5  -3  -4 -0.0009 0.07891   1
   5   3   4 -0.0210 0.11039   4
  -5   3  -4 0.03857 0.15635   1
   5   3   4 -0.0674 0.12555   5
   5   3   4 0.17868 0.13342   3
  -5   3  -4 0.05315 0.09004   2
   6  -3   4 9.62594 0.53309   3
  -6  -3  -4 8.98811 0.64110   4
   6  -3   4 9.25980 0.55813   5
  -6  -3  -4 9.26927 0.47087   1
  -6  -3  -4 10.9989 0.63652   2
   6   3   4 9.95592 0.63702   3
   6   3   4 8.54044 0.64756   4
  -6   3  -4 10.0156 0.74707   1
  -6   3  -4 9.06362 0.45947   2
   6   3   4 9.51486 0.65760   5
  -7  -3  -4 1.07984 0.29620   4
   7  -3   4 1.18914 0.30513   5
  -7  -3  -4 0.73647 0.24345   2
   7  -3   4 0.86245 0.25024   3
   7   3   4 1.21524 0.31017   3
   7   3   4 0.75753 0.27389   4
  -7   3  -4 0.49199 0.25657   1
   7   3   4 0.56405 0.25230   5
  -8  -3  -4 15.3506 0.91127   4
  -8  -3  -4 16.8937 0.87142   2
   8  -3   4 15.9880 0.84394   5
   8  -3   4 16.8851 0.80521   3
   8   3   4 17.2254 1.00423   4
  -8   3  -4 14.6011 1.01955   1
   8   3   4 17.4529 1.00003   5
   8   3   4 16.3347 0.91027   3
  -9  -3  -4 11.8981 0.80320   4
   9  -3   4 10.7787 0.67591   3
  -9  -3  -4 10.6179 0.72353   2
   9   3   4 9.97809 0.79635   4
   9   3   4 8.72900 0.69828   3
  -9   3  -4 11.0777 1.10275   1
  10  -3   4 -0.5249 0.19407   3
 -10  -3  -4 0.06582 0.21653   4
 -10  -3  -4 0.19878 0.21626   2
 -10   3  -4 0.00184 0.23957   1
  10   3   4 -0.2197 0.20047   3
  10   3   4 0.30904 0.31420   4
  11  -3   4 8.76647 0.67189   3
 -11  -3  -4 8.54222 0.68151   2
  11   3   4 9.84369 0.95291   3
 -11   3  -4 7.22394 0.97677   1
  12  -3   4 0.21945 0.29458   3
 -12  -3  -4 0.83209 0.32569   2
 -12   3  -4 0.02573 0.39555   1
  12   3   4 0.84876 0.38391   3
 -13  -3  -4 0.13229 0.26041   2
  13   3   4 0.13629 0.37665   3
 -14  -4   4 3.82417 0.67955   1
  14  -4  -4 2.95635 0.51997   3
 -14  -4   4 1.86057 0.47525   2
 -14   4   4 2.44675 0.67454   1
  14   4  -4 2.84761 0.71253   4
 -13  -4   4 1.09522 0.37552   2
 -13  -4   4 0.92542 0.37767   1
  13  -4  -4 0.22195 0.29577   3
 -13   4   4 0.56630 0.38121   1
  13   4  -4 0.44720 0.49352   4
 -12  -4   4 -0.1355 0.23156   1
  12  -4  -4 -0.2540 0.16588   3
 -12  -4   4 0.54512 0.27153   2
 -12   4   4 0.05247 0.26765   1
  12   4  -4 0.65816 0.37773   4
 -11  -4   4 -0.1029 0.22685   2
 -11  -4   4 -0.0130 0.22453   1
  11  -4  -4 0.17062 0.24472   3
  11   4  -4 0.51050 0.35188   4
 -11   4   4 0.01947 0.25687   1
  11   4  -4 0.40236 0.34055   2
  10  -4  -4 -0.1668 0.22003   5
 -10  -4   4 -0.0022 0.18912   2
  10  -4  -4 0.31325 0.21780   3
 -10  -4   4 0.48025 0.24963   1
 -10   4   4 0.32398 0.28997   1
  10   4  -4 0.36915 0.30457   2
  10   4  -4 0.22022 0.27580   4
  10   4  -4 0.77916 0.24917   3
  -9  -4   4 30.2360 1.34551   2
   9  -4  -4 30.1653 1.28414   5
  -9  -4   4 29.5668 1.20557   1
   9  -4  -4 28.5973 1.19261   3
  -9   4   4 28.1466 1.39310   1
   9   4  -4 33.5032 1.18952   3
   9   4  -4 29.6644 1.47418   4
   9   4  -4 33.1623 1.25867   5
   9   4  -4 30.8477 1.43449   2
  -8  -4   4 57.8789 1.79985   1
   8  -4  -4 55.9117 1.81376   3
   8  -4  -4 55.0585 1.57461   4
  -8  -4   4 57.9669 1.98482   2
   8  -4  -4 57.8559 1.91536   5
  -8   4   4 57.1460 2.03841   1
   8   4  -4 57.4222 1.72086   3
   8   4  -4 57.2743 2.11912   4
   8   4  -4 58.2341 1.80023   5
   8   4  -4 57.1027 2.04735   2
  -7  -4   4 0.10261 0.14012   1
   7  -4  -4 -0.0159 0.12442   3
   7  -4  -4 0.05910 0.16895   5
  -7  -4   4 -0.1045 0.12135   2
   7  -4  -4 0.04149 0.10482   4
   7   4  -4 0.11603 0.13083   3
   7   4  -4 0.05897 0.17648   4
   7   4  -4 0.11501 0.19348   2
   7   4  -4 -0.0084 0.11745   5
  -7   4   4 0.16138 0.18265   1
   6  -4  -4 0.24199 0.17371   5
   6  -4  -4 0.28603 0.12681   4
  -6  -4   4 0.03143 0.16347   2
  -6  -4   4 0.28790 0.14702   1
   6  -4  -4 0.22965 0.16928   3
   6   4  -4 0.47344 0.22995   4
   6   4  -4 0.13863 0.11484   3
  -6   4   4 0.16288 0.17736   1
   6   4  -4 0.39010 0.15355   5
   6   4  -4 0.28515 0.19873   2
  -5  -4   4 5.24523 0.42324   1
   5  -4  -4 6.16381 0.36370   4
  -5  -4   4 5.68478 0.33682   5
   5  -4  -4 5.39993 0.52520   3
   5  -4  -4 5.83067 0.60640   5
   5   4  -4 5.44845 0.58843   2
  -5   4   4 5.37725 0.45958   1
   5   4  -4 6.20056 0.63341   4
   5   4  -4 5.79370 0.40553   5
   5   4  -4 5.42943 0.36206   3
  -5   4   4 6.57575 0.48482   3
  -4  -4   4 2.94931 0.37386   1
  -4  -4   4 3.81604 0.28289   5
   4  -4  -4 3.03185 0.41911   5
   4  -4  -4 3.41212 0.41458   3
   4  -4  -4 3.08548 0.17736   2
   4  -4  -4 3.43736 0.34117   4
  -4   4   4 3.14999 0.40038   3
   4   4  -4 2.82044 0.30132   3
  -4   4   4 2.55768 0.34301   1
   4   4  -4 2.73959 0.41053   4
   4   4  -4 2.82417 0.32188   5
   4   4  -4 3.58418 0.46995   2
  -3  -4   4 59.5828 1.64174   5
  -3  -4   4 58.7072 1.56934   5
   3  -4  -4 57.6492 1.66564   4
   3  -4  -4 56.6979 1.89277   5
   3  -4  -4 58.0313 1.82394   3
  -3  -4   4 57.1297 1.78623   1
   3  -4  -4 58.6315 1.46420   2
  -3   4   4 55.8975 1.87907   5
  -3   4   4 63.2265 1.73713   1
   3   4  -4 61.4612 1.83817   1
   3   4  -4 59.0856 1.57700   3
   3   4  -4 60.5762 1.86819   4
   3   4  -4 60.0011 1.87701   2
   3   4  -4 56.0426 1.61684   5
  -3   4   4 58.1366 1.81931   3
  -2  -4   4 84.3777 2.14528   3
  -2  -4   4 84.6406 2.18867   5
   2  -4  -4 84.7152 2.10362   2
   2  -4  -4 86.4188 2.52576   5
  -2  -4   4 86.0061 2.21256   5
  -2  -4   4 83.5113 2.41518   1
   2  -4  -4 84.6508 2.29699   4
   2   4  -4 86.2533 2.20463   5
  -2   4   4 83.1718 2.50487   5
   2   4  -4 88.4360 2.44295   2
   2   4  -4 87.4088 2.40475   4
  -2   4   4 88.5347 2.24286   1
   2   4  -4 90.1849 2.45325   1
  -2   4   4 85.9939 2.42695   3
   2   4  -4 87.4160 2.15137   3
   1  -4  -4 5.21511 0.40132   4
  -1  -4   4 5.66335 0.34853   3
   1  -4  -4 5.82075 0.59779   5
  -1  -4   4 5.29770 0.36104   5
   1  -4  -4 4.66570 0.32129   2
  -1  -4   4 5.26442 0.38701   5
  -1  -4   4 4.62228 0.50878   1
   1   4  -4 5.35781 0.40303   4
   1   4  -4 5.78656 0.43644   2
   1   4  -4 6.13956 0.48808   1
  -1   4   4 4.82192 0.55161   5
  -1   4   4 5.74939 0.33769   1
   1   4  -4 5.29076 0.32244   3
  -1   4   4 4.73629 0.50606   3
   0  -4   4 4.58452 0.34174   5
   0  -4  -4 5.26590 0.42289   4
   0  -4  -4 4.25374 0.32149   2
   0  -4   4 5.35064 0.33010   3
   0  -4  -4 5.12484 0.28786   1
   0  -4   4 4.77973 0.38370   5
   0   4  -4 5.47881 0.50406   2
   0   4  -4 5.06451 0.31749   3
   0   4  -4 5.73321 0.59666   1
   0   4   4 4.71236 0.27192   1
   0   4   4 5.31179 0.56732   5
   0   4  -4 4.20450 0.35804   5
   0   4   4 5.97119 0.56668   3
   0   4  -4 5.20294 0.37490   4
  -1  -4  -4 0.00188 0.06335   1
   1  -4   4 -0.0118 0.08084   3
   1  -4   4 0.00287 0.09636   5
  -1  -4  -4 -0.0458 0.08172   2
  -1  -4  -4 -0.0047 0.09463   4
  -1   4  -4 -0.0305 0.11256   1
  -1   4  -4 0.00756 0.07272   4
   1   4   4 -0.0724 0.11238   5
   1   4   4 0.04686 0.12718   3
  -1   4  -4 -0.0495 0.08430   2
   1   4   4 -0.0048 0.11477   4
   2  -4   4 0.44956 0.14634   5
  -2  -4  -4 0.16379 0.14601   4
  -2  -4  -4 0.32770 0.06890   1
  -2  -4  -4 0.13705 0.11993   2
   2  -4   4 0.33474 0.12570   3
   2   4   4 0.44675 0.18664   3
   2   4   4 0.30817 0.17153   5
  -2   4  -4 0.53206 0.22152   1
  -2   4  -4 0.26532 0.10311   4
  -2   4  -4 0.36721 0.15142   2
   2   4   4 0.45532 0.18071   4
  -3  -4  -4 -0.0113 0.11481   4
  -3  -4  -4 0.00882 0.11710   2
   3  -4   4 0.05221 0.10353   3
  -3  -4  -4 0.03470 0.06605   1
   3  -4   4 -0.1178 0.08497   5
   3  -4   4 0.10314 0.08772   4
   3   4   4 -0.0421 0.13183   5
   3   4   4 0.06788 0.13807   3
  -3   4  -4 0.05336 0.06365   4
  -3   4  -4 0.01773 0.09533   2
   3   4   4 -0.0236 0.11800   4
  -3   4  -4 0.15797 0.18368   1
   4  -4   4 2.75295 0.30058   3
  -4  -4  -4 2.48445 0.35813   2
  -4  -4  -4 2.24700 0.39447   4
   4  -4   4 2.37740 0.31652   5
   4   4   4 2.50074 0.42822   5
   4   4   4 3.06837 0.43295   3
  -4   4  -4 2.13764 0.40319   1
  -4   4  -4 2.71961 0.32463   2
   4   4   4 2.28540 0.39848   4
   5  -4   4 0.21647 0.14970   3
   5  -4   4 0.43624 0.18777   5
  -5  -4  -4 0.42825 0.19434   2
  -5  -4  -4 0.53074 0.22889   4
   5   4   4 0.53431 0.22793   3
  -5   4  -4 0.75887 0.18172   2
  -5   4  -4 0.51005 0.24494   1
   5   4   4 0.33566 0.21701   4
   5   4   4 0.71053 0.27742   5
   6  -4   4 5.34535 0.42434   3
  -6  -4  -4 4.61174 0.59029   4
   6  -4   4 4.25513 0.45928   5
  -6  -4  -4 4.60439 0.52757   2
  -6   4  -4 5.02109 0.70370   1
   6   4   4 4.61751 0.57710   3
   6   4   4 5.39573 0.64735   5
   6   4   4 5.15841 0.62339   4
   7  -4   4 0.13142 0.20363   3
  -7  -4  -4 0.25050 0.19649   4
   7  -4   4 0.19537 0.19887   5
  -7  -4  -4 -0.0695 0.13419   2
   7   4   4 0.07972 0.18970   3
  -7   4  -4 0.00172 0.17448   1
   7   4   4 0.14529 0.24321   5
   7   4   4 0.19953 0.21401   4
   8  -4   4 1.67753 0.32909   3
   8  -4   4 1.59146 0.37100   5
  -8  -4  -4 1.51319 0.38056   4
  -8  -4  -4 1.44281 0.34868   2
  -8   4  -4 1.67454 0.46258   1
   8   4   4 1.83301 0.42361   5
   8   4   4 1.91123 0.46487   4
   8   4   4 2.10147 0.43843   3
   9  -4   4 0.10618 0.23939   3
  -9  -4  -4 0.41047 0.24841   2
  -9  -4  -4 -0.1209 0.18995   4
   9   4   4 0.13282 0.28722   4
   9   4   4 0.10324 0.21027   3
  -9   4  -4 0.19736 0.30555   1
 -10  -4  -4 0.73811 0.34242   4
 -10  -4  -4 1.14834 0.35766   2
  10  -4   4 0.90314 0.35861   3
  10   4   4 0.07666 0.34118   4
 -10   4  -4 1.28915 0.45976   1
  10   4   4 1.01048 0.37786   3
  11  -4   4 0.17221 0.28008   3
 -11  -4  -4 0.22554 0.24786   2
 -11  -4  -4 -0.1611 0.23358   4
  11   4   4 0.18004 0.28897   3
 -11   4  -4 -0.1168 0.32255   1
  11   4   4 -0.2618 0.34567   4
 -12  -4  -4 0.92223 0.36357   2
  12  -4   4 0.63234 0.39228   3
  12   4   4 1.27674 0.44979   3
 -12   4  -4 0.59147 0.50541   1
  13  -5  -4 0.42705 0.36128   3
 -13  -5   4 1.16687 0.41548   2
 -13   5   4 1.06262 0.52548   1
  13   5  -4 0.13132 0.45710   4
 -12  -5   4 0.74948 0.32945   2
  12  -5  -4 0.41649 0.28749   3
 -12  -5   4 0.12681 0.26949   1
  12   5  -4 0.61765 0.39053   4
 -12   5   4 -0.1375 0.30884   1
  11  -5  -4 2.13931 0.42008   3
 -11  -5   4 2.35448 0.47555   1
 -11  -5   4 2.14509 0.48396   2
  11   5  -4 1.77824 0.51063   4
  11   5  -4 2.23402 0.56760   2
 -11   5   4 2.15609 0.54996   1
  10  -5  -4 8.53852 0.68349   3
 -10  -5   4 5.93006 0.74937   2
 -10  -5   4 9.15538 0.68760   1
 -10   5   4 7.59346 0.92894   1
  10   5  -4 6.33650 0.86752   4
  10   5  -4 8.67264 0.95597   2
  -9  -5   4 23.1345 1.05466   1
   9  -5  -4 20.2798 1.04677   3
  -9  -5   4 22.4422 1.23148   2
   9   5  -4 22.4559 1.32960   4
  -9   5   4 23.5958 1.31310   1
   9   5  -4 22.6803 1.30722   2
   8  -5  -4 5.65928 0.63561   5
   8  -5  -4 4.01611 0.52728   3
  -8  -5   4 5.27996 0.67335   2
  -8  -5   4 5.35060 0.55803   1
  -8   5   4 4.57312 0.64685   1
   8   5  -4 4.42052 0.65665   4
   8   5  -4 4.57400 0.66517   2
  -7  -5   4 0.97608 0.32598   2
   7  -5  -4 0.29036 0.17204   4
  -7  -5   4 0.47093 0.20355   1
   7  -5  -4 0.26381 0.23026   5
   7  -5  -4 0.46411 0.23276   3
  -7   5   4 0.71868 0.29787   1
   7   5  -4 0.38772 0.26458   2
   7   5  -4 0.19989 0.27723   5
   7   5  -4 0.25951 0.23647   4
   7   5  -4 0.53817 0.20528   3
  -6  -5   4 3.36937 0.52056   2
  -6  -5   4 2.15144 0.34676   1
   6  -5  -4 2.09160 0.27529   4
   6  -5  -4 1.63202 0.35994   5
   6  -5  -4 1.50736 0.32353   3
   6   5  -4 2.20556 0.34890   5
   6   5  -4 2.34117 0.33813   3
  -6   5   4 2.08283 0.36533   3
   6   5  -4 1.69968 0.41470   2
   6   5  -4 1.99132 0.41317   4
  -6   5   4 2.86436 0.45771   1
   5  -5  -4 2.83719 0.46504   5
  -5  -5   4 4.10817 0.54498   2
   5  -5  -4 2.39347 0.38882   3
  -5  -5   4 2.89015 0.41244   1
   5  -5  -4 3.13714 0.34209   4
   5   5  -4 2.45460 0.44391   4
  -5   5   4 3.06082 0.45188   1
   5   5  -4 3.20173 0.40232   5
   5   5  -4 3.05851 0.51007   2
   5   5  -4 2.99756 0.36828   3
  -5   5   4 2.57982 0.39912   3
  -4  -5   4 11.3475 0.68728   1
  -4  -5   4 11.3418 0.64654   5
   4  -5  -4 12.1190 0.61362   4
   4  -5  -4 11.8842 0.78580   5
   4  -5  -4 11.6866 0.74058   3
   4   5  -4 11.8918 0.64517   5
  -4   5   4 12.8369 0.72325   1
   4   5  -4 12.2360 0.79427   4
   4   5  -4 12.2753 0.79822   2
   4   5  -4 11.2360 0.58648   3
  -4   5   4 11.0046 0.70410   3
  -3  -5   4 2.44448 0.34768   5
   3  -5  -4 1.93083 0.36317   3
   3  -5  -4 3.02237 0.37014   4
  -3  -5   4 2.76862 0.39707   1
   3  -5  -4 1.77771 0.37828   5
   3  -5  -4 2.68256 0.26417   2
   3   5  -4 3.02952 0.48329   2
   3   5  -4 2.85279 0.37378   5
   3   5  -4 2.34834 0.40529   4
   3   5  -4 3.44241 0.46446   1
  -3   5   4 3.34351 0.50703   5
  -3   5   4 2.50939 0.40302   3
   3   5  -4 2.14810 0.29912   3
  -3   5   4 2.37737 0.35028   1
   2  -5  -4 2.12018 0.40858   5
   2  -5  -4 1.80944 0.25449   2
   2  -5  -4 1.77818 0.31776   4
  -2  -5   4 2.19134 0.29519   3
  -2  -5   4 2.05043 0.32103   5
  -2  -5   4 2.61715 0.40511   1
  -2   5   4 1.90574 0.37457   5
   2   5  -4 1.78931 0.26697   3
   2   5  -4 2.33702 0.32284   5
  -2   5   4 2.20846 0.31206   1
   2   5  -4 2.29724 0.37173   4
   2   5  -4 2.11443 0.38208   1
  -2   5   4 1.72564 0.33698   3
   2   5  -4 1.81528 0.36032   2
  -1  -5   4 2.03931 0.30628   5
   1  -5  -4 1.91511 0.32705   4
  -1  -5   4 2.25064 0.30341   3
  -1  -5   4 1.99997 0.37259   1
   1  -5  -4 2.33817 0.44212   5
   1  -5  -4 2.49394 0.30879   2
  -1   5   4 2.13809 0.40697   5
   1   5  -4 2.34985 0.29462   3
   1   5  -4 1.73649 0.33701   2
  -1   5   4 2.23240 0.29480   1
   1   5  -4 2.38937 0.40553   1
   1   5  -4 2.49470 0.36744   4
  -1   5   4 2.55711 0.41795   3
   0  -5   4 0.87713 0.26793   1
   0  -5  -4 1.01618 0.31529   5
   0  -5   4 0.84548 0.22016   5
   0  -5  -4 0.91608 0.23134   4
   0  -5  -4 1.21583 0.21651   1
   0  -5  -4 0.63080 0.18251   2
   0  -5   4 1.09947 0.22671   3
   0   5   4 0.66152 0.24322   3
   0   5  -4 1.35411 0.34177   1
   0   5   4 1.21670 0.30725   5
   0   5  -4 0.99552 0.26495   2
   0   5  -4 1.00004 0.23242   4
   0   5   4 1.33870 0.21216   1
   0   5  -4 0.94443 0.19814   3
   1  -5   4 0.74683 0.18980   3
   1  -5   4 0.47471 0.17804   5
  -1  -5  -4 0.73724 0.20415   2
  -1  -5  -4 1.37653 0.31623   4
   1   5   4 0.63016 0.26741   3
  -1   5  -4 0.98841 0.21633   4
   1   5   4 1.34353 0.32828   4
  -1   5  -4 1.26030 0.27935   2
  -1   5  -4 0.72488 0.26666   1
   1   5   4 1.01881 0.32439   5
  -2  -5  -4 26.0576 1.16819   4
  -2  -5  -4 24.4518 1.01743   2
   2  -5   4 25.7112 0.89900   4
   2  -5   4 24.4012 0.92422   3
   2  -5   4 24.5500 0.98714   5
  -2   5  -4 24.1752 1.00245   2
  -2   5  -4 27.1149 0.92896   4
  -2   5  -4 26.3674 1.25165   1
   2   5   4 25.6651 1.22835   5
   2   5   4 24.7790 1.13582   3
   2   5   4 25.2307 1.18963   4
   3  -5   4 -0.0355 0.11680   3
  -3  -5  -4 0.03833 0.15414   4
   3  -5   4 0.11470 0.14428   5
  -3  -5  -4 0.15063 0.16426   2
  -3   5  -4 0.19905 0.20998   1
   3   5   4 0.18628 0.20366   3
   3   5   4 0.07337 0.17775   4
   3   5   4 0.10947 0.19119   5
  -3   5  -4 0.25912 0.15419   2
   4  -5   4 8.80899 0.57264   5
  -4  -5  -4 7.63453 0.57375   2
  -4  -5  -4 8.39267 0.81278   4
   4  -5   4 8.01997 0.50952   3
  -4   5  -4 7.89352 0.51341   2
   4   5   4 7.77199 0.82130   5
  -4   5  -4 8.60867 0.88385   1
   4   5   4 6.75761 0.73778   4
   4   5   4 8.21278 0.65031   3
  -5  -5  -4 2.49000 0.45147   4
   5  -5   4 2.18613 0.33998   5
  -5  -5  -4 2.65806 0.42548   2
   5  -5   4 3.25038 0.38895   3
   5   5   4 2.19660 0.45924   4
   5   5   4 3.40205 0.54353   5
  -5   5  -4 2.70871 0.53452   1
   5   5   4 2.83797 0.47980   3
   6  -5   4 1.05846 0.28846   5
   6  -5   4 1.23903 0.28269   3
  -6  -5  -4 1.26445 0.37642   4
  -6  -5  -4 1.20080 0.31838   2
   6   5   4 1.40657 0.39151   5
  -6   5  -4 1.52155 0.45465   1
   6   5   4 0.75525 0.30927   4
   6   5   4 0.96847 0.30985   3
  -7  -5  -4 0.93316 0.35614   4
   7  -5   4 0.90865 0.26923   3
  -7  -5  -4 1.32388 0.35346   2
   7  -5   4 1.01033 0.32940   5
   7   5   4 0.99177 0.35219   4
   7   5   4 1.01383 0.37941   5
  -7   5  -4 0.95830 0.41782   1
   7   5   4 0.72282 0.30543   3
  -8  -5  -4 0.76611 0.32696   2
   8  -5   4 0.75012 0.28353   3
  -8  -5  -4 0.87915 0.39809   4
  -8   5  -4 0.78410 0.39149   1
   8   5   4 0.75880 0.39937   4
   8   5   4 1.08663 0.34627   3
  -9  -5  -4 0.96467 0.37614   4
   9  -5   4 1.42572 0.39498   3
  -9  -5  -4 2.27452 0.45538   2
  -9   5  -4 2.10145 0.53382   1
   9   5   4 1.40599 0.41260   3
   9   5   4 1.61428 0.50388   4
 -10  -5  -4 -0.3767 0.22618   4
 -10  -5  -4 0.30154 0.25419   2
  10  -5   4 0.00626 0.30502   3
 -10   5  -4 0.32710 0.38026   1
  10   5   4 -0.0973 0.22170   3
  10   5   4 0.11312 0.36555   4
 -11  -5  -4 0.20728 0.31861   2
  11  -5   4 -0.1112 0.31922   3
 -11  -5  -4 0.95717 0.41850   4
 -11   5  -4 0.52016 0.47408   1
  11   5   4 0.36688 0.47795   4
  11   5   4 0.64710 0.39817   3
 -12  -6   4 0.00562 0.34876   2
  12  -6  -4 -0.4023 0.25773   3
  12   6  -4 0.25363 0.45593   4
 -12   6   4 -0.0084 0.36510   1
  11  -6  -4 0.21053 0.26191   3
 -11  -6   4 0.36834 0.30075   2
  11   6  -4 0.33420 0.46287   2
  11   6  -4 0.32092 0.43530   4
 -11   6   4 0.46149 0.39581   1
  10  -6  -4 3.82742 0.57823   3
 -10  -6   4 3.47499 0.52446   1
 -10  -6   4 4.44094 0.69270   2
  10   6  -4 3.33322 0.66587   4
 -10   6   4 3.14319 0.65594   1
  10   6  -4 3.56414 0.68646   2
  -9  -6   4 3.33890 0.61630   2
   9  -6  -4 3.96527 0.55307   3
  -9  -6   4 6.05439 0.64070   1
   9   6  -4 4.23404 0.71891   4
  -9   6   4 4.47598 0.71356   1
   9   6  -4 3.70925 0.67098   2
   8  -6  -4 10.1837 0.76712   3
  -8  -6   4 10.1254 0.69851   1
  -8  -6   4 11.2031 0.87575   2
   8   6  -4 9.37496 0.98176   2
  -8   6   4 11.1986 0.91583   1
   8   6  -4 9.08961 0.99271   4
   7  -6  -4 0.18863 0.22798   3
  -7  -6   4 0.40432 0.23017   1
  -7  -6   4 0.07918 0.22092   2
   7   6  -4 0.50884 0.28827   4
  -7   6   4 0.23005 0.26096   1
   7   6  -4 0.20957 0.26258   2
   6  -6  -4 2.57695 0.45191   3
   6  -6  -4 2.87435 0.50047   4
  -6  -6   4 2.23283 0.46047   2
  -6  -6   4 2.45841 0.41564   1
   6  -6  -4 2.55690 0.48854   5
   6   6  -4 2.96662 0.53292   4
  -6   6   4 2.55810 0.45805   3
   6   6  -4 2.47997 0.48662   2
  -6   6   4 2.43705 0.47263   1
  -5  -6   4 -0.0036 0.19222   2
   5  -6  -4 -0.0337 0.21615   5
  -5  -6   4 0.00186 0.17467   1
   5  -6  -4 -0.0976 0.19283   3
   5  -6  -4 0.07882 0.15321   4
   5   6  -4 -0.1787 0.16477   2
  -5   6   4 -0.1643 0.17558   1
  -5   6   4 0.00990 0.19195   3
   5   6  -4 0.01352 0.17348   4
   4  -6  -4 6.83766 0.69528   3
  -4  -6   4 7.88426 0.78903   2
   4  -6  -4 6.69425 0.73862   5
  -4  -6   4 7.64334 0.61185   5
   4  -6  -4 7.85546 0.55103   4
  -4  -6   4 8.76408 0.65761   1
   4   6  -4 8.30819 0.82159   2
   4   6  -4 8.07723 0.54762   3
  -4   6   4 8.69454 0.67435   3
   4   6  -4 8.91859 0.67694   5
  -4   6   4 9.16071 0.66660   1
   4   6  -4 7.25635 0.77122   4
   3  -6  -4 -0.0681 0.17936   3
  -3  -6   4 0.10532 0.18769   5
   3  -6  -4 0.04281 0.17614   4
  -3  -6   4 -0.0990 0.18583   2
  -3  -6   4 0.09173 0.18695   1
   3  -6  -4 0.17862 0.22280   5
  -3  -6   4 0.32549 0.21795   3
  -3   6   4 0.17514 0.22743   5
   3   6  -4 0.17628 0.21139   2
   3   6  -4 0.09325 0.17304   1
   3   6  -4 0.07899 0.16378   5
  -3   6   4 0.40730 0.22984   3
   3   6  -4 0.07593 0.16458   4
  -3   6   4 0.08181 0.17252   1
   3   6  -4 -0.0853 0.12947   3
   2  -6  -4 5.65339 0.65107   3
  -2  -6   4 6.76540 0.54911   5
  -2  -6   4 7.28411 0.73838   1
   2  -6  -4 6.52099 0.45337   2
   2  -6  -4 6.68291 0.74778   5
  -2  -6   4 7.04801 0.51697   3
   2  -6  -4 6.59147 0.53642   4
   2   6  -4 5.81940 0.65787   4
   2   6  -4 6.77420 0.69335   1
  -2   6   4 5.96876 0.49892   1
   2   6  -4 7.20121 0.54027   5
  -2   6   4 8.02638 0.84988   5
   2   6  -4 6.77114 0.71426   2
   2   6  -4 6.90071 0.48112   3
  -2   6   4 5.55961 0.63238   3
   1  -6  -4 3.00933 0.38474   2
  -1  -6   4 3.67091 0.43486   3
  -1  -6   4 3.32878 0.44818   5
   1  -6  -4 1.97470 0.44239   5
  -1  -6   4 2.93391 0.50729   1
   1  -6  -4 2.77943 0.44554   4
   1   6  -4 2.38755 0.33127   3
   1   6  -4 3.03884 0.49440   1
  -1   6   4 2.71566 0.49134   5
  -1   6   4 2.55460 0.45964   3
   1   6  -4 3.07705 0.46093   4
   1   6  -4 2.72191 0.45698   2
   0  -6   4 0.78649 0.29643   1
   0  -6  -4 0.79545 0.28460   4
   0  -6  -4 0.68261 0.21314   2
   0  -6  -4 0.61184 0.30118   5
   0  -6   4 0.69988 0.24457   5
   0  -6   4 0.60573 0.22882   3
   0   6  -4 0.09564 0.14630   4
   0   6   4 0.35309 0.25935   3
   0   6  -4 0.80558 0.27363   2
   0   6   4 0.74326 0.31239   5
   0   6  -4 0.29313 0.15910   3
   0   6  -4 0.54491 0.26101   1
  -1  -6  -4 2.98338 0.41733   2
   1  -6   4 3.19333 0.40120   3
  -1  -6  -4 2.44908 0.49960   5
   1  -6   4 3.65573 0.44819   4
   1  -6   4 3.41757 0.44484   5
  -1  -6  -4 3.19395 0.48419   4
   1   6   4 2.59753 0.45629   4
  -1   6  -4 4.09794 0.58723   1
   1   6   4 2.53030 0.42927   3
  -1   6  -4 4.02637 0.49964   2
   1   6   4 3.28110 0.54517   5
  -1   6  -4 3.54556 0.44383   4
  -2  -6  -4 0.11168 0.16907   2
   2  -6   4 -0.0785 0.15900   5
   2  -6   4 0.02701 0.16323   3
  -2  -6  -4 -0.1175 0.14406   4
   2   6   4 -0.0389 0.16274   3
   2   6   4 -0.0231 0.20876   5
  -2   6  -4 -0.0474 0.16077   1
   2   6   4 0.03338 0.17245   4
  -2   6  -4 -0.1432 0.13819   2
   3  -6   4 7.43708 0.57483   5
  -3  -6  -4 5.75745 0.60846   2
  -3  -6  -4 5.50111 0.70061   4
   3  -6   4 6.76052 0.51746   3
   3   6   4 5.47971 0.70661   4
  -3   6  -4 4.97731 0.59878   2
   3   6   4 5.78386 0.70385   3
  -3   6  -4 7.03946 0.85915   1
   3   6   4 6.38358 0.80942   5
  -4  -6  -4 0.64013 0.26973   2
   4  -6   4 0.89807 0.26286   3
   4  -6   4 0.48396 0.25052   5
  -4  -6  -4 0.63210 0.30353   4
   4   6   4 0.99435 0.37418   5
   4   6   4 0.78877 0.34044   3
  -4   6  -4 1.14004 0.37574   1
   4   6   4 0.66900 0.30982   4
  -5  -6  -4 0.95951 0.29048   2
   5  -6   4 0.53114 0.22491   3
   5  -6   4 0.63818 0.28755   5
  -5  -6  -4 0.51843 0.27680   4
   5   6   4 0.99371 0.32695   4
  -5   6  -4 0.21999 0.28933   1
   5   6   4 1.02008 0.37433   5
   5   6   4 0.88572 0.34284   3
   6  -6   4 0.05273 0.16858   3
  -6  -6  -4 0.00597 0.17478   2
  -6  -6  -4 0.06467 0.18101   4
   6  -6   4 -0.0080 0.23004   5
  -6   6  -4 0.08854 0.27601   1
   6   6   4 0.41660 0.27505   3
   6   6   4 -0.0716 0.18266   4
   7  -6   4 0.90735 0.29951   3
  -7  -6  -4 0.92492 0.32934   2
  -7  -6  -4 0.92443 0.36079   4
   7   6   4 0.93847 0.34412   4
  -7   6  -4 1.30455 0.49163   1
   7   6   4 0.85472 0.34662   3
  -8  -6  -4 2.63750 0.57083   4
   8  -6   4 2.62447 0.46252   3
  -8  -6  -4 3.19807 0.54687   2
   8   6   4 3.17691 0.56385   3
  -8   6  -4 2.86028 0.68827   1
   8   6   4 1.99353 0.50991   4
  -9  -6  -4 1.68969 0.50879   4
  -9  -6  -4 2.67049 0.53126   2
   9  -6   4 1.81285 0.45972   3
   9   6   4 2.06291 0.56983   4
  -9   6  -4 1.67564 0.54594   1
   9   6   4 3.35674 0.64181   3
 -10  -6  -4 0.23252 0.31887   2
  10  -6   4 0.21158 0.35782   3
 -10  -6  -4 -0.0478 0.29369   4
  10   6   4 -0.2459 0.35804   4
  10   6   4 -0.0418 0.33766   3
 -10   6  -4 0.31574 0.43664   1
 -11   7   4 0.62379 0.46806   1
 -10  -7   4 4.73142 0.76244   2
  10  -7  -4 4.04961 0.65578   3
  10   7  -4 3.53574 0.73639   2
 -10   7   4 3.35236 0.71351   1
  10   7  -4 3.89105 0.84591   4
  -9  -7   4 1.70796 0.51049   2
   9  -7  -4 1.27150 0.40747   3
   9   7  -4 0.67167 0.45967   2
   9   7  -4 1.86103 0.57599   4
  -9   7   4 1.09113 0.49590   1
  -8  -7   4 3.80292 0.67807   2
   8  -7  -4 3.68685 0.55418   3
   8   7  -4 3.69736 0.66097   2
   8   7  -4 4.69326 0.78960   4
  -8   7   4 4.90893 0.79408   1
  -7  -7   4 1.15830 0.34835   1
   7  -7  -4 1.27188 0.37918   3
  -7  -7   4 0.64370 0.35131   2
   7   7  -4 0.76818 0.39377   4
  -7   7   4 0.60196 0.34987   1
   7   7  -4 0.35350 0.39351   2
  -6  -7   4 -0.0398 0.22369   1
  -6  -7   4 -0.1618 0.24815   2
   6  -7  -4 0.08216 0.21630   3
   6   7  -4 0.35756 0.25557   4
  -6   7   4 -0.3240 0.15245   3
  -6   7   4 -0.0272 0.21430   1
   6   7  -4 0.16179 0.31259   2
  -5  -7   4 2.61223 0.46818   1
  -5  -7   4 2.18834 0.50826   2
   5  -7  -4 1.58241 0.40473   3
   5   7  -4 1.72068 0.45748   4
  -5   7   4 2.19502 0.45356   1
   5   7  -4 2.79190 0.57906   2
  -5   7   4 1.45937 0.38919   3
   4  -7  -4 0.85076 0.29799   4
   4  -7  -4 0.65367 0.31933   3
  -4  -7   4 0.35852 0.25776   1
  -4  -7   4 0.52927 0.28529   2
  -4   7   4 0.10551 0.24800   3
   4   7  -4 -0.0244 0.23988   2
   4   7  -4 0.03067 0.20725   4
  -3  -7   4 13.5466 0.89177   1
   3  -7  -4 12.4504 0.79728   4
   3  -7  -4 13.7524 0.94103   3
  -3  -7   4 13.6012 0.90226   2
   3  -7  -4 12.8498 1.10803   5
   3   7  -4 14.5501 0.97282   4
   3   7  -4 14.1052 0.91225   1
  -3   7   4 13.8410 1.09926   5
  -3   7   4 12.6775 0.88755   3
   3   7  -4 12.8291 0.92001   2
  -2  -7   4 0.76227 0.31250   1
   2  -7  -4 0.18561 0.22023   3
   2  -7  -4 0.27329 0.24972   4
   2  -7  -4 -0.0800 0.28303   5
  -2  -7   4 0.04290 0.22350   3
  -2  -7   4 0.25021 0.23929   2
   2   7  -4 0.29879 0.21916   4
   2   7  -4 0.54622 0.27501   1
   2   7  -4 0.14863 0.22187   2
  -2   7   4 0.27421 0.24607   3
  -2   7   4 0.36433 0.30153   5
   1  -7  -4 1.37896 0.31051   2
   1  -7  -4 1.91122 0.50434   5
  -1  -7   4 2.60157 0.49015   4
  -1  -7   4 2.07161 0.43130   5
   1  -7  -4 1.99326 0.40332   4
  -1  -7   4 2.24863 0.43873   2
  -1  -7   4 2.45659 0.52275   1
   1  -7  -4 2.92128 0.51518   3
  -1  -7   4 1.64345 0.36487   3
   1   7  -4 1.15030 0.34597   1
   1   7  -4 2.38563 0.44788   4
   1   7  -4 1.73606 0.40527   2
   1   7  -4 2.18904 0.35195   3
  -1   7   4 2.00848 0.44550   3
  -1   7   4 2.74283 0.56088   5
   0  -7  -4 -0.1454 0.20748   4
   0  -7  -4 -0.1275 0.16803   2
   0  -7   4 -0.1026 0.21858   4
   0  -7  -4 0.20583 0.29716   5
   0  -7   4 0.34037 0.27041   5
   0  -7   4 -0.2205 0.21369   1
   0  -7   4 0.26396 0.21744   3
   0   7  -4 -0.0194 0.19688   2
   0   7  -4 0.01924 0.15791   3
   0   7  -4 -0.1321 0.20507   1
   0   7   4 0.15255 0.26134   5
   0   7   4 -0.1357 0.19757   3
   0   7  -4 -0.0761 0.16513   4
  -1  -7  -4 -0.0648 0.28783   5
  -1  -7  -4 0.31243 0.23168   2
   1  -7   4 -0.1623 0.22498   1
   1  -7   4 0.11550 0.21724   5
   1  -7   4 0.24601 0.22897   3
  -1  -7  -4 0.24222 0.21581   4
   1   7   4 -0.0437 0.23064   3
  -1   7  -4 0.19493 0.20837   2
   1   7   4 -0.0358 0.21674   5
   1   7   4 0.02271 0.19585   4
  -1   7  -4 0.39621 0.28917   1
  -2  -7  -4 0.06703 0.21072   2
   2  -7   4 -0.0641 0.24720   5
  -2  -7  -4 -0.2565 0.16181   4
  -2  -7  -4 -0.1940 0.30905   5
   2  -7   4 0.19376 0.21607   3
   2   7   4 0.10426 0.25446   3
   2   7   4 0.02836 0.27964   5
  -2   7  -4 -0.1431 0.23612   1
   2   7   4 0.06825 0.20390   4
  -3  -7  -4 1.43800 0.35536   2
   3  -7   4 1.14136 0.30922   3
  -3  -7  -4 1.03133 0.36106   4
   3  -7   4 1.02885 0.33985   5
   3   7   4 1.15641 0.36293   4
   3   7   4 1.22815 0.38315   3
  -3   7  -4 0.89110 0.38397   1
  -4  -7  -4 0.22492 0.21536   2
   4  -7   4 0.22282 0.28497   5
   4  -7   4 -0.0052 0.21303   3
  -4  -7  -4 0.16921 0.21608   4
   4   7   4 0.12348 0.27824   3
  -4   7  -4 0.06302 0.29877   1
   4   7   4 0.06768 0.25181   4
   5  -7   4 0.29894 0.24428   3
  -5  -7  -4 0.35283 0.26935   4
  -5  -7  -4 0.34705 0.27102   2
  -5   7  -4 0.32000 0.32989   1
   5   7   4 1.01988 0.36601   3
   5   7   4 0.37243 0.28866   4
  -6  -7  -4 0.12806 0.25178   2
   6  -7   4 0.24522 0.23665   3
  -6  -7  -4 0.03163 0.27438   4
   6   7   4 -0.1886 0.28217   3
  -6   7  -4 0.02950 0.32420   1
   6   7   4 0.05753 0.30234   4
  -7  -7  -4 3.97657 0.65952   2
  -7  -7  -4 3.53326 0.68423   4
   7  -7   4 2.99856 0.47931   3
  -7   7  -4 2.99661 0.66075   1
   7   7   4 2.85239 0.63171   4
   7   7   4 3.96262 0.70269   3
   8  -7   4 6.33457 0.69695   3
  -8  -7  -4 6.86990 0.86759   2
  -8  -7  -4 6.21973 0.92503   4
   8   7   4 6.22160 0.95959   4
   8   7   4 5.54999 0.82489   3
  -8   7  -4 7.59483 1.05741   1
  -9  -7  -4 6.99807 0.96913   4
   9   7   4 5.42161 0.83335   3
   9   7   4 4.50399 0.82849   4
  -9   8   4 2.29659 0.65432   1
   8  -8  -4 2.97805 0.58956   3
  -8  -8   4 3.23807 0.72147   2
   8   8  -4 3.41547 0.72374   4
   8   8  -4 2.56521 0.64632   2
  -7  -8   4 0.19391 0.37344   2
   7  -8  -4 0.42323 0.32016   3
   7   8  -4 0.43303 0.35430   4
   7   8  -4 -0.0627 0.29274   2
   6  -8  -4 0.06160 0.31922   3
  -6  -8   4 0.33586 0.38672   2
   6   8  -4 -0.0277 0.24020   4
   6   8  -4 0.11226 0.34876   2
  -5  -8   4 0.24070 0.31930   1
  -5  -8   4 -0.0503 0.31721   4
  -5  -8   4 -0.3446 0.26737   2
   5  -8  -4 0.00456 0.30555   3
   5   8  -4 -0.0829 0.30295   2
   5   8  -4 -0.1143 0.24310   4
  -5   8   4 -0.4251 0.21161   3
   4  -8  -4 3.50984 0.63697   3
  -4  -8   4 1.71197 0.48046   2
  -4  -8   4 2.42235 0.52702   1
  -4  -8   4 3.07511 0.61014   4
   4   8  -4 2.15259 0.56259   2
   4   8  -4 2.08449 0.51359   4
  -4   8   4 2.93968 0.58231   3
   3  -8  -4 3.07615 0.58200   3
  -3  -8   4 2.39399 0.56955   4
  -3  -8   4 2.55236 0.54126   2
  -3  -8   4 1.90367 0.49483   1
   3  -8  -4 2.18926 0.46918   4
   3   8  -4 2.72227 0.54398   4
  -3   8   4 2.43628 0.51865   3
   3   8  -4 2.08422 0.50449   2
  -2  -8   4 -0.0906 0.29741   2
  -2  -8   4 -0.1379 0.32012   4
   2  -8  -4 0.13234 0.25260   4
   2  -8  -4 0.35175 0.31886   3
  -2  -8   4 0.15055 0.29141   1
   2   8  -4 -0.1525 0.27556   2
   2   8  -4 -0.0523 0.24527   4
  -2   8   4 0.33774 0.24241   3
   2   8  -4 0.20202 0.27185   1
   1  -8  -4 -0.1220 0.27193   3
  -1  -8   4 0.39957 0.32598   1
   1  -8  -4 -0.2048 0.24517   4
  -1  -8   4 -0.0100 0.27420   4
  -1  -8   4 0.10735 0.29601   2
   1   8  -4 -0.1280 0.23846   4
   1   8  -4 0.07952 0.25866   1
   1   8  -4 0.08516 0.28117   2
  -1   8   4 0.05595 0.25714   3
   0  -8  -4 0.02254 0.24690   2
   0  -8   4 -0.1696 0.26328   2
   0  -8  -4 0.01491 0.26355   4
   0  -8   4 0.18823 0.31928   1
   0   8  -4 -0.2002 0.25536   1
   0   8  -4 0.12773 0.27275   2
   0   8   4 -0.2517 0.21887   3
   1  -8   4 0.74374 0.43189   1
   1  -8   4 0.98773 0.39222   3
  -1  -8  -4 1.09376 0.33009   2
  -1  -8  -4 0.73142 0.38291   4
   1   8   4 0.38451 0.31416   3
  -1   8  -4 1.57866 0.45010   1
   2  -8   4 0.08343 0.27954   3
   2  -8   4 -0.1964 0.33435   1
  -2  -8  -4 -0.0158 0.22578   4
  -2  -8  -4 0.52340 0.30091   2
   2   8   4 0.18396 0.27000   4
   2   8   4 -0.0182 0.25914   3
  -2   8  -4 0.14744 0.29605   1
  -3  -8  -4 2.65205 0.50085   2
   3  -8   4 1.60403 0.39385   3
  -3  -8  -4 1.58290 0.46722   4
  -3   8  -4 1.41174 0.48177   1
   3   8   4 1.92009 0.49358   4
   3   8   4 1.50198 0.45351   3
  -4  -8  -4 -0.0466 0.25820   2
  -4  -8  -4 -0.5361 0.26481   4
   4  -8   4 -0.0729 0.25994   3
   4   8   4 -0.0594 0.29021   4
  -4   8  -4 -0.1030 0.28032   1
   4   8   4 -0.1628 0.26724   3
   5  -8   4 0.22695 0.28011   3
  -5  -8  -4 0.30063 0.30612   2
  -5  -8  -4 0.10452 0.29994   4
   5   8   4 -0.2863 0.24873   4
   5   8   4 -0.0007 0.28202   3
  -5   8  -4 -0.1019 0.28638   1
  -6  -8  -4 -0.0915 0.31417   2
  -6  -8  -4 -0.0139 0.37426   4
   6  -8   4 0.08072 0.27452   3
   6   8   4 -0.4789 0.31075   3
  -6   8  -4 0.06596 0.43027   1
   6   8   4 -0.0856 0.34023   4
   7  -8   4 -0.0951 0.27512   3
  -7  -8  -4 0.24957 0.35428   2
  -7  -8  -4 -0.1319 0.44643   4
  -7   8  -4 0.38268 0.48810   1
   7   8   4 -0.4846 0.32331   3
  -6  -9   4 0.21191 0.49751   4
   6  -9  -4 0.43632 0.48113   3
  -6  -9   4 0.45970 0.43184   2
   6   9  -4 -0.3644 0.31080   2
   6   9  -4 -0.3224 0.35818   4
   5  -9  -4 -0.1045 0.37539   3
  -5  -9   4 -0.3883 0.39699   4
  -5  -9   4 -0.2091 0.41748   2
  -5   9   4 0.14907 0.34267   3
   5   9  -4 -0.3039 0.26204   4
   5   9  -4 0.29554 0.38560   2
   4  -9  -4 0.26464 0.39814   3
  -4  -9   4 0.00911 0.32325   2
  -4  -9   4 -0.1806 0.32970   4
  -4   9   4 -0.4057 0.23010   3
   4   9  -4 -0.2433 0.27900   4
   4   9  -4 -0.4419 0.28097   2
  -3  -9   4 0.71841 0.42810   2
  -3  -9   4 0.42359 0.45211   4
   3  -9  -4 0.29735 0.40015   3
   3   9  -4 0.26855 0.30498   4
  -3   9   4 0.94768 0.40921   3
   3   9  -4 0.80931 0.42023   2
  -2  -9   4 -0.0502 0.50844   1
   2  -9  -4 -0.0994 0.30052   3
   2  -9  -4 0.21738 0.38305   4
  -2  -9   4 0.33166 0.37482   2
  -2   9   4 0.51154 0.36970   3
   2   9  -4 0.00981 0.35237   2
  -1  -9   4 -0.0675 0.39203   1
   1  -9  -4 0.19152 0.37585   4
   1  -9  -4 0.32268 0.40879   3
   1   9  -4 0.53710 0.39578   1
  -1   9   4 0.33029 0.33601   3
   0  -9   4 0.28726 0.38480   1
   0  -9  -4 0.99616 0.41526   4
   0  -9  -4 0.73355 0.48819   3
   0   9  -4 0.11523 0.31603   1
   0   9   4 0.39874 0.35457   3
  -1  -9  -4 0.67604 0.45739   3
  -1  -9  -4 0.33708 0.40632   4
   1  -9   4 0.16653 0.42310   1
  -1   9  -4 0.11851 0.35990   1
   1   9   4 0.13185 0.32774   3
  -2  -9  -4 4.89771 0.83994   4
   2  -9   4 2.34269 0.68212   1
  -2  -9  -4 2.53884 0.52543   2
   2   9   4 2.56682 0.66487   3
  -2   9  -4 2.47930 0.61335   1
   3  -9   4 0.20357 0.49503   1
  -3  -9  -4 -0.0172 0.32936   4
  -3  -9  -4 -0.3843 0.28962   2
   3   9   4 -0.0167 0.31646   3
  -3   9  -4 0.12529 0.40707   1
  -4  -9  -4 0.62930 0.44059   4
  -4  -9  -4 0.59732 0.36916   2
  -4   9  -4 0.23907 0.44266   1
   4   9   4 0.96599 0.47485   3
   4   9   4 0.15117 0.34029   4
  15   0  -5 0.16466 0.24236   3
 -15   0   5 -0.1221 0.28505   1
  14   0  -5 0.23735 0.21762   3
 -14   0   5 0.16804 0.25759   1
 -13   0   5 0.29881 0.26822   1
  13   0  -5 -0.0947 0.17812   3
  13   0  -5 -0.0418 0.24852   5
  12   0  -5 -0.3119 0.15691   5
 -12   0   5 0.12606 0.18841   1
  12   0  -5 -0.0322 0.16052   3
  12   0  -5 -0.2495 0.21486   4
  11   0  -5 0.02273 0.18082   5
  11   0  -5 0.21355 0.22599   4
 -11   0   5 -0.1548 0.14992   1
  11   0  -5 -0.0591 0.16056   3
  10   0  -5 -0.1257 0.16386   3
  10   0  -5 -0.0745 0.19808   4
  10   0  -5 -0.5198 0.15389   5
 -10   0   5 -0.1340 0.19929   1
 -10   0   5 -0.2860 0.11045   2
  10   0  -5 -0.3387 0.18540   2
   9   0  -5 0.01987 0.14161   5
   9   0  -5 -0.0292 0.12906   3
   9   0  -5 0.07668 0.17568   4
  -9   0   5 0.22464 0.13435   2
   9   0  -5 0.08592 0.16881   2
  -9   0   5 0.02315 0.15833   1
  -8   0   5 0.11626 0.13681   1
   8   0  -5 -0.0521 0.11334   2
  -8   0   5 -0.0785 0.08255   2
   8   0  -5 0.04275 0.10011   3
   8   0  -5 -0.1282 0.08755   4
   8   0  -5 -0.0492 0.10949   5
   7   0  -5 0.00875 0.07593   3
  -7   0   5 -0.0471 0.06300   1
   7   0  -5 -0.1334 0.06858   5
   7   0  -5 -0.0225 0.09575   2
   7   0  -5 -0.0106 0.09462   4
  -6   0   5 -0.1513 0.06916   1
   6   0  -5 -0.1292 0.07579   2
   6   0  -5 0.13116 0.06558   3
   6   0  -5 0.02956 0.06873   5
   6   0  -5 -0.0744 0.07250   4
  -6   0   5 0.03752 0.08375   5
   5   0  -5 -0.0557 0.04808   3
  -5   0   5 0.06346 0.08530   1
  -5   0   5 0.01170 0.06939   5
   5   0  -5 -0.0285 0.08251   2
   5   0  -5 -0.0721 0.05440   4
   5   0  -5 0.03643 0.05601   5
   4   0  -5 -0.0048 0.07249   2
   4   0  -5 0.09889 0.07221   4
   4   0  -5 -0.0220 0.03767   5
   4   0  -5 0.03018 0.05474   5
  -4   0   5 -0.0783 0.05430   1
   4   0  -5 0.01816 0.04585   3
  -4   0   5 0.01733 0.05315   5
   3   0  -5 0.01230 0.04551   5
   3   0  -5 0.00121 0.03948   3
  -3   0   5 0.00682 0.04863   1
   3   0  -5 0.01504 0.05544   2
   3   0  -5 -0.0308 0.04497   4
  -3   0   5 0.00983 0.04106   3
  -3   0   5 0.05319 0.05195   5
   3   0  -5 0.01562 0.04186   5
  -2   0   5 0.01178 0.04276   3
  -2   0   5 0.04271 0.04847   5
   2   0  -5 -0.0108 0.03795   5
   2   0  -5 0.03776 0.04924   2
  -2   0   5 -0.0636 0.03860   1
   2   0  -5 -0.0114 0.04516   5
   2   0  -5 0.07829 0.05402   4
   1   0  -5 0.00624 0.03487   5
   1   0  -5 0.08553 0.04670   4
  -1   0   5 -0.0253 0.04460   3
  -1   0   5 0.04432 0.05456   1
  -1   0   5 0.01018 0.04989   5
   1   0  -5 0.04099 0.05068   2
   0   0  -5 -0.0363 0.03296   5
   0   0   5 0.07702 0.05988   5
   0   0  -5 0.04577 0.06044   1
   0   0   5 -0.0092 0.05001   1
   0   0   5 -0.0136 0.04401   3
   0   0  -5 -0.0041 0.04697   2
   0   0  -5 -0.0071 0.03608   4
   1   0   5 -0.0730 0.04124   5
  -1   0  -5 0.04608 0.06617   1
   1   0   5 0.01312 0.05191   3
  -1   0  -5 0.04461 0.04497   5
  -1   0  -5 0.04103 0.04268   4
  -1   0  -5 0.00363 0.04541   2
  -2   0  -5 0.06592 0.05916   2
   2   0   5 0.02132 0.06202   3
  -2   0  -5 0.02450 0.05264   4
  -2   0  -5 0.02142 0.07810   1
  -2   0  -5 0.15690 0.07655   5
   2   0   5 -0.0784 0.05863   5
  -3   0  -5 0.02641 0.08610   1
  -3   0  -5 0.03526 0.04443   4
  -3   0  -5 0.03336 0.05924   2
   3   0   5 0.00370 0.06860   3
   3   0   5 0.04968 0.07226   5
  -4   0  -5 0.03160 0.05399   2
  -4   0  -5 0.02468 0.09162   1
   4   0   5 0.03908 0.07347   5
   4   0   5 -0.0695 0.06266   3
  -4   0  -5 -0.0166 0.05025   4
   5   0   5 0.06255 0.09486   3
   5   0   5 -0.0257 0.09537   5
  -5   0  -5 0.00316 0.10356   1
  -5   0  -5 0.05572 0.06299   4
  -5   0  -5 0.13607 0.08840   2
   6   0   5 -0.1177 0.08950   3
  -6   0  -5 0.03910 0.07480   2
  -6   0  -5 -0.0982 0.05453   4
   6   0   5 -0.0267 0.11426   5
  -6   0  -5 0.08179 0.13263   1
  -7   0  -5 0.13192 0.11356   2
  -7   0  -5 0.09987 0.10726   4
  -7   0  -5 0.01399 0.15691   1
   7   0   5 -0.0546 0.11789   3
   7   0   5 -0.0923 0.13464   5
  -8   0  -5 0.04988 0.12946   2
  -8   0  -5 0.05761 0.18177   1
   8   0   5 -0.1655 0.11671   3
   8   0   5 0.04283 0.16598   5
   9   0   5 0.27438 0.20153   5
  -9   0  -5 0.13938 0.12408   2
   9   0   5 0.03737 0.13994   3
  -9   0  -5 0.08663 0.20054   1
  10   0   5 0.03670 0.16615   3
 -10   0  -5 0.03992 0.23278   1
 -10   0  -5 -0.0082 0.14552   2
  11   0   5 0.17531 0.24084   3
 -11   0  -5 0.16136 0.26251   1
 -12   0  -5 0.02283 0.33601   1
  12   0   5 0.12486 0.24805   3
  13   0   5 -0.1562 0.27783   3
 -15  -1   5 1.20980 0.46670   1
  15  -1  -5 0.29420 0.30875   3
  15   1  -5 1.82060 0.52522   3
 -15   1   5 1.22873 0.49912   1
  14  -1  -5 2.27034 0.40563   3
 -14  -1   5 2.33806 0.55247   1
  14   1  -5 2.92493 0.41906   3
 -14   1   5 1.99827 0.53865   1
 -13  -1   5 5.64855 0.74060   1
  13  -1  -5 5.91240 0.57600   3
  13   1  -5 5.12134 0.51315   3
  13   1  -5 6.23261 0.52976   5
  13   1  -5 5.87214 0.77853   4
 -13   1   5 4.67994 0.71348   1
  12  -1  -5 -0.0596 0.20975   5
 -12  -1   5 0.18415 0.22514   1
  12  -1  -5 -0.0417 0.18234   3
  12   1  -5 0.15555 0.15074   5
  12   1  -5 -0.0419 0.14398   3
 -12   1   5 -0.1135 0.16650   1
  12   1  -5 0.03355 0.26302   4
 -11  -1   5 53.7819 1.73317   2
  11  -1  -5 54.1848 1.71480   5
  11  -1  -5 54.4646 1.80927   4
  11  -1  -5 55.7958 1.64961   3
 -11  -1   5 58.1166 1.96431   1
  11   1  -5 54.6428 1.59984   3
  11   1  -5 53.4730 1.65707   5
  11   1  -5 53.3209 1.79383   2
  11   1  -5 54.6719 1.96807   4
 -11   1   5 52.8097 1.97981   1
  10  -1  -5 2.53083 0.35470   5
 -10  -1   5 3.64136 0.51897   1
 -10  -1   5 4.22365 0.48806   2
  10  -1  -5 2.58419 0.34595   3
  10  -1  -5 2.58149 0.40694   4
  10   1  -5 3.26658 0.35987   3
  10   1  -5 2.60903 0.35490   5
  10   1  -5 3.34170 0.46225   2
  10   1  -5 2.48524 0.45383   4
 -10   1   5 3.74640 0.55391   1
   9  -1  -5 240.351 5.65390   4
   9  -1  -5 251.872 5.70630   2
   9  -1  -5 244.394 5.50440   3
  -9  -1   5 242.619 5.67497   2
  -9  -1   5 240.540 5.78942   1
   9  -1  -5 238.886 5.57559   5
   9   1  -5 245.690 5.50348   5
   9   1  -5 237.954 5.42255   3
  -9   1   5 231.517 5.83969   1
   9   1  -5 245.945 5.74645   2
   9   1  -5 236.591 5.84516   4
  -8  -1   5 2.21617 0.34205   1
   8  -1  -5 2.05887 0.24491   3
  -8  -1   5 2.20668 0.31009   2
   8  -1  -5 2.18729 0.26824   5
   8  -1  -5 1.76572 0.27183   4
   8  -1  -5 1.97760 0.24142   2
   8   1  -5 1.72972 0.30438   2
   8   1  -5 2.44447 0.26455   5
   8   1  -5 2.85234 0.39434   4
  -8   1   5 2.13489 0.23271   2
  -8   1   5 2.35923 0.36715   1
   8   1  -5 2.33776 0.23825   3
   7  -1  -5 35.0374 1.09578   4
   7  -1  -5 34.7818 0.99707   2
  -7  -1   5 35.7717 1.04848   5
   7  -1  -5 33.9758 1.03432   3
  -7  -1   5 33.2945 1.14885   1
   7  -1  -5 34.0531 1.08427   5
   7   1  -5 32.4407 1.20363   4
   7   1  -5 35.4941 0.95083   3
   7   1  -5 34.1676 0.98202   5
  -7   1   5 33.0645 1.19094   1
  -7   1   5 34.8046 0.97087   2
   7   1  -5 33.8791 1.19180   2
   6  -1  -5 0.16094 0.09770   4
   6  -1  -5 0.21581 0.10132   2
  -6  -1   5 0.20058 0.08882   5
  -6  -1   5 0.28694 0.13482   1
   6  -1  -5 0.26736 0.10699   3
   6  -1  -5 0.30959 0.11993   5
   6   1  -5 0.02529 0.09668   4
   6   1  -5 0.06959 0.12429   2
  -6   1   5 0.10908 0.10570   1
   6   1  -5 0.23462 0.08242   5
   6   1  -5 0.18286 0.07765   3
  -5  -1   5 153.461 3.43312   5
   5  -1  -5 151.965 3.58864   5
   5  -1  -5 152.549 3.53166   4
  -5  -1   5 152.991 3.62940   1
   5  -1  -5 158.419 3.67914   5
   5  -1  -5 156.096 3.47272   2
   5  -1  -5 151.639 3.53087   3
   5   1  -5 151.806 3.67341   4
  -5   1   5 153.547 3.67833   5
   5   1  -5 153.171 3.35206   3
  -5   1   5 156.021 3.63720   1
   5   1  -5 153.448 3.37784   5
   5   1  -5 150.080 3.67437   2
  -4  -1   5 219.906 4.73029   5
  -4  -1   5 214.870 4.95941   1
   4  -1  -5 217.163 4.79381   2
   4  -1  -5 224.483 4.89724   3
   4  -1  -5 219.796 4.95041   5
   4  -1  -5 215.553 4.85342   4
  -4   1   5 220.265 4.90721   1
   4   1  -5 216.374 4.67389   5
  -4   1   5 217.304 4.88047   3
   4   1  -5 216.693 4.97600   4
   4   1  -5 215.911 5.00098   2
  -4   1   5 226.621 5.00863   5
   4   1  -5 214.901 4.65603   3
   3  -1  -5 91.9897 2.27100   5
   3  -1  -5 91.0930 2.27744   5
   3  -1  -5 90.1102 2.18074   4
  -3  -1   5 92.5206 2.28148   1
   3  -1  -5 94.9551 2.13079   2
   3  -1  -5 92.0270 2.22114   3
   3   1  -5 94.1661 2.30394   2
   3   1  -5 92.4245 2.25552   4
   3   1  -5 91.0492 1.95319   3
  -3   1   5 89.5065 2.20883   3
   3   1  -5 93.8254 1.99527   5
   3   1  -5 90.6316 1.95965   5
  -3   1   5 87.2096 2.25100   5
   3   1  -5 93.8051 1.98262   3
  -3   1   5 91.6632 2.17392   1
  -2  -1   5 55.4853 1.52060   1
   2  -1  -5 55.1525 1.43152   4
   2  -1  -5 56.4185 1.50037   5
   2  -1  -5 56.6494 1.37825   2
   2  -1  -5 57.1122 1.51953   5
   2   1  -5 55.4692 1.43611   4
  -2   1   5 56.6096 1.46368   3
  -2   1   5 56.0802 1.36069   1
  -2   1   5 53.6036 1.49602   5
   2   1  -5 60.3273 1.52032   2
  -1  -1   5 178.317 3.72887   5
  -1  -1   5 173.478 3.70927   3
   1  -1  -5 178.836 3.96046   5
   1  -1  -5 170.968 3.84594   2
   1  -1  -5 170.814 3.90474   4
  -1  -1   5 175.930 4.01743   1
   1   1  -5 171.930 3.70110   5
   1   1  -5 170.570 3.93516   2
  -1   1   5 170.452 3.98727   5
   1   1  -5 175.576 4.01869   1
  -1   1   5 169.529 3.76801   1
   1   1  -5 173.531 3.85106   4
  -1   1   5 170.833 3.92920   3
   0  -1   5 93.9733 2.08886   5
   0  -1  -5 90.5849 2.23202   4
   0  -1  -5 91.0818 2.24669   5
   0  -1  -5 91.8574 2.18706   2
   0  -1   5 93.3050 2.06321   3
   0   1   5 93.1858 2.25306   3
   0   1  -5 91.2676 2.07668   5
   0   1  -5 94.5728 2.12754   4
   0   1   5 93.9609 2.31091   5
   0   1  -5 92.3129 2.34030   1
   0   1   5 93.8718 2.08000   1
   0   1  -5 92.0760 2.23290   2
   1  -1   5 4.93831 0.22866   3
  -1  -1  -5 4.83065 0.29697   4
  -1  -1  -5 5.37412 0.29053   2
  -1  -1  -5 5.07118 0.23348   1
   1  -1   5 5.05011 0.24861   5
   1   1   5 5.13793 0.30488   3
  -1   1  -5 4.93825 0.28915   2
   1   1   5 4.41296 0.31399   5
  -1   1  -5 4.99989 0.21572   4
  -1   1  -5 5.48011 0.25191   5
  -1   1  -5 5.02748 0.35415   1
  -2  -1  -5 453.759 9.71613   5
  -2  -1  -5 443.944 9.61091   1
   2  -1   5 449.056 9.63913   5
   2  -1   5 442.341 9.59147   3
  -2  -1  -5 441.517 9.74092   4
  -2  -1  -5 448.030 9.70707   2
   2   1   5 446.426 9.81505   5
  -2   1  -5 445.761 9.50850   4
   2   1   5 444.102 9.74229   3
  -2   1  -5 453.982 9.69302   2
  -2   1  -5 452.719 9.89525   1
  -3  -1  -5 82.3180 2.12592   2
   3  -1   5 86.7379 2.09594   5
   3  -1   5 84.8146 2.04241   3
  -3  -1  -5 81.7909 2.14995   4
  -3  -1  -5 84.9512 2.08454   1
   3   1   5 85.1700 2.22686   5
  -3   1  -5 86.0742 1.91479   4
  -3   1  -5 87.0750 2.31592   1
  -3   1  -5 84.5576 2.09355   2
   3   1   5 81.6328 2.14702   3
  -4  -1  -5 16.6815 0.66945   2
   4  -1   5 16.9273 0.65734   5
  -4  -1  -5 16.7675 0.65427   1
  -4  -1  -5 16.8479 0.67653   4
   4  -1   5 15.7095 0.60029   3
  -4   1  -5 15.8879 0.61444   2
  -4   1  -5 17.2198 0.48506   4
   4   1   5 16.9079 0.70357   4
  -4   1  -5 17.7137 0.80536   1
   4   1   5 14.9207 0.69382   5
   4   1   5 14.8799 0.64677   3
   5  -1   5 0.24025 0.13455   5
   5  -1   5 0.12170 0.11332   3
  -5  -1  -5 0.18853 0.10905   4
  -5  -1  -5 0.28933 0.13491   1
  -5  -1  -5 0.20130 0.11277   2
   5   1   5 0.27723 0.12392   3
  -5   1  -5 0.17822 0.13770   1
   5   1   5 0.20262 0.13208   4
  -5   1  -5 0.13194 0.09306   2
  -5   1  -5 0.13568 0.05747   4
   5   1   5 0.06154 0.12416   5
   6  -1   5 18.4642 0.80853   5
   6  -1   5 20.3902 0.78524   3
  -6  -1  -5 20.9072 0.83985   4
  -6  -1  -5 20.4700 0.86199   1
  -6  -1  -5 20.9378 0.83723   2
   6   1   5 18.6907 0.86960   5
   6   1   5 21.3452 0.86390   3
  -6   1  -5 19.8426 0.75195   2
   6   1   5 21.1702 0.86919   4
  -6   1  -5 20.0956 0.97308   1
  -7  -1  -5 14.6415 0.72019   4
   7  -1   5 16.0891 0.77358   5
  -7  -1  -5 16.0586 0.74274   2
   7  -1   5 15.6998 0.72585   3
  -7  -1  -5 14.7758 0.77139   1
   7   1   5 15.2266 0.80301   5
   7   1   5 14.4015 0.74327   3
  -7   1  -5 15.6180 0.66832   2
   7   1   5 15.1861 0.76145   4
  -7   1  -5 15.3133 0.88919   1
  -8  -1  -5 95.0666 2.67872   1
  -8  -1  -5 94.2236 2.53728   2
   8  -1   5 92.0097 2.50417   3
   8  -1   5 92.9290 2.58915   5
  -8  -1  -5 92.5968 2.53858   4
   8   1   5 83.7855 2.54564   3
   8   1   5 96.1887 2.59755   4
  -8   1  -5 92.3876 2.84740   1
   8   1   5 91.0552 2.68043   5
  -8   1  -5 91.9994 2.42198   2
  -9  -1  -5 0.27856 0.23723   1
   9  -1   5 0.60652 0.23867   5
   9  -1   5 0.89208 0.27099   3
  -9  -1  -5 0.69672 0.22521   2
   9   1   5 0.84813 0.29779   5
  -9   1  -5 0.58290 0.19096   2
   9   1   5 0.55691 0.25308   3
  -9   1  -5 0.58962 0.29117   1
 -10  -1  -5 14.4724 0.78461   2
  10  -1   5 13.8894 0.79062   3
 -10  -1  -5 13.3048 0.90776   1
  10   1   5 13.6431 0.85028   3
 -10   1  -5 15.8210 1.06130   1
  11  -1   5 1.70048 0.34399   3
 -11  -1  -5 1.51709 0.32664   2
  11   1   5 1.62690 0.37541   3
 -11   1  -5 1.24418 0.46358   1
  12  -1   5 3.11364 0.51664   3
  12   1   5 2.52689 0.48686   3
 -12   1  -5 2.49231 0.63008   1
  13  -1   5 2.62730 0.58436   3
  13   1   5 2.80968 0.58936   3
 -13   1  -5 2.08794 0.63435   1
 -15  -2   5 16.6428 1.20374   1
  15  -2  -5 16.8251 0.97363   3
 -15   2   5 15.2222 1.23977   1
  14  -2  -5 5.46039 0.61928   3
 -14  -2   5 6.07432 0.82074   1
  14   2  -5 5.78515 0.85888   4
 -14   2   5 6.98396 0.94151   1
 -13  -2   5 3.08125 0.55440   1
  13  -2  -5 2.56488 0.42566   3
  13   2  -5 3.46310 0.45410   3
  13   2  -5 4.25429 0.72298   4
 -13   2   5 3.41278 0.63194   1
  12  -2  -5 2.37693 0.50694   5
  12  -2  -5 3.54716 0.45997   3
 -12  -2   5 3.47271 0.56066   1
 -12  -2   5 3.62101 0.50806   2
  12   2  -5 3.63075 0.59032   4
 -12   2   5 3.46668 0.59506   1
  12   2  -5 4.67874 0.63789   2
  12   2  -5 4.22902 0.46258   3
  11  -2  -5 9.55908 0.60986   3
 -11  -2   5 9.45560 0.67595   2
  11  -2  -5 9.19466 0.63961   5
 -11  -2   5 8.40276 0.67119   1
 -11   2   5 10.2975 0.80848   1
  11   2  -5 10.2134 0.79389   4
  11   2  -5 10.2041 0.77680   2
  11   2  -5 10.4593 0.57828   3
  11   2  -5 11.2199 0.62529   5
  10  -2  -5 55.9081 1.66679   3
 -10  -2   5 55.4585 1.82781   2
  10  -2  -5 55.6898 1.74076   5
  10  -2  -5 54.7299 1.69618   4
 -10  -2   5 57.3418 1.86621   1
  10   2  -5 56.4351 2.01418   4
  10   2  -5 52.7163 1.63105   5
  10   2  -5 57.0471 1.91993   2
 -10   2   5 53.9085 1.96643   1
  10   2  -5 53.4711 1.57829   3
   9  -2  -5 284.002 6.45297   5
  -9  -2   5 289.473 6.57655   1
   9  -2  -5 276.970 6.33813   3
   9  -2  -5 276.666 6.36213   4
  -9  -2   5 279.040 6.57307   2
   9   2  -5 268.957 6.21601   3
   9   2  -5 284.547 6.66619   2
   9   2  -5 270.568 6.73470   4
   9   2  -5 272.054 6.28458   5
  -9   2   5 278.185 6.72277   1
  -8  -2   5 0.57233 0.20175   1
  -8  -2   5 0.65986 0.20699   2
   8  -2  -5 1.09714 0.21304   4
   8  -2  -5 0.46170 0.15559   3
   8  -2  -5 0.78738 0.20475   5
  -8   2   5 0.57572 0.22678   1
   8   2  -5 0.75136 0.16516   5
   8   2  -5 0.62292 0.22738   4
   8   2  -5 0.72883 0.24019   2
   8   2  -5 0.65156 0.14724   3
  -7  -2   5 0.65685 0.19128   1
   7  -2  -5 0.36419 0.12788   4
   7  -2  -5 0.22786 0.13059   5
   7  -2  -5 0.41597 0.15203   3
  -7  -2   5 0.30672 0.11130   5
   7  -2  -5 0.34715 0.08628   2
  -7   2   5 0.49303 0.18964   1
   7   2  -5 0.40414 0.18850   2
   7   2  -5 0.32571 0.16806   4
  -7   2   5 0.51750 0.07643   2
   7   2  -5 0.35139 0.10163   3
   7   2  -5 0.33987 0.10410   5
  -6  -2   5 39.0852 1.26832   1
   6  -2  -5 40.6240 1.24633   3
   6  -2  -5 41.1874 1.31068   5
  -6  -2   5 38.3149 1.04237   5
   6  -2  -5 41.6681 1.16343   4
   6  -2  -5 40.9088 0.98800   2
   6   2  -5 40.7238 1.39074   2
   6   2  -5 39.6714 1.37988   4
   6   2  -5 40.2888 1.05342   3
  -6   2   5 40.2828 1.32221   1
   6   2  -5 40.4360 1.09017   5
   5  -2  -5 4.35605 0.35725   5
   5  -2  -5 4.17223 0.20879   2
   5  -2  -5 4.10610 0.26998   4
   5  -2  -5 4.03422 0.32171   3
  -5  -2   5 4.30677 0.34654   1
  -5  -2   5 4.48470 0.20711   5
   5   2  -5 4.92362 0.24213   5
  -5   2   5 4.26549 0.33407   1
   5   2  -5 3.95545 0.20647   3
  -5   2   5 4.16776 0.31738   3
   5   2  -5 4.09977 0.44131   2
   5   2  -5 4.35875 0.42901   4
   4  -2  -5 71.3218 2.01846   5
   4  -2  -5 73.5976 1.96544   3
   4  -2  -5 72.5661 1.85292   4
  -4  -2   5 74.9504 2.00334   1
   4  -2  -5 74.6311 1.71415   2
  -4  -2   5 74.1664 1.64713   5
   4   2  -5 75.2635 1.70605   5
   4   2  -5 72.9641 2.05178   2
  -4   2   5 75.9985 1.97322   3
   4   2  -5 74.5431 1.68196   3
   4   2  -5 74.7433 2.03929   4
  -4   2   5 74.7944 1.91825   1
  -3  -2   5 87.6185 2.31490   1
   3  -2  -5 89.2104 2.27987   3
   3  -2  -5 91.0145 2.04348   2
  -3  -2   5 84.7413 1.89253   3
   3  -2  -5 92.1505 2.19054   4
   3  -2  -5 90.6500 2.36180   5
   3  -2  -5 87.0920 2.33987   5
  -3   2   5 89.0073 2.27870   3
  -3   2   5 89.7384 2.34978   5
   3   2  -5 89.2479 2.29241   4
   3   2  -5 89.3141 2.34028   2
  -3   2   5 88.5876 2.15291   1
   2  -2  -5 1.75342 0.27213   5
   2  -2  -5 1.91799 0.26924   5
   2  -2  -5 1.95856 0.22901   4
   2  -2  -5 1.70890 0.16669   2
  -2  -2   5 1.77693 0.08511   3
  -2  -2   5 1.47018 0.24487   1
  -2  -2   5 1.59438 0.07174   5
  -2  -2   5 1.70037 0.08708   5
  -2   2   5 1.73661 0.25271   3
  -2   2   5 1.54523 0.25233   5
   2   2  -5 1.84129 0.22866   4
   2   2  -5 1.98845 0.26970   2
   2   2  -5 1.59458 0.24742   1
  -2   2   5 1.87947 0.18307   1
   1  -2  -5 72.6706 1.77346   2
   1  -2  -5 71.7643 1.89404   4
  -1  -2   5 71.8713 1.61559   3
   1  -2  -5 74.7753 1.98310   5
  -1  -2   5 70.5085 1.99291   1
  -1  -2   5 74.0349 1.69626   5
  -1  -2   5 74.3658 1.63718   5
   1   2  -5 73.2709 1.69747   5
   1   2  -5 75.3806 1.93801   2
  -1   2   5 73.6935 2.01302   5
  -1   2   5 72.9896 1.66532   1
   1   2  -5 75.4572 1.84721   4
  -1   2   5 71.6068 1.93987   3
   1   2  -5 73.4600 2.00846   1
   0  -2   5 16.0035 0.45768   3
   0  -2  -5 14.9970 0.63096   4
   0  -2  -5 17.0666 0.58887   2
   0  -2   5 16.2451 0.47833   5
   0  -2  -5 16.1277 0.67012   5
   0   2  -5 16.0607 0.52459   5
   0   2   5 16.3398 0.71748   5
   0   2  -5 15.2654 0.61949   2
   0   2  -5 17.4315 0.56443   4
   0   2  -5 14.8049 0.69710   1
   0   2   5 16.1918 0.66949   3
  -1  -2  -5 0.30272 0.10840   4
   1  -2   5 0.36722 0.08660   3
  -1  -2  -5 0.37437 0.11379   2
   1  -2   5 0.41626 0.10193   5
  -1   2  -5 0.32756 0.07998   4
   1   2   5 0.24499 0.12251   3
   1   2   5 0.34421 0.14953   5
  -1   2  -5 0.32207 0.09743   5
  -1   2  -5 0.23367 0.12590   1
  -1   2  -5 0.49731 0.12798   2
  -2  -2  -5 4.52496 0.17205   1
  -2  -2  -5 4.67091 0.35364   4
   2  -2   5 4.64571 0.26155   3
  -2  -2  -5 4.74150 0.31984   2
   2  -2   5 4.86926 0.28730   5
  -2   2  -5 4.77673 0.30099   5
   2   2   5 4.43987 0.36785   5
   2   2   5 4.64148 0.35620   3
  -2   2  -5 4.54876 0.30610   2
  -2   2  -5 4.80042 0.41045   1
  -2   2  -5 4.86897 0.21567   4
  -3  -2  -5 40.5215 1.23797   2
   3  -2   5 40.9294 1.10957   3
  -3  -2  -5 39.5906 1.29543   4
   3  -2   5 40.5218 1.15513   5
  -3  -2  -5 40.8221 1.03698   1
   3   2   5 40.6076 1.28440   3
  -3   2  -5 38.2059 1.39045   1
   3   2   5 39.1321 1.33332   5
  -3   2  -5 40.6121 1.17047   2
  -3   2  -5 38.8743 0.93950   4
   3   2   5 40.9184 1.33754   4
  -4  -2  -5 7.88104 0.46998   2
   4  -2   5 8.01800 0.44840   5
  -4  -2  -5 7.75586 0.37443   1
   4  -2   5 7.58346 0.40386   3
  -4  -2  -5 7.21484 0.48155   4
   4   2   5 8.00896 0.49459   3
   4   2   5 7.15587 0.50163   5
  -4   2  -5 6.97845 0.54912   1
  -4   2  -5 7.53800 0.40207   2
   4   2   5 7.90813 0.52221   4
  -5  -2  -5 63.0463 1.89055   4
   5  -2   5 62.3491 1.75403   5
  -5  -2  -5 62.6951 1.81627   2
   5  -2   5 61.6135 1.68383   3
  -5  -2  -5 62.5378 1.68170   1
  -5   2  -5 61.7250 2.03992   1
  -5   2  -5 61.3745 1.68117   2
   5   2   5 63.1280 1.94406   5
   5   2   5 62.8916 1.92127   4
   5   2   5 63.3834 1.86658   3
   6  -2   5 0.13247 0.14217   3
  -6  -2  -5 0.05626 0.11465   1
  -6  -2  -5 0.33142 0.14660   2
   6  -2   5 0.37218 0.19303   5
  -6  -2  -5 0.06005 0.12346   4
   6   2   5 0.24979 0.15475   3
  -6   2  -5 0.12031 0.15789   1
   6   2   5 0.13650 0.17539   4
   6   2   5 0.18539 0.16501   5
  -6   2  -5 0.20392 0.10691   2
  -7  -2  -5 81.3647 2.36157   4
   7  -2   5 78.6854 2.15719   3
   7  -2   5 80.2170 2.23953   5
  -7  -2  -5 78.7308 2.26837   2
   7   2   5 79.2269 2.38065   4
  -7   2  -5 75.8851 2.54194   1
   7   2   5 81.1411 2.45254   5
   7   2   5 79.9647 2.34650   3
  -7   2  -5 77.8709 2.09189   2
  -8  -2  -5 2.48823 0.40558   4
  -8  -2  -5 2.12711 0.35510   2
   8  -2   5 2.70259 0.36752   3
   8  -2   5 2.33268 0.37933   5
  -8  -2  -5 2.64822 0.44427   1
   8   2   5 3.23989 0.46075   3
  -8   2  -5 1.86906 0.42575   1
   8   2   5 2.52548 0.43198   4
   8   2   5 1.64786 0.37573   5
  -8   2  -5 2.28547 0.30703   2
   9  -2   5 5.60014 0.55448   3
  -9  -2  -5 5.35175 0.57094   2
  -9  -2  -5 6.22490 0.64111   4
   9  -2   5 5.75260 0.70182   5
   9   2   5 5.84320 0.65870   4
   9   2   5 6.78704 0.71095   3
  -9   2  -5 6.17447 0.77568   1
 -10  -2  -5 0.11755 0.18846   2
  10  -2   5 0.24962 0.24769   3
  10   2   5 0.01467 0.21693   3
 -10   2  -5 0.13269 0.24991   1
  11  -2   5 8.16255 0.75328   3
 -11  -2  -5 7.34307 0.72115   2
 -11   2  -5 8.44569 1.03751   1
  11   2   5 8.44788 0.85161   3
  12  -2   5 2.73463 0.46380   3
 -12  -2  -5 2.20216 0.42777   2
  12   2   5 4.18564 0.66932   3
 -12   2  -5 3.31594 0.72576   1
 -15  -3   5 1.13442 0.46971   1
  15  -3  -5 1.87462 0.46888   3
  15   3  -5 2.37195 0.72070   4
 -14  -3   5 1.49586 0.46471   1
  14  -3  -5 1.52969 0.40303   3
 -14   3   5 1.81597 0.53747   1
  14   3  -5 1.22797 0.52357   4
  13  -3  -5 8.84059 0.65846   3
 -13  -3   5 8.89963 0.86708   2
 -13  -3   5 10.0731 0.96536   1
  13   3  -5 9.61276 1.07336   4
 -13   3   5 8.73477 1.01781   1
 -12  -3   5 0.11684 0.25490   1
  12  -3  -5 0.25842 0.22553   3
 -12  -3   5 0.19225 0.22041   2
  12   3  -5 0.66486 0.35636   4
 -12   3   5 0.31767 0.26453   1
  12   3  -5 0.42072 0.31809   2
 -11  -3   5 29.2931 1.30969   2
  11  -3  -5 27.9033 1.20337   5
  11  -3  -5 27.6163 1.12676   3
 -11  -3   5 25.1507 1.21519   1
  11   3  -5 25.2843 1.39584   3
 -11   3   5 30.9779 1.50243   1
  11   3  -5 28.4372 1.36457   2
  11   3  -5 27.6175 1.43323   4
 -10  -3   5 7.85602 0.62057   1
  10  -3  -5 7.75890 0.59782   5
 -10  -3   5 6.89081 0.72490   2
  10  -3  -5 7.03418 0.53496   3
  10   3  -5 6.88636 0.73866   2
  10   3  -5 7.33195 0.59595   5
 -10   3   5 7.21993 0.80186   1
  10   3  -5 6.69607 0.48365   3
  10   3  -5 6.01754 0.74052   4
  -9  -3   5 130.736 3.47655   1
   9  -3  -5 139.338 3.52404   5
   9  -3  -5 129.741 3.24396   4
   9  -3  -5 132.786 3.39973   3
  -9  -3   5 130.652 3.60043   2
   9   3  -5 130.302 3.33333   5
   9   3  -5 131.592 3.68551   2
   9   3  -5 132.330 3.77645   4
  -9   3   5 135.142 3.72217   1
   9   3  -5 134.085 3.26925   3
   8  -3  -5 4.99782 0.48526   3
  -8  -3   5 5.46146 0.45364   1
  -8  -3   5 4.55594 0.54287   2
   8  -3  -5 4.74926 0.34565   4
   8  -3  -5 3.82749 0.44873   5
   8   3  -5 4.61067 0.33568   3
  -8   3   5 5.04679 0.58138   1
   8   3  -5 4.73625 0.37977   5
   8   3  -5 3.90452 0.52660   2
   8   3  -5 5.64931 0.65623   4
  -7  -3   5 4.88483 0.41041   1
   7  -3  -5 4.26293 0.48301   5
   7  -3  -5 4.62656 0.44744   3
  -7  -3   5 4.54813 0.52517   2
  -7  -3   5 4.76803 0.31098   5
   7  -3  -5 4.64658 0.31831   4
  -7   3   5 6.04715 0.59717   1
   7   3  -5 4.30747 0.52535   2
   7   3  -5 5.04674 0.56830   4
   7   3  -5 4.73517 0.31555   3
   7   3  -5 4.84952 0.34459   5
   6  -3  -5 6.66295 0.36788   4
  -6  -3   5 6.33184 0.45906   1
   6  -3  -5 6.98707 0.52242   5
   6  -3  -5 6.71782 0.47573   3
  -6  -3   5 6.33672 0.31886   5
   6   3  -5 7.57781 0.57915   2
  -6   3   5 6.97161 0.49433   1
   6   3  -5 6.28846 0.34019   3
   6   3  -5 6.59895 0.37344   5
   5  -3  -5 194.682 4.78417   5
   5  -3  -5 193.959 4.21465   2
   5  -3  -5 191.026 4.46726   4
  -5  -3   5 197.821 4.69742   1
  -5  -3   5 193.180 4.28678   5
  -5   3   5 197.777 4.68538   3
   5   3  -5 197.684 4.83895   2
  -5   3   5 199.938 4.67214   1
   5   3  -5 199.415 4.37977   3
   5   3  -5 195.273 4.42615   5
   5   3  -5 196.960 4.82306   4
   4  -3  -5 46.4858 1.55997   5
   4  -3  -5 45.8622 1.47847   3
   4  -3  -5 48.5398 1.14969   2
  -4  -3   5 46.0241 1.48525   1
   4  -3  -5 49.2861 1.35759   4
  -4  -3   5 47.7599 1.14400   5
   4   3  -5 49.1014 1.21653   3
  -4   3   5 48.2481 1.41585   1
   4   3  -5 45.6600 1.52709   4
  -4   3   5 48.1056 1.49256   3
  -4   3   5 47.7924 1.56670   5
   4   3  -5 46.5310 1.55603   2
   4   3  -5 46.8715 1.24169   5
  -3  -3   5 96.0757 2.62491   1
  -3  -3   5 99.5590 2.25480   5
   3  -3  -5 97.1029 2.27662   2
  -3  -3   5 100.050 2.30606   5
   3  -3  -5 100.857 2.72032   5
   3  -3  -5 98.8744 2.62013   3
   3  -3  -5 98.2023 2.48546   4
   3   3  -5 100.614 2.30393   5
  -3   3   5 101.217 2.45874   1
  -3   3   5 96.6887 2.60933   3
  -3   3   5 97.2430 2.69885   5
   3   3  -5 99.7842 2.67361   2
   3   3  -5 101.974 2.27086   3
   3   3  -5 103.166 2.64778   4
   2  -3  -5 9.90834 0.60575   5
  -2  -3   5 9.45857 0.37712   5
  -2  -3   5 9.12807 0.55581   1
  -2  -3   5 9.41557 0.36481   5
  -2  -3   5 9.75484 0.34697   3
   2  -3  -5 9.12590 0.48973   4
   2  -3  -5 9.12689 0.38666   2
  -2   3   5 9.67037 0.55457   3
  -2   3   5 9.39853 0.41018   1
   2   3  -5 9.22360 0.51042   4
   2   3  -5 9.86586 0.57849   1
   2   3  -5 9.26518 0.33647   3
  -2   3   5 9.50252 0.59170   5
   2   3  -5 10.7169 0.57728   2
   1  -3  -5 43.6558 1.34032   4
  -1  -3   5 42.2293 1.43101   1
  -1  -3   5 42.9369 1.07637   3
  -1  -3   5 43.5969 1.17550   5
   1  -3  -5 42.7177 1.18468   2
  -1  -3   5 43.3834 1.11292   5
  -1   3   5 42.5836 1.45736   5
   1   3  -5 43.2440 1.17674   5
  -1   3   5 42.2622 1.38729   3
   1   3  -5 42.5515 1.43209   1
  -1   3   5 43.6279 1.09409   1
   1   3  -5 43.5998 1.29367   4
   1   3  -5 41.4511 1.34880   2
   0  -3  -5 0.45466 0.15460   4
   0  -3   5 0.24128 0.08336   5
   0  -3  -5 0.20494 0.08969   2
   0  -3   5 0.25623 0.10987   5
   0  -3   5 0.32881 0.08745   3
   0   3   5 0.19670 0.14361   5
   0   3  -5 0.42100 0.14828   2
   0   3   5 0.24192 0.14406   3
   0   3  -5 0.30375 0.10661   5
   0   3  -5 0.25495 0.10311   4
   0   3  -5 0.24963 0.15081   1
   1  -3   5 4.17571 0.24378   3
  -1  -3  -5 3.91859 0.30671   2
  -1  -3  -5 4.07246 0.41400   4
   1  -3   5 4.75915 0.27666   5
  -1   3  -5 4.48500 0.27499   4
  -1   3  -5 3.63559 0.44265   1
   1   3   5 3.80020 0.42933   3
   1   3   5 4.15382 0.45943   5
  -1   3  -5 3.74565 0.36970   2
   2  -3   5 36.9424 1.06968   3
  -2  -3  -5 39.8043 1.24026   2
   2  -3   5 40.6607 1.13489   5
  -2   3  -5 37.9669 1.42620   1
  -2   3  -5 39.4421 1.04081   4
   2   3   5 39.1715 1.33165   3
  -2   3  -5 39.8188 1.21474   2
   2   3   5 36.8792 1.34932   4
   2   3   5 40.0489 1.42040   5
   3  -3   5 65.3483 1.75518   3
   3  -3   5 70.9670 1.83846   5
  -3  -3  -5 68.2621 1.93951   2
  -3  -3  -5 69.6368 2.07059   4
   3   3   5 69.7485 2.10576   4
  -3   3  -5 70.8388 2.20197   1
   3   3   5 73.9149 2.07130   3
   3   3   5 68.7289 2.12132   5
  -3   3  -5 68.8799 1.57574   4
  -3   3  -5 69.0428 1.86495   2
   4  -3   5 0.04715 0.12076   5
  -4  -3  -5 -0.0050 0.07307   1
  -4  -3  -5 0.09375 0.11555   2
  -4  -3  -5 0.14155 0.15081   4
   4  -3   5 -0.0841 0.08371   3
   4   3   5 0.17166 0.13581   5
  -4   3  -5 0.24708 0.11849   2
  -4   3  -5 0.05373 0.13679   1
   4   3   5 -0.0583 0.12090   3
   4   3   5 0.02121 0.11467   4
  -5  -3  -5 2.05117 0.36444   4
   5  -3   5 2.50398 0.31869   5
   5  -3   5 2.29254 0.29662   3
  -5  -3  -5 2.41478 0.34892   2
  -5   3  -5 2.86688 0.31496   2
   5   3   5 2.50624 0.40805   5
  -5   3  -5 2.63443 0.46909   1
   5   3   5 1.31966 0.29756   4
   5   3   5 2.89438 0.40723   3
   6  -3   5 26.6910 1.01670   5
  -6  -3  -5 23.8157 1.11017   4
   6  -3   5 25.3644 0.93240   3
  -6  -3  -5 24.0255 1.03450   2
   6   3   5 24.7448 1.09675   3
   6   3   5 25.0277 1.15260   4
   6   3   5 26.8284 1.19350   5
  -6   3  -5 24.5851 1.25781   1
  -6   3  -5 23.4590 0.88203   2
  -7  -3  -5 2.35845 0.39775   2
   7  -3   5 1.84139 0.34854   5
  -7  -3  -5 1.84793 0.37612   4
   7  -3   5 2.35561 0.36649   3
  -7   3  -5 1.99036 0.44580   1
   7   3   5 1.96246 0.39225   3
   7   3   5 2.09854 0.42701   5
   7   3   5 1.46583 0.36337   4
  -8  -3  -5 69.7428 2.30587   4
   8  -3   5 74.6397 2.18236   5
   8  -3   5 69.9646 2.05058   3
  -8  -3  -5 70.1414 2.19965   2
   8   3   5 68.7088 2.33763   4
  -8   3  -5 69.5340 2.53615   1
   8   3   5 69.2620 2.37423   5
   8   3   5 67.6712 2.26354   3
   9  -3   5 6.86158 0.63612   3
  -9  -3  -5 8.41736 0.69485   4
  -9  -3  -5 7.62234 0.73891   2
   9   3   5 8.27321 0.83463   3
  -9   3  -5 8.87268 1.00645   1
   9   3   5 8.28078 0.85121   4
  10  -3   5 4.80909 0.56515   3
 -10  -3  -5 5.60965 0.69349   4
 -10  -3  -5 5.00662 0.62208   2
 -10   3  -5 4.58121 0.76409   1
  10   3   5 4.70432 0.66982   4
  10   3   5 5.57773 0.69971   3
 -11  -3  -5 1.27404 0.36521   2
  11  -3   5 1.61810 0.41565   3
 -11   3  -5 1.18578 0.48850   1
  11   3   5 2.31766 0.51878   3
 -12  -3  -5 1.66814 0.42295   2
  12  -3   5 0.70412 0.39640   3
  12   3   5 1.35361 0.45926   3
 -12   3  -5 2.00962 0.65119   1
 -14  -4   5 0.17744 0.29242   2
 -14  -4   5 0.27222 0.35654   1
  14  -4  -5 -0.1968 0.29373   3
 -14   4   5 -0.1014 0.35517   1
  14   4  -5 0.05960 0.47887   4
 -13  -4   5 0.55047 0.33322   2
 -13  -4   5 0.15406 0.31011   1
  13  -4  -5 0.53150 0.30368   3
  13   4  -5 1.06646 0.50846   4
 -13   4   5 0.96290 0.42885   1
 -12  -4   5 1.70119 0.42410   2
 -12  -4   5 1.23468 0.38431   1
  12  -4  -5 1.03593 0.31173   3
  12   4  -5 1.08462 0.46475   4
 -12   4   5 1.10238 0.40724   1
  12   4  -5 1.96588 0.50868   2
 -11  -4   5 0.08080 0.24720   2
 -11  -4   5 0.32653 0.27114   1
  11  -4  -5 0.08021 0.20839   3
  11   4  -5 0.25747 0.30575   2
 -11   4   5 0.18698 0.25220   1
  11   4  -5 0.14982 0.29324   4
  10  -4  -5 1.68893 0.36860   3
 -10  -4   5 2.94376 0.53620   2
 -10  -4   5 1.83762 0.37570   1
  10  -4  -5 2.67197 0.47983   5
  10   4  -5 0.85817 0.35604   4
 -10   4   5 1.66392 0.45109   1
  10   4  -5 1.81541 0.47593   2
   9  -4  -5 5.33729 0.60555   5
   9  -4  -5 5.67465 0.59100   3
  -9  -4   5 5.97290 0.60621   1
  -9  -4   5 5.75031 0.69176   2
   9   4  -5 5.30187 0.67664   2
  -9   4   5 5.38196 0.67339   1
   9   4  -5 4.97623 0.69725   4
   8  -4  -5 0.79361 0.27100   5
   8  -4  -5 0.75902 0.25119   3
  -8  -4   5 0.49577 0.25743   2
   8  -4  -5 0.72088 0.17489   4
  -8  -4   5 0.32062 0.19048   1
  -8   4   5 0.49246 0.24911   1
   8   4  -5 0.11076 0.24428   2
   8   4  -5 0.21537 0.26130   4
   8   4  -5 0.25020 0.15811   3
   7  -4  -5 0.73417 0.21428   3
   7  -4  -5 0.52167 0.15664   4
  -7  -4   5 0.63001 0.21957   1
  -7  -4   5 0.49039 0.23630   2
   7  -4  -5 0.73786 0.25312   5
   7   4  -5 0.63306 0.26103   2
   7   4  -5 0.32850 0.22369   4
   7   4  -5 0.74321 0.19376   5
  -7   4   5 0.63802 0.23842   1
   7   4  -5 0.97324 0.20832   3
   6  -4  -5 0.49325 0.19898   3
   6  -4  -5 0.93727 0.27491   5
   6  -4  -5 0.79108 0.17687   4
  -6  -4   5 0.71932 0.21728   1
  -6   4   5 0.84205 0.23120   3
  -6   4   5 1.05838 0.27559   1
   6   4  -5 0.31419 0.21077   2
   6   4  -5 0.67532 0.27305   4
   6   4  -5 0.64117 0.17754   5
   6   4  -5 0.62128 0.16261   3
   5  -4  -5 13.8005 0.76046   3
  -5  -4   5 13.8759 0.50514   5
   5  -4  -5 14.1911 0.81410   5
  -5  -4   5 14.1600 0.73534   1
   5  -4  -5 13.3797 0.60182   4
   5   4  -5 13.5306 0.80922   2
   5   4  -5 14.7377 0.83176   4
  -5   4   5 12.9441 0.70967   1
   5   4  -5 13.7478 0.60807   5
  -5   4   5 13.5261 0.73919   3
   5   4  -5 14.0814 0.57514   3
  -4  -4   5 19.0865 0.71364   5
  -4  -4   5 18.8104 0.87253   1
  -4  -4   5 17.5742 0.61139   5
   4  -4  -5 19.1437 0.94989   5
   4  -4  -5 18.9103 0.89347   3
   4  -4  -5 18.8569 0.75117   4
   4  -4  -5 17.3443 0.54409   2
  -4   4   5 17.8083 0.92098   5
  -4   4   5 18.8200 0.80773   1
   4   4  -5 18.2872 0.65329   3
   4   4  -5 17.4739 0.91007   2
  -4   4   5 17.6815 0.86160   3
   4   4  -5 18.3317 0.69475   5
   4   4  -5 16.4577 0.87713   4
   3  -4  -5 10.2774 0.63617   3
   3  -4  -5 10.3740 0.55943   4
  -3  -4   5 9.55568 0.60927   1
   3  -4  -5 11.3176 0.71134   5
   3  -4  -5 10.6217 0.42608   2
  -3  -4   5 10.2045 0.48270   5
  -3  -4   5 10.4138 0.45740   3
  -3  -4   5 11.2388 0.47371   5
   3   4  -5 11.1995 0.46136   3
  -3   4   5 9.76720 0.62374   3
  -3   4   5 12.3264 0.57539   1
   3   4  -5 10.5086 0.66229   2
  -3   4   5 10.9969 0.69968   5
   3   4  -5 11.1500 0.66768   1
   3   4  -5 11.7564 0.66671   4
   3   4  -5 9.71782 0.46914   5
  -2  -4   5 22.7937 1.00483   1
   2  -4  -5 21.2782 1.02134   5
  -2  -4   5 21.6546 0.75840   5
   2  -4  -5 21.4373 0.88819   4
   2  -4  -5 22.7285 0.74332   2
  -2  -4   5 22.3052 0.72478   3
  -2  -4   5 21.3187 0.76576   5
  -2   4   5 22.6511 1.04389   5
   2   4  -5 21.3590 0.70801   3
  -2   4   5 22.2951 0.78957   1
  -2   4   5 22.4477 0.97708   3
   2   4  -5 22.1106 0.98251   1
   2   4  -5 21.4553 0.96491   2
   2   4  -5 22.6341 0.94250   4
   1  -4  -5 7.33638 0.48963   4
   1  -4  -5 7.16739 0.40201   2
   1  -4  -5 6.67031 0.66718   5
  -1  -4   5 6.89021 0.38053   5
  -1  -4   5 7.08667 0.35906   3
  -1  -4   5 6.74349 0.41497   5
  -1  -4   5 6.11811 0.61401   1
   1   4  -5 6.42999 0.48250   2
   1   4  -5 7.54000 0.36202   3
  -1   4   5 7.17232 0.53813   3
  -1   4   5 6.88121 0.34806   1
   1   4  -5 7.70911 0.48465   4
  -1   4   5 7.34512 0.56910   5
   1   4  -5 4.80134 0.52296   1
   0  -4  -5 -0.0311 0.06718   1
   0  -4   5 -0.0326 0.12465   1
   0  -4   5 0.07579 0.08549   3
   0  -4   5 -0.0014 0.12355   5
   0  -4  -5 0.01632 0.10714   4
   0  -4   5 0.05511 0.08616   5
   0  -4  -5 0.03753 0.08951   2
   0   4   5 -0.1149 0.10916   5
   0   4  -5 0.01439 0.10564   5
   0   4   5 0.01113 0.15273   3
   0   4  -5 0.09232 0.12323   2
   0   4  -5 0.02827 0.09180   4
   0   4   5 0.04791 0.05945   1
   0   4  -5 -0.0455 0.10732   1
   1  -4   5 27.8673 0.91177   5
  -1  -4  -5 25.4663 0.95744   2
  -1  -4  -5 27.6906 1.10873   4
   1  -4   5 27.9887 0.86834   3
   1   4   5 26.2425 1.17563   5
  -1   4  -5 26.1021 1.17234   1
   1   4   5 27.1234 1.12539   3
  -1   4  -5 26.6921 1.02657   2
  -1   4  -5 25.8492 0.91145   4
  -2  -4  -5 5.69525 0.42801   2
  -2  -4  -5 6.07431 0.49940   4
   2  -4   5 6.14839 0.39077   5
   2  -4   5 6.12440 0.36600   3
   2   4   5 5.01864 0.54057   3
   2   4   5 5.27418 0.58543   5
  -2   4  -5 6.26486 0.34701   4
  -2   4  -5 5.14534 0.40643   2
   2   4   5 5.26227 0.57078   4
  -2   4  -5 5.59602 0.64708   1
   3  -4   5 30.9784 0.97678   3
   3  -4   5 29.2880 1.02110   5
  -3  -4  -5 30.0350 1.12897   2
  -3  -4  -5 28.5040 1.22196   4
   3   4   5 31.9397 1.25556   3
  -3   4  -5 29.0875 1.06281   2
  -3   4  -5 31.4873 1.37078   1
   3   4   5 27.6090 1.23433   4
   3   4   5 30.5846 1.31686   5
   4  -4   5 2.48521 0.32398   5
  -4  -4  -5 2.16157 0.33888   2
  -4  -4  -5 1.74717 0.34743   4
   4  -4   5 2.24727 0.27766   3
  -4   4  -5 2.30690 0.31582   2
  -4   4  -5 2.50116 0.46552   1
   4   4   5 2.45067 0.42282   4
   4   4   5 2.60711 0.43822   5
   4   4   5 1.68993 0.34131   3
  -5  -4  -5 0.12936 0.16251   4
   5  -4   5 0.08519 0.14002   3
  -5  -4  -5 0.05624 0.12499   2
   5  -4   5 -0.0653 0.14020   5
  -5   4  -5 -0.1122 0.18237   1
   5   4   5 -0.1184 0.15639   5
   5   4   5 -0.0094 0.17304   4
   5   4   5 -0.1078 0.13040   3
  -5   4  -5 0.03789 0.12163   2
  -6  -4  -5 8.60291 0.68255   4
  -6  -4  -5 7.32856 0.57370   2
   6  -4   5 8.81161 0.59792   5
   6  -4   5 8.14120 0.51847   3
  -6   4  -5 8.89440 0.93592   1
   6   4   5 8.25253 0.68625   4
   6   4   5 8.65128 0.80055   3
   6   4   5 9.36632 0.74029   5
   7  -4   5 3.04221 0.41999   3
  -7  -4  -5 4.18876 0.59791   4
  -7  -4  -5 3.08726 0.46174   2
   7  -4   5 2.98050 0.42910   5
   7   4   5 3.01121 0.54088   5
   7   4   5 3.22902 0.54693   4
   7   4   5 2.68616 0.47078   3
  -7   4  -5 2.81126 0.53740   1
  -8  -4  -5 28.3850 1.26838   2
  -8  -4  -5 24.9901 1.30854   4
   8  -4   5 27.7332 1.12801   3
   8   4   5 27.1719 1.33299   3
   8   4   5 28.9165 1.42277   4
  -8   4  -5 28.2686 1.53988   1
   9  -4   5 -0.1025 0.22008   3
  -9  -4  -5 -0.0047 0.21488   4
  -9  -4  -5 0.19036 0.20422   2
  -9   4  -5 0.27504 0.28840   1
   9   4   5 -0.1068 0.23844   3
   9   4   5 0.10835 0.30327   4
  10  -4   5 2.43929 0.47654   3
 -10  -4  -5 3.14527 0.53997   2
 -10  -4  -5 3.43639 0.60018   4
  10   4   5 2.36163 0.54755   4
 -10   4  -5 2.71097 0.64492   1
  10   4   5 3.09356 0.57486   3
 -11  -4  -5 0.37092 0.33362   4
 -11  -4  -5 0.27842 0.27745   2
  11  -4   5 0.32359 0.34493   3
  11   4   5 0.59927 0.48194   4
  11   4   5 1.04362 0.43863   3
 -11   4  -5 0.65287 0.52249   1
 -12  -4  -5 2.40710 0.50306   2
  12   4   5 3.82044 1.04060   3
 -13  -5   5 0.38304 0.34397   2
 -13  -5   5 0.36342 0.35943   1
  13  -5  -5 -0.0058 0.30115   3
  13   5  -5 0.61042 0.51435   4
 -13   5   5 -0.0158 0.31667   1
 -12  -5   5 0.13528 0.26842   2
 -12  -5   5 -0.0341 0.25657   1
  12  -5  -5 0.19597 0.26507   3
  12   5  -5 -0.1710 0.34127   4
  12   5  -5 0.42313 0.43072   2
 -12   5   5 0.29202 0.37097   1
  11  -5  -5 5.63641 0.64797   3
 -11  -5   5 5.74609 0.69369   1
 -11  -5   5 3.91893 0.62826   2
 -11   5   5 5.91797 0.83905   1
  11   5  -5 6.39814 0.85643   2
  11   5  -5 5.15724 0.84057   4
  10  -5  -5 1.91060 0.39697   3
 -10  -5   5 1.57539 0.41489   2
 -10  -5   5 2.03300 0.41948   1
  10   5  -5 2.09977 0.52607   2
  10   5  -5 2.27659 0.59288   4
 -10   5   5 2.27168 0.53718   1
  -9  -5   5 21.7643 1.20192   2
  -9  -5   5 23.8893 1.08493   1
   9  -5  -5 21.9097 1.08860   3
  -9   5   5 19.7807 1.20359   1
   9   5  -5 19.0650 1.24579   4
   9   5  -5 22.0442 1.26474   2
   8  -5  -5 1.28563 0.31075   3
  -8  -5   5 1.01374 0.27904   1
  -8  -5   5 1.43322 0.39350   2
   8  -5  -5 1.38811 0.37233   5
   8   5  -5 0.93882 0.36646   2
  -8   5   5 1.11691 0.36416   1
   8   5  -5 0.69937 0.35791   4
  -7  -5   5 3.88006 0.48350   1
   7  -5  -5 3.63044 0.51214   5
  -7  -5   5 4.31314 0.61832   2
   7  -5  -5 3.50144 0.47738   3
   7  -5  -5 4.16429 0.34396   4
   7   5  -5 3.54580 0.56066   4
   7   5  -5 4.23505 0.61332   2
  -7   5   5 3.41725 0.52091   1
   6  -5  -5 4.70778 0.36718   4
   6  -5  -5 5.27569 0.64780   5
  -6  -5   5 4.49750 0.52551   1
  -6  -5   5 3.60069 0.55141   2
   6  -5  -5 4.87719 0.58103   3
  -6   5   5 4.68277 0.55942   3
  -6   5   5 5.15585 0.60816   1
   6   5  -5 4.60501 0.63523   2
   6   5  -5 3.67329 0.55404   4
  -5  -5   5 0.78762 0.24179   1
   5  -5  -5 0.32434 0.23654   5
   5  -5  -5 0.54984 0.24113   3
  -5  -5   5 0.86660 0.23689   5
   5  -5  -5 0.67133 0.19465   4
   5   5  -5 0.78681 0.29083   4
  -5   5   5 0.43539 0.21941   1
  -5   5   5 0.91427 0.26537   3
   5   5  -5 0.63456 0.19375   5
   5   5  -5 1.07911 0.33125   2
   5   5  -5 0.98455 0.23066   3
  -4  -5   5 23.8906 0.92984   5
   4  -5  -5 24.6622 1.12162   3
   4  -5  -5 25.7983 0.97607   4
  -4  -5   5 24.3907 1.09100   1
   4  -5  -5 24.4958 1.19437   5
  -4   5   5 22.5095 0.99753   1
   4   5  -5 23.0857 1.15445   2
  -4   5   5 24.5377 1.11264   3
   4   5  -5 21.7073 0.84267   3
  -4   5   5 24.9690 1.19633   5
   4   5  -5 22.9622 1.12927   4
   4   5  -5 23.2392 0.91297   5
   3  -5  -5 1.33694 0.33019   5
   3  -5  -5 1.41088 0.20783   2
  -3  -5   5 1.40135 0.32539   1
   3  -5  -5 1.16749 0.31954   3
  -3  -5   5 1.72806 0.28635   5
  -3  -5   5 1.29363 0.23747   3
   3  -5  -5 1.44668 0.28325   4
   3   5  -5 1.17403 0.30739   2
  -3   5   5 1.03169 0.24153   1
  -3   5   5 1.06402 0.30316   3
   3   5  -5 1.30565 0.22115   3
   3   5  -5 1.59374 0.33214   4
   3   5  -5 1.52840 0.25747   5
  -3   5   5 1.06719 0.31273   5
   3   5  -5 2.00445 0.37151   1
  -2  -5   5 0.85453 0.19924   3
   2  -5  -5 0.53351 0.15491   2
  -2  -5   5 0.87341 0.25633   1
  -2  -5   5 0.64930 0.19314   5
  -2  -5   5 0.60403 0.29179   5
   2  -5  -5 0.83564 0.22548   4
   2  -5  -5 0.38198 0.22365   5
  -2   5   5 0.60038 0.17891   1
   2   5  -5 0.34745 0.19747   1
  -2   5   5 0.34047 0.21624   5
   2   5  -5 0.59576 0.23959   2
  -2   5   5 0.35497 0.19953   3
   2   5  -5 0.35926 0.18278   4
   2   5  -5 0.76069 0.17066   3
  -1  -5   5 4.01005 0.37528   3
  -1  -5   5 3.62180 0.37950   5
   1  -5  -5 4.21265 0.55297   5
   1  -5  -5 3.33552 0.35404   2
  -1  -5   5 3.68635 0.51372   1
   1  -5  -5 4.78568 0.52065   4
  -1   5   5 4.29545 0.54556   3
   1   5  -5 3.96616 0.50461   2
   1   5  -5 4.51027 0.32411   3
  -1   5   5 4.11766 0.31668   1
   1   5  -5 3.92839 0.51649   1
  -1   5   5 5.13468 0.63621   5
   1   5  -5 4.27280 0.48624   4
   0  -5   5 14.3535 0.66868   5
   0  -5  -5 14.6382 0.68971   2
   0  -5  -5 15.0082 0.81243   4
   0  -5   5 13.5816 0.60911   3
   0  -5   5 15.1837 0.89785   1
   0   5  -5 13.0851 0.85248   1
   0   5   5 13.3588 0.81363   3
   0   5  -5 13.6607 0.76998   2
   0   5  -5 14.3588 0.72401   4
   0   5   5 14.3382 0.89693   5
  -1  -5  -5 2.38461 0.34096   2
   1  -5   5 2.70344 0.31404   3
   1  -5   5 2.39890 0.31768   5
  -1  -5  -5 2.49538 0.39504   4
  -1   5  -5 3.05003 0.42617   2
  -1   5  -5 2.57470 0.46863   1
  -1   5  -5 2.89924 0.34633   4
   1   5   5 2.14858 0.43477   5
   1   5   5 2.19153 0.41556   3
  -2  -5  -5 87.9523 2.45607   2
  -2  -5  -5 83.1398 2.61064   4
   2  -5   5 87.5025 2.27144   3
   2  -5   5 89.4390 2.35554   5
   2   5   5 86.7573 2.76567   5
   2   5   5 84.5341 2.62959   3
   2   5   5 86.6183 2.69876   4
  -2   5  -5 89.4226 2.79917   1
  -2   5  -5 84.2046 2.44251   2
   3  -5   5 2.06094 0.32254   5
   3  -5   5 1.85319 0.27829   3
  -3  -5  -5 2.43920 0.39482   2
  -3  -5  -5 2.14874 0.40599   4
  -3   5  -5 3.06440 0.52825   1
   3   5   5 2.61873 0.48917   5
   3   5   5 3.08863 0.46800   3
  -3   5  -5 2.98129 0.39660   2
   3   5   5 2.75532 0.46060   4
  -4  -5  -5 1.46721 0.36272   4
   4  -5   5 0.63091 0.20033   3
  -4  -5  -5 1.10215 0.28743   2
   4  -5   5 1.16555 0.27361   5
   4   5   5 0.91618 0.31292   4
  -4   5  -5 0.97902 0.24147   2
  -4   5  -5 1.10140 0.35883   1
   4   5   5 1.16875 0.34225   3
   4   5   5 1.86883 0.42684   5
  -5  -5  -5 2.61236 0.47139   4
  -5  -5  -5 2.47790 0.42243   2
   5  -5   5 2.91617 0.36496   3
   5  -5   5 2.67673 0.40290   5
   5   5   5 3.01276 0.50371   3
  -5   5  -5 3.52256 0.62335   1
   5   5   5 2.94385 0.54978   5
   5   5   5 4.35214 0.59189   4
   6  -5   5 20.7615 0.89188   3
   6  -5   5 18.6822 0.93300   5
  -6  -5  -5 19.0501 1.00554   2
  -6  -5  -5 17.6805 1.07924   4
   6   5   5 18.7703 1.13105   4
  -6   5  -5 18.5345 1.22608   1
   6   5   5 19.0373 1.17748   5
   6   5   5 19.8712 1.10448   3
   7  -5   5 34.0144 1.39347   5
   7  -5   5 34.3610 1.29302   3
  -7  -5  -5 36.1183 1.63413   4
  -7  -5  -5 35.4107 1.47343   2
  -7   5  -5 34.4292 1.75318   1
   7   5   5 33.0726 1.62525   4
   7   5   5 36.3987 1.60038   3
  -8  -5  -5 35.4911 1.65633   4
   8  -5   5 33.2372 1.31833   3
  -8  -5  -5 33.5276 1.47177   2
  -8   5  -5 34.9553 1.81221   1
   8   5   5 32.1735 1.64937   4
   8   5   5 37.6646 1.67338   3
  -9  -5  -5 0.33916 0.29669   4
   9  -5   5 -0.4430 0.20806   3
  -9  -5  -5 0.01720 0.25456   2
   9   5   5 -0.0033 0.22950   3
   9   5   5 0.36260 0.35599   4
  -9   5  -5 0.17069 0.28045   1
  10  -5   5 2.86720 0.51639   3
 -10  -5  -5 3.65028 0.66514   4
 -10  -5  -5 3.62062 0.59958   2
 -10   5  -5 3.31025 0.74101   1
  10   5   5 4.28773 0.68601   3
  10   5   5 2.45131 0.61762   4
 -11  -5  -5 1.19946 0.45302   4
  11  -5   5 0.64549 0.38832   3
 -11  -5  -5 1.04563 0.36795   2
  11   5   5 0.72359 0.55397   4
 -11   5  -5 1.81720 0.96387   1
  11   5   5 0.97320 0.39230   3
 -12  -6   5 0.15784 0.33795   2
  12  -6  -5 0.04311 0.26178   3
  12   6  -5 0.42472 0.47310   2
  12   6  -5 0.14792 0.39451   4
 -12   6   5 -0.2459 0.36064   1
  11  -6  -5 0.70782 0.36104   3
 -11  -6   5 0.51491 0.35987   2
 -11  -6   5 0.53121 0.31861   1
  11   6  -5 0.39371 0.39603   2
  11   6  -5 0.42753 0.40415   4
 -11   6   5 0.22745 0.38686   1
  10  -6  -5 2.29339 0.46816   3
 -10  -6   5 3.57089 0.66442   2
 -10  -6   5 2.79787 0.49122   1
  10   6  -5 2.69718 0.61371   2
 -10   6   5 1.80790 0.51909   1
  10   6  -5 3.10706 0.69357   4
  -9  -6   5 34.0078 1.62713   2
   9  -6  -5 34.7807 1.49896   3
  -9  -6   5 34.2161 1.42373   1
   9   6  -5 33.8181 1.71085   2
  -9   6   5 35.6311 1.71222   1
   9   6  -5 32.8424 1.76980   4
  -8  -6   5 11.0103 0.87300   2
   8  -6  -5 7.07299 0.71768   3
  -8  -6   5 9.55933 0.71206   1
   8   6  -5 10.8613 1.11186   4
   8   6  -5 11.9936 0.95664   2
  -8   6   5 8.01274 0.88945   1
  -7  -6   5 0.15897 0.22081   1
   7  -6  -5 0.13087 0.24121   3
  -7  -6   5 0.69785 0.33446   2
   7   6  -5 0.47753 0.28690   4
  -7   6   5 0.02418 0.21762   1
   7   6  -5 0.05977 0.29301   2
  -6  -6   5 -0.1605 0.17109   2
  -6  -6   5 0.08962 0.20975   1
   6  -6  -5 -0.1715 0.17604   3
   6  -6  -5 -0.1211 0.20173   5
   6  -6  -5 0.02341 0.15181   4
  -6   6   5 -0.0998 0.18066   1
  -6   6   5 0.02933 0.18396   3
   6   6  -5 0.21392 0.26944   2
   6   6  -5 -0.3550 0.14655   4
   5  -6  -5 -0.0249 0.22553   5
   5  -6  -5 0.26374 0.18854   4
  -5  -6   5 -0.1540 0.16798   2
  -5  -6   5 0.19008 0.19181   1
   5  -6  -5 0.19119 0.23292   3
  -5   6   5 0.43655 0.22657   3
   5   6  -5 0.13063 0.22173   4
   5   6  -5 0.45823 0.27426   2
  -5   6   5 0.32893 0.23492   1
   4  -6  -5 1.88066 0.43569   5
  -4  -6   5 1.96997 0.40957   1
   4  -6  -5 0.94675 0.29979   3
   4  -6  -5 2.15671 0.35869   4
   4   6  -5 1.73884 0.40459   2
   4   6  -5 2.20325 0.46127   4
  -4   6   5 1.01281 0.32094   3
  -4   6   5 1.73422 0.40198   5
  -4   6   5 2.04364 0.37710   1
  -3  -6   5 19.0116 1.19213   3
  -3  -6   5 17.5851 0.98015   1
   3  -6  -5 17.7169 0.88539   4
   3  -6  -5 18.9472 1.02992   3
   3  -6  -5 18.5841 1.12461   5
  -3   6   5 18.7416 1.10536   5
   3   6  -5 17.0980 0.98241   1
   3   6  -5 16.6363 0.98134   4
   3   6  -5 16.5462 0.99836   2
  -3   6   5 17.1730 0.99302   3
  -2  -6   5 0.38191 0.22234   5
  -2  -6   5 0.46721 0.21492   3
   2  -6  -5 0.50764 0.18632   2
   2  -6  -5 0.43908 0.30362   5
  -2  -6   5 0.62837 0.26991   1
   2  -6  -5 0.84017 0.25937   4
   2   6  -5 0.38676 0.23851   2
   2   6  -5 0.97596 0.27198   4
   2   6  -5 0.61365 0.19120   3
   2   6  -5 0.39059 0.23689   1
  -2   6   5 0.22700 0.21006   3
  -2   6   5 0.35046 0.24862   5
   1  -6  -5 0.56296 0.27606   5
  -1  -6   5 0.61261 0.21189   3
   1  -6  -5 0.53499 0.22138   4
   1  -6  -5 0.48184 0.20300   2
  -1  -6   5 0.57410 0.23690   5
  -1  -6   5 0.47130 0.25077   1
   1   6  -5 1.00152 0.30227   2
  -1   6   5 0.60144 0.29002   5
   1   6  -5 1.05744 0.28852   4
  -1   6   5 0.52087 0.25788   3
   1   6  -5 0.50851 0.25515   1
   1   6  -5 0.58483 0.19220   3
   0  -6   5 4.37046 0.44557   3
   0  -6   5 4.25719 0.46779   5
   0  -6   5 5.19064 0.67726   1
   0  -6  -5 3.70280 0.58908   5
   0  -6  -5 4.11119 0.45723   2
   0  -6  -5 3.62916 0.50989   4
   0   6  -5 4.07928 0.50062   4
   0   6   5 4.19243 0.62627   5
   0   6  -5 4.79086 0.66010   1
   0   6   5 3.80364 0.55288   3
   0   6  -5 3.62220 0.50802   2
  -1  -6  -5 0.50307 0.23299   2
  -1  -6  -5 0.68962 0.26897   4
   1  -6   5 0.36161 0.21057   5
   1  -6   5 0.85425 0.22353   3
   1  -6   5 0.72542 0.30528   4
   1   6   5 0.36788 0.27856   5
  -1   6  -5 0.60777 0.26806   2
   1   6   5 0.95342 0.33360   3
  -1   6  -5 0.64239 0.29520   1
  -2  -6  -5 2.44747 0.39986   2
   2  -6   5 1.96067 0.34300   5
  -2  -6  -5 2.89026 0.50932   4
   2  -6   5 1.73457 0.30006   3
   2   6   5 1.65088 0.40957   4
   2   6   5 1.89453 0.42289   3
  -2   6  -5 1.69633 0.33931   2
  -2   6  -5 2.00707 0.46765   1
   2   6   5 2.07846 0.46726   5
   3  -6   5 1.92162 0.33165   3
  -3  -6  -5 1.68262 0.36460   2
  -3  -6  -5 1.25534 0.37006   4
   3  -6   5 1.64125 0.33603   5
  -3   6  -5 1.37494 0.32496   2
   3   6   5 1.08211 0.40369   5
   3   6   5 1.55720 0.40687   3
   3   6   5 1.53036 0.42850   4
  -3   6  -5 2.44168 0.51865   1
  -4  -6  -5 1.97753 0.44854   4
   4  -6   5 2.74186 0.42952   5
   4  -6   5 2.39479 0.34808   3
  -4  -6  -5 2.59982 0.45273   2
   4   6   5 1.97265 0.43723   3
   4   6   5 1.53763 0.40861   4
  -4   6  -5 2.33680 0.51155   1
   4   6   5 1.95966 0.49189   5
  -5  -6  -5 1.29932 0.33934   2
  -5  -6  -5 0.82315 0.34887   4
   5  -6   5 1.04272 0.26638   3
   5  -6   5 1.03747 0.32420   5
   5   6   5 0.37790 0.30565   3
   5   6   5 0.70596 0.36352   4
  -5   6  -5 0.72452 0.35625   1
  -6  -6  -5 0.54032 0.26816   2
  -6  -6  -5 0.29094 0.26260   4
   6  -6   5 0.20092 0.21040   3
   6   6   5 1.26560 0.44436   3
   6   6   5 0.60169 0.32554   4
  -6   6  -5 0.53039 0.36084   1
   7  -6   5 3.65884 0.49145   3
  -7  -6  -5 3.38449 0.62262   4
  -7  -6  -5 4.70024 0.64386   2
   7   6   5 4.34894 0.69777   3
   7   6   5 2.83861 0.57218   4
  -7   6  -5 4.33453 0.78728   1
   8  -6   5 -0.0730 0.29576   3
  -8  -6  -5 0.55438 0.31912   2
  -8  -6  -5 0.12692 0.29334   4
  -8   6  -5 0.29170 0.38944   1
   8   6   5 -0.0777 0.35730   4
   8   6   5 0.19280 0.29296   3
   9  -6   5 -0.2570 0.30230   3
  -9  -6  -5 0.16923 0.30407   4
  -9  -6  -5 0.28800 0.30981   2
  -9   6  -5 0.32606 0.39626   1
   9   6   5 0.48098 0.35346   3
   9   6   5 0.55236 0.43500   4
 -10  -6  -5 -0.3495 0.29664   4
  10  -6   5 0.06928 0.37975   3
  10   6   5 -0.0186 0.31942   3
  10   6   5 -0.1267 0.43816   4
 -11   7   5 1.62520 0.57425   1
  10  -7  -5 0.20582 0.32200   3
 -10  -7   5 0.31235 0.36913   2
 -10   7   5 -0.5393 0.31878   1
  10   7  -5 0.09430 0.39679   4
  10   7  -5 -0.0879 0.40317   2
  -9  -7   5 5.82603 0.84167   2
   9  -7  -5 6.33719 0.76579   3
  -9  -7   5 6.00671 0.91195   1
  -9   7   5 6.07811 0.86419   1
   9   7  -5 4.81428 0.79367   2
   9   7  -5 5.52608 0.87641   4
   8  -7  -5 1.15317 0.35544   3
  -8  -7   5 1.74515 0.41478   1
  -8  -7   5 2.11539 0.53508   2
   8   7  -5 1.48562 0.49139   2
   8   7  -5 1.87517 0.53617   4
  -8   7   5 1.92952 0.53509   1
   7  -7  -5 -0.0950 0.21964   3
  -7  -7   5 -0.1523 0.22368   1
  -7  -7   5 -0.2835 0.22438   2
  -7   7   5 -0.0592 0.28479   1
   7   7  -5 -0.0750 0.28478   2
   7   7  -5 -0.2662 0.23634   4
   6  -7  -5 0.38219 0.25912   3
  -6  -7   5 -0.1913 0.23912   2
  -6  -7   5 -0.2469 0.22411   1
   6   7  -5 -0.1099 0.28188   2
   6   7  -5 -0.4706 0.16093   4
  -6   7   5 0.02301 0.22755   3
  -6   7   5 -0.2233 0.26474   1
  -5  -7   5 3.29405 0.52471   1
   5  -7  -5 4.36359 0.50339   4
   5  -7  -5 4.07993 0.62090   3
  -5  -7   5 4.83787 0.69207   2
  -5   7   5 5.57829 0.75577   3
   5   7  -5 3.15010 0.58700   4
   5   7  -5 4.36241 0.71324   2
   4  -7  -5 2.07971 0.40118   4
  -4  -7   5 1.79286 0.42806   1
   4  -7  -5 1.53477 0.41941   3
  -4  -7   5 1.81350 0.45239   2
   4   7  -5 1.64553 0.41548   4
   4   7  -5 2.15497 0.48815   2
  -4   7   5 3.27301 0.56432   3
  -3  -7   5 2.28928 0.47067   2
   3  -7  -5 1.51900 0.35293   4
  -3  -7   5 1.81248 0.42367   1
   3  -7  -5 1.70074 0.43162   3
   3   7  -5 2.13316 0.48771   2
   3   7  -5 2.14926 0.45003   1
   3   7  -5 1.38989 0.39026   4
  -3   7   5 1.76277 0.45113   3
   2  -7  -5 0.24856 0.18369   4
  -2  -7   5 0.06443 0.22503   1
   2  -7  -5 -0.1134 0.21186   3
   2   7  -5 0.09417 0.18520   4
   2   7  -5 0.08626 0.21293   1
  -2   7   5 0.03456 0.24533   3
   2   7  -5 -0.0700 0.17530   2
   1  -7  -5 0.03024 0.18292   4
   1  -7  -5 0.10158 0.37694   5
   1  -7  -5 0.02155 0.19164   2
  -1  -7   5 0.12217 0.23671   1
   1   7  -5 -0.1128 0.18346   1
  -1   7   5 -0.0426 0.22366   3
   1   7  -5 0.32240 0.25746   2
  -1   7   5 -0.3396 0.26488   5
   1   7  -5 -0.0299 0.16066   4
   0  -7   5 0.09969 0.22021   3
   0  -7  -5 0.21662 0.22167   2
   0  -7  -5 0.40916 0.25363   4
   0  -7   5 -0.0687 0.22283   1
   0   7  -5 -0.1195 0.18659   2
   0   7   5 0.06871 0.21569   3
   0   7  -5 -0.2958 0.20144   1
  -1  -7  -5 3.04092 0.54590   4
   1  -7   5 2.82361 0.41033   3
   1  -7   5 2.67452 0.57177   1
  -1  -7  -5 3.08744 0.45867   2
   1   7   5 2.18431 0.47261   3
  -1   7  -5 2.72248 0.54403   1
  -1   7  -5 2.97520 0.49570   2
  -2  -7  -5 3.72779 0.59263   4
   2  -7   5 4.53268 0.57216   5
   2  -7   5 4.33711 0.48486   3
  -2  -7  -5 5.16846 0.62617   2
   2   7   5 3.46389 0.62847   3
  -2   7  -5 4.54527 0.73999   1
  -3  -7  -5 2.35588 0.44663   2
   3  -7   5 3.11656 0.50756   5
  -3  -7  -5 2.54060 0.51246   4
   3  -7   5 3.33687 0.45086   3
   3   7   5 2.61382 0.54301   3
  -3   7  -5 2.94998 0.59443   1
   3   7   5 2.15108 0.49001   4
   4  -7   5 0.73018 0.34014   5
  -4  -7  -5 0.13438 0.26282   4
   4  -7   5 0.35101 0.24221   3
  -4  -7  -5 0.10942 0.22602   2
  -4   7  -5 0.24239 0.31116   1
   4   7   5 0.50824 0.34854   4
   4   7   5 0.27724 0.31744   3
  -5  -7  -5 0.29534 0.29194   2
  -5  -7  -5 0.21162 0.26725   4
   5  -7   5 0.18320 0.22775   3
  -5   7  -5 0.36152 0.30518   1
   5   7   5 0.59408 0.36205   3
   5   7   5 0.60979 0.35599   4
   6  -7   5 10.8483 0.73922   3
  -6  -7  -5 12.9727 1.02654   4
  -6  -7  -5 11.1653 0.86161   2
  -6   7  -5 11.0583 1.23201   1
   6   7   5 9.50094 1.05705   4
   6   7   5 10.9799 1.12062   3
  -7  -7  -5 -0.1391 0.30418   2
   7  -7   5 0.40662 0.29987   3
  -7  -7  -5 0.22904 0.32135   4
   7   7   5 0.03055 0.35867   3
   7   7   5 -0.0143 0.36328   4
  -7   7  -5 0.02747 0.37215   1
   8  -7   5 10.1632 0.81233   3
  -8  -7  -5 9.88854 1.02536   2
  -8  -7  -5 9.87516 1.11097   4
  -8   7  -5 8.56164 1.18241   1
   8   7   5 10.7722 1.16103   3
   8   7   5 8.81766 1.09881   4
  -8  -8   5 -0.2937 0.40479   2
   8  -8  -5 0.10088 0.32813   3
   8   8  -5 -0.1139 0.37658   2
   8   8  -5 -0.3062 0.32082   4
   7  -8  -5 0.36685 0.35364   3
  -7  -8   5 0.68232 0.41565   2
   7   8  -5 0.52486 0.40680   4
   7   8  -5 -0.0375 0.32762   2
  -6  -8   5 -0.0447 0.29384   1
   6  -8  -5 0.06084 0.29006   3
  -6  -8   5 0.12842 0.32178   2
   6   8  -5 0.58410 0.35412   4
   6   8  -5 0.15262 0.32597   2
  -6   8   5 0.07752 0.26250   3
  -5  -8   5 0.10524 0.30016   1
   5  -8  -5 0.22593 0.30075   3
  -5  -8   5 0.40406 0.33538   2
  -5   8   5 0.11748 0.27090   3
   5   8  -5 0.49303 0.31638   4
   5   8  -5 0.14376 0.31570   2
   4  -8  -5 0.01064 0.25965   3
  -4  -8   5 0.29853 0.31230   1
  -4  -8   5 0.18620 0.33745   2
   4  -8  -5 0.05147 0.28287   4
  -4   8   5 0.33341 0.27027   3
   4   8  -5 -0.0810 0.20471   4
   4   8  -5 -0.1173 0.29868   2
  -3  -8   5 1.25587 0.45179   4
  -3  -8   5 1.13204 0.41762   1
   3  -8  -5 0.89714 0.36599   3
   3  -8  -5 0.65386 0.33831   4
  -3  -8   5 0.87763 0.38679   2
   3   8  -5 0.60732 0.36579   2
  -3   8   5 1.04772 0.38435   3
   3   8  -5 1.36445 0.40338   4
   2  -8  -5 0.21684 0.35500   3
  -2  -8   5 0.15725 0.35770   4
  -2  -8   5 0.62854 0.37409   2
  -2  -8   5 0.45020 0.35249   1
   2  -8  -5 0.55293 0.34368   4
   2   8  -5 0.57944 0.35378   2
   2   8  -5 0.13501 0.25366   4
   2   8  -5 0.37252 0.30197   1
  -2   8   5 0.23162 0.29011   3
   1  -8  -5 0.80893 0.41191   3
  -1  -8   5 0.61708 0.35337   2
  -1  -8   5 0.95625 0.42872   1
   1  -8  -5 0.46719 0.30962   4
   1   8  -5 0.56503 0.35277   1
  -1   8   5 1.23326 0.42828   3
   1   8  -5 0.67567 0.33599   2
   0  -8   5 0.38470 0.35476   2
   0  -8   5 0.77339 0.39394   1
   0  -8  -5 0.21554 0.27051   4
   0   8   5 0.69274 0.35526   3
   0   8  -5 0.31572 0.32516   1
   0   8  -5 -0.0719 0.24271   2
  -1  -8  -5 0.37233 0.34670   4
   1  -8   5 0.33812 0.37160   1
  -1  -8  -5 0.37107 0.29762   2
  -1   8  -5 -0.0150 0.27933   1
   1   8   5 0.17701 0.25081   3
  -2  -8  -5 1.13963 0.37012   2
  -2  -8  -5 0.80101 0.35857   4
   2  -8   5 1.08162 0.44423   1
   2   8   5 1.79189 0.50511   3
  -2   8  -5 2.05961 0.56793   1
  -3  -8  -5 0.38212 0.33002   4
  -3  -8  -5 0.36932 0.29975   2
  -3   8  -5 0.55098 0.39053   1
   3   8   5 0.05835 0.31028   3
  -4  -8  -5 0.09955 0.30346   2
  -4  -8  -5 0.33217 0.31908   4
   4  -8   5 0.32458 0.31424   3
  -4   8  -5 0.40180 0.38848   1
   4   8   5 0.10791 0.30724   4
   4   8   5 -0.0027 0.31258   3
  -5  -8  -5 0.24909 0.30019   2
   5  -8   5 -0.1342 0.27752   3
  -5  -8  -5 -0.1376 0.26844   4
   5   8   5 0.32784 0.38071   4
   5   8   5 0.19599 0.36512   3
  -5   8  -5 0.25996 0.36958   1
  -6  -8  -5 1.25802 0.49400   4
   6  -8   5 1.36782 0.40872   3
  -6  -8  -5 1.39173 0.45128   2
   6   8   5 1.09495 0.52004   3
  -6   8  -5 0.76338 0.50260   1
   6   8   5 1.18036 0.50287   4
  -6  -9   5 0.74513 0.47016   2
  -6  -9   5 0.21142 0.49819   4
   6   9  -5 0.16466 0.36601   4
  -5  -9   5 -0.1603 0.41700   4
  -5  -9   5 -0.1884 0.40015   2
   5  -9  -5 -0.0791 0.34496   3
   5   9  -5 -0.2592 0.37130   2
  -5   9   5 0.23583 0.34455   3
   5   9  -5 -0.3252 0.27969   4
  -4  -9   5 1.87885 0.53232   2
   4  -9  -5 1.57006 0.52688   3
  -4  -9   5 0.81440 0.48457   4
  -4   9   5 1.39704 0.45961   3
   4   9  -5 0.84738 0.45535   2
   4   9  -5 1.29637 0.49049   4
  -3  -9   5 0.59775 0.43205   1
   3  -9  -5 0.66319 0.46216   3
  -3  -9   5 0.53251 0.48651   4
  -3  -9   5 0.69272 0.42054   2
  -3   9   5 0.14676 0.30492   3
   3   9  -5 0.19358 0.37976   2
   3   9  -5 0.05821 0.32374   4
  -2  -9   5 -0.0787 0.33441   2
  -2  -9   5 0.06462 0.36209   1
   2  -9  -5 0.17646 0.40148   3
   2  -9  -5 0.33748 0.34801   4
   2   9  -5 0.10778 0.31206   2
   2   9  -5 0.27514 0.34903   1
  -2   9   5 0.46819 0.32589   3
   1  -9  -5 0.07706 0.33829   4
   1  -9  -5 0.50194 0.46783   3
  -1  -9   5 -0.0112 0.36121   1
  -1   9   5 -0.3158 0.29342   3
   1   9  -5 0.59724 0.40505   1
   0  -9  -5 0.33623 0.37911   4
   0  -9  -5 -0.3628 0.37179   3
   0  -9   5 -0.0998 0.36520   1
   0   9   5 -0.0018 0.31295   3
   0   9  -5 0.16878 0.34845   1
  -1  -9  -5 0.09071 0.37106   4
   1  -9   5 0.72900 0.51863   1
   1   9   5 0.63918 0.41173   3
  -1   9  -5 0.02336 0.36124   1
   2  -9   5 0.53381 0.49993   1
  -2  -9  -5 0.25340 0.39161   4
  -2  -9  -5 0.35866 0.38112   2
  -2   9  -5 0.62237 0.43172   1
   2   9   5 1.09167 0.53183   3
   3  -9   5 0.12827 0.51712   1
  -3  -9  -5 0.39566 0.37451   2
  -3  -9  -5 0.34401 0.40458   4
  -3   9  -5 -0.0467 0.37158   1
   3   9   5 0.15168 0.38328   3
 -15   0   6 3.27916 0.67167   1
  15   0  -6 3.25190 0.47244   3
 -14   0   6 8.71828 0.98156   1
  14   0  -6 8.58879 0.62048   3
  13   0  -6 8.97387 0.59275   3
  13   0  -6 8.06220 0.84478   4
 -13   0   6 9.38295 0.79689   1
  13   0  -6 9.43846 0.64039   5
  12   0  -6 2.37092 0.35864   5
  12   0  -6 2.72466 0.49456   4
  12   0  -6 3.28429 0.38788   3
 -12   0   6 2.38332 0.46303   1
  11   0  -6 83.4296 2.54589   4
 -11   0   6 83.2342 2.62563   1
  11   0  -6 82.9163 2.20681   3
  11   0  -6 83.8591 2.29349   5
  10   0  -6 389.172 8.69236   3
  10   0  -6 412.275 8.80834   5
  10   0  -6 397.679 8.87541   2
  10   0  -6 390.323 9.07985   4
 -10   0   6 390.719 9.14440   1
 -10   0   6 386.798 8.80166   2
  -9   0   6 18.5168 0.88861   1
   9   0  -6 17.2484 0.65732   3
  -9   0   6 15.9615 0.71381   2
   9   0  -6 17.5479 0.71072   5
   9   0  -6 16.5458 0.83739   4
   9   0  -6 17.5616 0.78398   2
  -8   0   6 42.2082 1.44925   1
   8   0  -6 42.0328 1.42080   4
   8   0  -6 45.9815 1.26615   5
   8   0  -6 42.2007 1.34981   2
   8   0  -6 44.2522 1.21009   3
  -7   0   6 11.4451 0.59096   1
   7   0  -6 10.7611 0.57406   4
   7   0  -6 11.5117 0.44547   3
   7   0  -6 11.2670 0.47380   5
  -7   0   6 9.98699 0.60667   5
   7   0  -6 10.9012 0.54938   2
  -6   0   6 0.79945 0.17707   5
   6   0  -6 0.79964 0.13523   5
  -6   0   6 1.14197 0.21094   1
   6   0  -6 0.69163 0.11594   3
   6   0  -6 0.85972 0.19149   2
   6   0  -6 0.49906 0.15132   4
   5   0  -6 121.097 2.73820   3
   5   0  -6 123.565 2.92589   2
  -5   0   6 119.606 2.92595   1
   5   0  -6 119.546 2.86199   5
   5   0  -6 121.720 2.77681   5
   5   0  -6 118.524 2.91353   4
  -5   0   6 121.431 2.87352   5
  -4   0   6 72.8734 1.79729   5
   4   0  -6 72.1278 1.78994   5
   4   0  -6 73.3573 1.74558   5
  -4   0   6 71.3175 1.85405   1
   4   0  -6 71.9110 1.85581   2
   4   0  -6 73.0495 1.70938   3
   4   0  -6 72.5781 1.84797   4
   3   0  -6 6.14891 0.33330   2
  -3   0   6 6.52655 0.27505   3
  -3   0   6 5.97247 0.32909   1
   3   0  -6 6.49261 0.27619   3
  -3   0   6 6.24500 0.29112   5
   3   0  -6 6.28984 0.32238   4
   3   0  -6 6.02868 0.29126   5
   3   0  -6 6.43827 0.29668   5
  -2   0   6 242.262 5.28442   5
   2   0  -6 240.193 5.30250   4
   2   0  -6 238.599 5.24388   5
   2   0  -6 236.703 5.33795   2
  -2   0   6 238.913 5.34113   1
  -2   0   6 245.709 5.24831   3
  -1   0   6 76.1841 1.83269   5
   1   0  -6 74.5951 1.81372   4
   1   0  -6 73.4112 1.85111   2
   1   0  -6 73.4377 1.76257   5
   1   0  -6 75.2978 1.87333   1
  -1   0   6 74.7085 1.78654   3
  -1   0   6 76.4718 1.87051   1
   0   0   6 44.0756 1.22684   1
   0   0   6 43.4134 1.19176   5
   0   0   6 43.9174 1.15913   3
   0   0  -6 44.5397 1.21130   2
   0   0  -6 45.1529 1.23334   1
   0   0  -6 44.2424 1.16222   4
   0   0  -6 43.7084 1.12702   5
   1   0   6 567.971 12.3300   5
  -1   0  -6 584.325 12.2651   4
  -1   0  -6 581.156 12.3363   2
   1   0   6 574.695 12.2811   3
  -1   0  -6 555.730 12.3593   1
  -2   0  -6 244.451 5.35432   4
  -2   0  -6 242.304 5.37673   5
  -2   0  -6 240.470 5.49965   1
   2   0   6 240.404 5.39021   3
  -2   0  -6 241.521 5.42686   2
   2   0   6 243.537 5.45427   5
   3   0   6 29.0038 0.96584   5
  -3   0  -6 29.7197 0.94419   2
   3   0   6 29.1317 0.92547   3
  -3   0  -6 29.0764 1.01614   1
  -3   0  -6 29.5410 0.88097   4
   4   0   6 3.19215 0.32429   3
  -4   0  -6 3.31597 0.32958   2
   4   0   6 2.85930 0.32784   5
  -4   0  -6 3.21826 0.24016   4
  -4   0  -6 2.88564 0.36865   1
  -5   0  -6 7.54979 0.53629   1
  -5   0  -6 8.90462 0.47098   2
  -5   0  -6 8.67758 0.42180   4
   5   0   6 8.50455 0.50546   5
   5   0   6 7.95169 0.46237   3
  -6   0  -6 46.0826 1.39242   2
   6   0   6 46.2047 1.42204   3
   6   0   6 42.8701 1.45142   5
  -6   0  -6 43.6113 1.54111   1
  -6   0  -6 44.8455 1.29266   4
   7   0   6 15.3571 0.78182   3
  -7   0  -6 15.0693 0.86133   1
  -7   0  -6 15.3427 0.72236   2
   7   0   6 14.2961 0.79008   5
   8   0   6 1.96020 0.35196   3
   8   0   6 2.40364 0.38256   5
  -8   0  -6 1.60659 0.37740   1
  -8   0  -6 1.53945 0.28384   2
  -9   0  -6 1.27045 0.26306   2
  -9   0  -6 0.88670 0.34217   1
   9   0   6 1.23018 0.28141   3
 -10   0  -6 9.75912 0.97185   1
  10   0   6 7.65621 0.72773   3
 -10   0  -6 8.60932 0.59616   2
 -11   0  -6 10.9084 1.08539   1
  11   0   6 11.9304 0.80718   3
  12   0   6 6.87677 0.78304   3
 -15  -1   6 0.22809 0.35406   1
  15  -1  -6 0.52020 0.29074   3
 -15   1   6 0.00900 0.31473   1
  14  -1  -6 19.2416 0.94864   3
 -14  -1   6 19.7466 1.22248   1
  14   1  -6 16.9985 1.21558   4
 -14   1   6 18.6104 1.22668   1
 -13  -1   6 5.58496 0.73448   1
  13  -1  -6 4.66921 0.51543   3
 -13   1   6 5.27204 0.72417   1
  13   1  -6 4.86610 0.69460   4
  13   1  -6 5.20087 0.49505   3
 -12  -1   6 12.4075 0.84634   1
  12  -1  -6 10.4401 0.67731   5
  12  -1  -6 11.0052 0.65016   3
  12  -1  -6 12.0807 0.79359   4
  12   1  -6 10.3269 0.62023   5
  12   1  -6 11.6668 0.60942   3
 -12   1   6 12.4072 0.88857   1
  12   1  -6 9.65176 0.80544   4
 -11  -1   6 0.25576 0.18479   2
  11  -1  -6 -0.1884 0.15716   5
  11  -1  -6 0.07530 0.17787   3
  11  -1  -6 0.06224 0.22448   4
 -11  -1   6 0.06335 0.18108   1
  11   1  -6 -0.3064 0.19638   2
  11   1  -6 -0.0206 0.19650   4
 -11   1   6 -0.0520 0.17869   1
  11   1  -6 -0.0150 0.13341   3
  11   1  -6 0.25618 0.16539   5
  10  -1  -6 211.401 4.91093   3
 -10  -1   6 206.137 5.08701   2
  10  -1  -6 212.989 5.13769   4
 -10  -1   6 210.000 5.26443   1
  10  -1  -6 210.580 4.98862   5
  10   1  -6 215.023 5.18275   2
  10   1  -6 209.914 4.82862   3
  10   1  -6 213.684 4.91390   5
  10   1  -6 208.837 5.32045   4
 -10   1   6 215.484 5.35369   1
   9  -1  -6 58.5206 1.66597   5
  -9  -1   6 56.2259 1.74936   2
   9  -1  -6 53.9768 1.57163   3
   9  -1  -6 60.6783 1.77632   4
  -9  -1   6 57.8951 1.82436   1
   9   1  -6 56.3560 1.50726   3
   9   1  -6 55.3815 1.79216   2
  -9   1   6 56.6158 1.88256   1
   9   1  -6 56.8636 1.56201   5
   9   1  -6 55.9115 1.87647   4
  -8  -1   6 61.3573 1.87517   1
   8  -1  -6 63.3024 1.67722   2
   8  -1  -6 62.1444 1.74365   5
   8  -1  -6 62.3804 1.68101   3
   8  -1  -6 63.2483 1.81674   4
   8   1  -6 62.7876 1.90529   2
  -8   1   6 64.7475 1.94782   1
   8   1  -6 63.7133 1.59306   3
  -8   1   6 64.2394 1.64852   2
   8   1  -6 62.5510 1.95607   4
   8   1  -6 63.7249 1.63937   5
  -7  -1   6 0.11322 0.11560   1
   7  -1  -6 0.01071 0.07748   3
   7  -1  -6 -0.0276 0.09494   2
   7  -1  -6 0.07435 0.08823   5
  -7  -1   6 -0.0512 0.07696   5
   7  -1  -6 0.04538 0.09871   4
  -7   1   6 -0.0846 0.06888   1
   7   1  -6 0.02557 0.07524   5
   7   1  -6 0.08098 0.14729   2
   7   1  -6 0.02733 0.06973   3
   7   1  -6 -0.0080 0.11251   4
   6  -1  -6 155.960 3.61064   4
  -6  -1   6 151.335 3.49328   5
   6  -1  -6 155.234 3.55901   3
   6  -1  -6 156.528 3.54168   2
   6  -1  -6 154.364 3.62224   5
  -6  -1   6 150.998 3.69346   1
   6   1  -6 151.509 3.73882   2
   6   1  -6 150.944 3.40487   5
   6   1  -6 150.960 3.75383   4
  -6   1   6 153.344 3.70636   1
   6   1  -6 152.458 3.37315   3
   5  -1  -6 466.998 10.0964   3
  -5  -1   6 467.045 10.2159   1
  -5  -1   6 465.832 9.97617   5
   5  -1  -6 460.815 10.1581   5
   5  -1  -6 479.296 10.0596   2
   5  -1  -6 462.268 10.1117   4
   5  -1  -6 470.890 10.2470   5
   5   1  -6 464.988 10.2480   4
   5   1  -6 464.533 9.89154   5
   5   1  -6 461.052 10.2714   2
  -5   1   6 468.692 10.1741   1
  -5   1   6 456.360 10.2419   5
   5   1  -6 464.525 9.86577   3
  -4  -1   6 262.027 5.97276   1
   4  -1  -6 265.840 5.81170   2
  -4  -1   6 264.546 5.68164   5
   4  -1  -6 271.823 5.88654   3
   4  -1  -6 263.727 5.86296   4
   4  -1  -6 256.620 5.92811   5
   4   1  -6 263.311 5.96889   4
   4   1  -6 264.313 6.00545   2
   4   1  -6 263.723 5.61611   5
  -4   1   6 268.974 5.88308   1
  -4   1   6 267.497 5.87717   3
  -4   1   6 256.564 5.97331   5
   4   1  -6 261.194 5.60132   3
   4   1  -6 271.865 5.68604   5
   3  -1  -6 85.5805 2.02416   2
   3  -1  -6 86.1874 2.15465   5
  -3  -1   6 84.0118 2.16756   1
   3  -1  -6 85.6354 2.07581   4
   3  -1  -6 81.6861 2.13357   5
  -3   1   6 84.7355 2.03222   1
  -3   1   6 86.1712 2.09375   3
  -3   1   6 82.2395 2.13681   5
   3   1  -6 83.1720 2.16380   2
   3   1  -6 85.5970 2.11490   4
  -2  -1   6 19.0284 0.49017   5
   2  -1  -6 18.1232 0.61435   2
   2  -1  -6 20.3138 0.70800   5
  -2  -1   6 19.0293 0.47837   3
   2  -1  -6 19.0641 0.65695   4
  -2  -1   6 20.0465 0.74438   1
   2   1  -6 20.3394 0.66080   4
   2   1  -6 19.5932 0.45616   5
  -2   1   6 19.2732 0.71828   5
   2   1  -6 19.8047 0.71706   2
   2   1  -6 19.6211 0.44809   3
  -2   1   6 19.0933 0.59067   1
  -2   1   6 19.6191 0.68488   3
   1  -1  -6 29.1912 0.92894   5
   1  -1  -6 31.1922 0.92111   4
  -1  -1   6 30.1366 0.77649   5
  -1  -1   6 29.6221 0.99552   1
  -1  -1   6 30.4588 0.75617   3
   1  -1  -6 29.5105 0.87561   2
  -1   1   6 30.7894 0.98732   5
   1   1  -6 30.1783 0.94828   2
  -1   1   6 29.6276 0.80208   1
   1   1  -6 30.5080 0.73782   5
   1   1  -6 31.4413 0.86793   4
  -1   1   6 30.7171 0.93775   3
   1   1  -6 29.6992 0.99593   1
   0  -1  -6 21.9259 0.74352   4
   0  -1   6 22.6148 0.61666   3
   0  -1  -6 22.6020 0.72127   2
   0  -1   6 22.3072 0.63799   5
   0   1   6 22.3484 0.63429   1
   0   1   6 21.4763 0.75452   3
   0   1  -6 22.4188 0.65939   4
   0   1   6 22.2813 0.80712   5
   0   1  -6 20.7747 0.81659   1
   0   1  -6 22.9046 0.76903   2
   0   1  -6 21.9775 0.61514   5
   1  -1   6 579.228 12.4507   3
  -1  -1  -6 580.383 12.5926   2
  -1  -1  -6 581.224 12.6022   5
  -1  -1  -6 597.279 12.4807   1
   1  -1   6 580.892 12.4892   5
  -1  -1  -6 593.542 12.6368   4
  -1   1  -6 583.214 12.4417   4
   1   1   6 587.474 12.7190   5
   1   1   6 600.363 12.4786   1
   1   1   6 570.964 12.6349   3
  -1   1  -6 583.613 12.7728   1
  -1   1  -6 597.442 12.6193   2
  -1   1  -6 568.805 12.4719   5
   2  -1   6 265.283 5.90185   5
  -2  -1  -6 264.679 5.97650   2
  -2  -1  -6 272.058 5.89520   1
  -2  -1  -6 265.754 6.01211   4
   2  -1   6 266.134 5.85690   3
  -2   1  -6 268.918 5.78427   4
  -2   1  -6 269.656 6.17431   1
  -2   1  -6 266.010 5.97411   2
   2   1   6 262.991 6.02032   3
  -2   1  -6 269.691 5.89653   5
   2   1   6 270.609 6.10563   5
  -3  -1  -6 157.841 3.68736   1
   3  -1   6 160.073 3.64167   3
  -3  -1  -6 158.582 3.76507   4
  -3  -1  -6 154.768 3.73528   2
   3  -1   6 159.522 3.69652   5
  -3   1  -6 160.594 3.94801   1
   3   1   6 159.998 3.79396   3
  -3   1  -6 161.282 3.51160   4
   3   1   6 154.970 3.85313   5
  -3   1  -6 162.097 3.72722   2
   4  -1   6 0.13263 0.11317   3
  -4  -1  -6 0.10610 0.08307   2
   4  -1   6 0.36970 0.14502   5
  -4  -1  -6 0.23030 0.12533   1
  -4  -1  -6 0.18513 0.09672   4
   4   1   6 0.37532 0.13738   3
  -4   1  -6 0.11137 0.13191   1
   4   1   6 0.25306 0.14107   5
  -4   1  -6 0.23017 0.10405   2
  -4   1  -6 0.19958 0.06215   4
  -5  -1  -6 70.2342 1.95232   4
  -5  -1  -6 70.1255 1.96271   1
  -5  -1  -6 69.3442 1.94354   2
   5  -1   6 70.0989 1.87985   3
   5  -1   6 67.8918 1.93006   5
  -5   1  -6 69.8153 2.16811   1
  -5   1  -6 71.6530 1.66892   4
   5   1   6 69.7262 2.06102   5
  -5   1  -6 71.4402 1.90483   2
   5   1   6 73.5342 1.99767   3
   6  -1   6 5.09451 0.45073   3
   6  -1   6 5.33059 0.42037   5
  -6  -1  -6 5.28128 0.39939   2
  -6  -1  -6 4.89863 0.38500   4
  -6  -1  -6 4.84143 0.48727   1
   6   1   6 5.68003 0.48512   5
   6   1   6 3.82780 0.42307   3
  -6   1  -6 4.16921 0.53489   1
  -6   1  -6 4.27437 0.34642   2
  -7  -1  -6 485.800 10.8214   4
  -7  -1  -6 478.078 10.9413   1
  -7  -1  -6 489.136 10.8477   2
   7  -1   6 495.426 10.7999   3
   7  -1   6 474.559 10.8652   5
  -7   1  -6 491.359 10.7546   2
   7   1   6 506.089 11.0717   5
  -7   1  -6 483.971 11.2086   1
   7   1   6 482.250 10.9148   3
   8  -1   6 2.85894 0.38996   3
   8  -1   6 1.98717 0.36519   5
  -8  -1  -6 2.79143 0.39202   2
  -8  -1  -6 2.15050 0.40352   1
  -8   1  -6 2.21315 0.46420   1
  -8   1  -6 2.39615 0.32750   2
   8   1   6 2.33312 0.38161   3
   8   1   6 2.24391 0.40771   5
   9  -1   6 0.19502 0.16869   3
  -9  -1  -6 0.02616 0.18915   1
  -9  -1  -6 -0.0285 0.14084   2
  -9   1  -6 -0.0671 0.12472   2
  -9   1  -6 -0.0337 0.22806   1
   9   1   6 2.44907 0.42654   3
  10  -1   6 1.56660 0.32170   3
 -10  -1  -6 0.85092 0.27604   2
 -10   1  -6 1.54445 0.46142   1
  10   1   6 1.57072 0.37097   3
  11  -1   6 26.2702 1.20933   3
 -11  -1  -6 27.2603 1.19266   2
  11   1   6 25.6562 1.27104   3
 -11   1  -6 28.1418 1.53330   1
  12  -1   6 3.24278 0.52812   3
  12   1   6 1.95394 0.46685   3
 -12   1  -6 3.12047 0.71486   1
 -15  -2   6 0.11945 0.35688   1
  15  -2  -6 0.17297 0.32622   3
 -15   2   6 0.98210 0.47612   1
  15   2  -6 0.81550 0.68618   4
 -14  -2   6 1.00899 0.44562   1
  14  -2  -6 0.43147 0.28053   3
  14   2  -6 0.62259 0.44396   4
 -14   2   6 0.29477 0.33214   1
 -13  -2   6 0.29644 0.25359   1
  13  -2  -6 0.56635 0.29555   3
  13   2  -6 -0.0701 0.34047   4
 -13   2   6 0.49852 0.31002   1
 -12  -2   6 1.51568 0.37989   1
 -12  -2   6 1.26802 0.34545   2
  12  -2  -6 0.42488 0.24967   3
  12  -2  -6 0.58211 0.26900   5
  12   2  -6 0.34637 0.32792   2
 -12   2   6 1.16787 0.39102   1
  12   2  -6 1.36607 0.43465   4
 -11  -2   6 -0.1644 0.16056   2
 -11  -2   6 -0.1077 0.18514   1
  11  -2  -6 0.11152 0.20118   3
  11  -2  -6 0.06034 0.21790   4
  11  -2  -6 -0.2170 0.19246   5
 -11   2   6 -0.0566 0.22251   1
  11   2  -6 -0.1798 0.22811   4
  11   2  -6 -0.3782 0.26112   2
  11   2  -6 0.12398 0.14358   3
 -10  -2   6 2.35981 0.40328   2
 -10  -2   6 2.28739 0.39717   1
  10  -2  -6 1.73809 0.33139   4
  10  -2  -6 2.02540 0.32368   5
  10  -2  -6 1.82873 0.31128   3
  10   2  -6 1.78473 0.28134   5
  10   2  -6 1.75048 0.25896   3
  10   2  -6 1.03097 0.33239   4
 -10   2   6 1.44213 0.37345   1
  10   2  -6 1.48396 0.35806   2
   9  -2  -6 2.95146 0.35519   4
  -9  -2   6 3.43109 0.45176   1
   9  -2  -6 4.19433 0.45270   5
   9  -2  -6 3.60355 0.38680   3
  -9  -2   6 3.89800 0.50212   2
   9   2  -6 3.73070 0.49947   2
   9   2  -6 3.54200 0.34811   5
  -9   2   6 4.00722 0.54865   1
   9   2  -6 2.79028 0.45175   4
   9   2  -6 3.05360 0.30183   3
  -8  -2   6 2.36230 0.36189   1
   8  -2  -6 2.41107 0.30226   3
  -8  -2   6 1.91369 0.28449   5
   8  -2  -6 2.59667 0.34616   5
   8  -2  -6 1.99610 0.27172   4
   8   2  -6 2.14160 0.37140   2
   8   2  -6 2.29952 0.25034   5
   8   2  -6 2.17531 0.23265   3
  -8   2   6 2.64327 0.41421   1
   8   2  -6 1.95475 0.36011   4
  -7  -2   6 -0.0022 0.08352   5
   7  -2  -6 -0.0821 0.08890   5
   7  -2  -6 0.11218 0.09121   2
  -7  -2   6 0.08446 0.11353   1
   7  -2  -6 0.17517 0.10900   4
   7  -2  -6 0.35771 0.14252   3
   7   2  -6 0.19241 0.14000   4
   7   2  -6 0.16762 0.17505   2
   7   2  -6 -0.0221 0.05351   5
  -7   2   6 0.27464 0.16054   1
   7   2  -6 -0.0704 0.04859   3
   6  -2  -6 2.07604 0.28254   3
   6  -2  -6 1.61943 0.26615   5
   6  -2  -6 2.20826 0.25195   4
  -6  -2   6 1.63958 0.26261   1
   6  -2  -6 2.45331 0.21194   2
  -6  -2   6 1.84070 0.17739   5
   6   2  -6 1.71364 0.31702   2
   6   2  -6 1.99223 0.15080   3
   6   2  -6 2.39039 0.34190   4
  -6   2   6 1.89719 0.30669   1
   6   2  -6 1.87914 0.15964   5
   5  -2  -6 1.38428 0.24735   5
   5  -2  -6 1.18929 0.21701   3
  -5  -2   6 1.08101 0.21709   1
  -5  -2   6 1.32618 0.11231   5
   5  -2  -6 1.35952 0.19801   4
   5  -2  -6 1.11984 0.14984   2
   5   2  -6 1.53366 0.11652   3
   5   2  -6 1.54599 0.12444   5
   5   2  -6 1.33453 0.26134   2
  -5   2   6 1.14070 0.20565   1
   5   2  -6 1.10396 0.22913   4
  -5   2   6 1.72215 0.24762   3
   4  -2  -6 0.12127 0.10828   5
   4  -2  -6 0.08293 0.06485   2
   4  -2  -6 0.09132 0.08297   4
   4  -2  -6 0.09191 0.11454   3
  -4  -2   6 0.08921 0.09560   1
   4   2  -6 0.14378 0.11007   4
  -4   2   6 -0.0266 0.09626   5
   4   2  -6 0.01603 0.11441   2
  -4   2   6 -0.0122 0.07233   3
  -4   2   6 0.17340 0.08945   1
   3  -2  -6 0.04946 0.05909   4
   3  -2  -6 0.05954 0.06053   2
   3  -2  -6 -0.0368 0.10705   5
   3  -2  -6 -0.0567 0.08088   5
  -3  -2   6 0.07908 0.09893   1
  -3   2   6 -0.0213 0.09161   3
   3   2  -6 0.01792 0.07278   4
   3   2  -6 0.13817 0.11135   2
  -3   2   6 0.10800 0.06316   1
  -3   2   6 -0.0164 0.10046   5
   2  -2  -6 5.25846 0.33265   4
   2  -2  -6 6.16575 0.41878   5
   2  -2  -6 5.05326 0.39899   5
  -2  -2   6 5.11064 0.38743   1
   2  -2  -6 5.95870 0.29282   2
  -2   2   6 5.19786 0.37140   3
   2   2  -6 6.04838 0.39751   2
  -2   2   6 5.85593 0.26853   1
   2   2  -6 5.37936 0.39428   1
  -2   2   6 6.55411 0.43915   5
   2   2  -6 6.32534 0.36551   4
   1  -2  -6 12.5887 0.55531   4
  -1  -2   6 12.9239 0.36043   5
   1  -2  -6 12.2939 0.48026   2
  -1  -2   6 12.6242 0.63160   1
  -1  -2   6 12.4473 0.34376   3
  -1   2   6 11.8858 0.61432   5
  -1   2   6 12.5142 0.37577   1
   1   2  -6 12.0549 0.39716   5
  -1   2   6 11.4429 0.57179   3
   1   2  -6 12.4330 0.63264   1
   1   2  -6 12.1093 0.50517   4
   1   2  -6 11.8650 0.56148   2
   0  -2   6 26.6019 0.71766   5
   0  -2  -6 24.8251 0.82238   2
   0  -2   6 26.4769 0.69110   3
   0  -2   6 25.1807 1.00336   1
   0  -2  -6 25.8730 0.91362   4
   0   2   6 26.9588 0.95532   3
   0   2  -6 26.2380 0.90784   2
   0   2   6 25.8214 1.00031   5
   0   2  -6 27.5268 0.76643   5
   0   2  -6 27.5741 0.81462   4
   0   2  -6 27.3663 1.03687   1
   1  -2   6 3.26679 0.20530   3
   1  -2   6 3.47153 0.23045   5
  -1  -2  -6 3.20652 0.33976   4
  -1  -2  -6 3.37249 0.26533   2
  -1   2  -6 3.40949 0.21425   4
  -1   2  -6 2.63064 0.20941   5
   1   2   6 3.16596 0.34503   3
   1   2   6 3.05280 0.36524   5
  -1   2  -6 3.35688 0.39997   1
  -1   2  -6 3.25587 0.32542   2
   2  -2   6 11.1394 0.44006   3
  -2  -2  -6 10.7785 0.53221   2
   2  -2   6 11.8998 0.48536   5
  -2  -2  -6 11.6093 0.34106   1
  -2  -2  -6 13.4374 0.62098   4
  -2   2  -6 10.5886 0.48696   5
   2   2   6 11.8677 0.33939   1
   2   2   6 11.8843 0.60361   3
   2   2   6 10.9696 0.61905   5
  -2   2  -6 12.1582 0.54307   2
  -2   2  -6 11.0344 0.65606   1
  -2   2  -6 12.1070 0.40628   4
   3  -2   6 1.85187 0.23331   5
  -3  -2  -6 2.07536 0.30815   4
  -3  -2  -6 2.05330 0.19240   1
   3  -2   6 1.99155 0.22535   3
  -3  -2  -6 2.43791 0.29895   2
  -3   2  -6 1.79081 0.24578   2
   3   2   6 2.06541 0.32908   5
   3   2   6 1.45208 0.25470   3
  -3   2  -6 1.80935 0.12643   4
  -3   2  -6 1.77228 0.31691   1
  -4  -2  -6 1.58744 0.21193   1
  -4  -2  -6 1.40417 0.25431   4
  -4  -2  -6 1.78581 0.28408   2
   4  -2   6 1.38646 0.23995   5
   4  -2   6 1.23296 0.20690   3
   4   2   6 1.43058 0.25927   3
  -4   2  -6 1.18856 0.28629   1
  -4   2  -6 1.26966 0.21052   2
   4   2   6 1.23870 0.26170   5
  -5  -2  -6 13.0806 0.58466   1
   5  -2   6 13.2089 0.59858   3
  -5  -2  -6 12.8392 0.65876   2
   5  -2   6 13.3292 0.63862   5
  -5  -2  -6 12.0549 0.66917   4
   5   2   6 13.9134 0.74030   4
   5   2   6 12.2226 0.73268   5
   5   2   6 12.3424 0.69173   3
  -5   2  -6 12.4445 0.78578   1
  -5   2  -6 13.4664 0.60247   2
  -6  -2  -6 0.38254 0.16454   2
   6  -2   6 0.61040 0.20630   3
  -6  -2  -6 0.68925 0.20212   1
   6  -2   6 0.64178 0.23620   5
  -6  -2  -6 0.27294 0.18684   4
  -6   2  -6 0.52197 0.17191   2
   6   2   6 0.49896 0.24094   3
  -6   2  -6 0.33201 0.23497   1
   6   2   6 0.90468 0.27320   4
   6   2   6 0.41498 0.22698   5
  -7  -2  -6 23.3391 1.04437   4
  -7  -2  -6 23.1325 1.00448   2
   7  -2   6 24.5188 1.02556   5
   7  -2   6 25.0195 0.97808   3
   7   2   6 24.3504 1.10881   4
  -7   2  -6 24.3565 1.25882   1
  -7   2  -6 23.4318 0.91112   2
   7   2   6 22.1683 1.14073   5
   7   2   6 20.3396 1.02918   3
  -8  -2  -6 0.29880 0.19617   4
   8  -2   6 0.14534 0.20809   3
   8  -2   6 0.24950 0.26432   5
  -8  -2  -6 0.36627 0.17928   2
  -8   2  -6 0.04485 0.12079   2
   8   2   6 0.24628 0.21604   3
   8   2   6 0.44482 0.24385   5
   8   2   6 0.21554 0.25679   4
  -8   2  -6 0.39079 0.24130   1
   9  -2   6 2.93519 0.43051   3
  -9  -2  -6 2.60510 0.42255   2
   9   2   6 2.73299 0.48343   3
  -9   2  -6 2.60116 0.54606   1
 -10  -2  -6 0.20896 0.20486   2
  10  -2   6 0.05613 0.19100   3
 -10   2  -6 0.20367 0.29983   1
  10   2   6 -0.1882 0.19241   3
  11  -2   6 1.49478 0.35393   3
 -11  -2  -6 0.80924 0.26482   2
  11   2   6 0.76490 0.38660   3
 -11   2  -6 0.79694 0.44434   1
  12  -2   6 0.95043 0.35946   3
 -12  -2  -6 0.55709 0.26738   2
 -12   2  -6 0.49449 0.43008   1
  12   2   6 0.58886 0.39448   3
 -15  -3   6 0.60539 0.39264   1
  15  -3  -6 0.30107 0.33038   3
  15   3  -6 1.00878 0.62331   4
 -14  -3   6 2.48128 0.56810   1
  14  -3  -6 1.85790 0.41333   3
  14   3  -6 3.01449 0.69578   4
 -14   3   6 2.83540 0.65552   1
 -13  -3   6 3.88198 0.61589   1
  13  -3  -6 2.62004 0.44875   3
 -13  -3   6 2.93211 0.51037   2
  13   3  -6 2.77120 0.58514   2
 -13   3   6 2.19075 0.54382   1
  13   3  -6 2.91371 0.61093   4
 -12  -3   6 0.90470 0.33951   1
  12  -3  -6 0.92821 0.28497   3
 -12  -3   6 1.70837 0.41576   2
  12   3  -6 0.64680 0.36187   2
 -12   3   6 0.98817 0.37046   1
  12   3  -6 1.29020 0.45668   4
 -11  -3   6 0.13619 0.24269   2
 -11  -3   6 0.16977 0.23227   1
  11  -3  -6 -0.0237 0.21867   5
  11  -3  -6 0.02521 0.18655   3
 -11   3   6 0.29145 0.27347   1
  11   3  -6 0.09608 0.28561   4
  11   3  -6 -0.1168 0.30794   2
 -10  -3   6 57.1019 1.94546   2
  10  -3  -6 52.2438 1.63681   4
  10  -3  -6 55.0375 1.80808   5
 -10  -3   6 52.6833 1.81432   1
  10  -3  -6 52.9268 1.70111   3
 -10   3   6 52.1767 1.97659   1
  10   3  -6 54.3325 1.98885   2
  10   3  -6 52.4242 2.04383   4
   9  -3  -6 3.72456 0.45287   5
   9  -3  -6 3.25914 0.41533   3
   9  -3  -6 3.67308 0.38469   4
[truncated: 401,250 more chars]
