# Supplementary material for: Crystal structure of (E)-N′-(3,4-di­hydroxy­benzyl­idene)-4-hy­droxy­benzohydrazide
Source: Acta Crystallogr E Crystallogr Commun. 2019 Jul 28;75(Pt 8):1280–3. doi: 10.1107/S2056989019010442 (PMC6690444; doi:10.1107/S2056989019010442)
Supplement: Supplementary file 2 [file e-75-01280-Isup2.hkl]

data_I                                                                          
_shelx_title ' mo_p9_0m in P2(1)/c (RT)'                                        
_shelx_refln_list_code          4                                               
_shelx_F_calc_maximum      275.98                                               
_exptl_crystal_F_000       568.00                                               
_reflns_d_resolution_high  0.7284                                               
                                                                                
loop_                                                                           
 _space_group_symop_operation_xyz                                               
 'x, y, z'                                                                      
 '-x, y+1/2, -z+1/2'                                                            
 '-x, -y, -z'                                                                   
 'x, -y-1/2, z-1/2'                                                             
                                                                                
_cell_length_a    11.5352                                                       
_cell_length_b     7.1711                                                       
_cell_length_c    15.0606                                                       
_cell_angle_alpha  90.000                                                       
_cell_angle_beta  108.548                                                       
_cell_angle_gamma  90.000                                                       
                                                                                
_shelx_F_squared_multiplier     1.000                                           
                                                                                
loop_                                                                           
 _refln_index_h                                                                 
 _refln_index_k                                                                 
 _refln_index_l                                                                 
 _refln_F_squared_calc                                                          
 _refln_F_squared_meas                                                          
 _refln_F_squared_sigma                                                         
 _refln_observed_status                                                         
   1   0   0       1744.87       1744.38        12.36 o                         
   2   0   0       9237.67       9538.70        83.24 o                         
   3   0   0         78.34         94.11         1.31 o                         
   4   0   0       9586.93       9889.18        85.89 o                         
   5   0   0       4729.00       5243.56        45.87 o                         
   6   0   0       3855.05       4697.78        45.39 o                         
   7   0   0        181.65        223.55         3.42 o                         
   8   0   0        439.22        421.52         5.61 o                         
   9   0   0         42.20         25.63         1.38 o                         
  10   0   0         25.57         13.08         1.08 o                         
  11   0   0        450.03        362.06         7.48 o                         
  12   0   0        331.79        297.61         8.56 o                         
  13   0   0         49.47         34.31         3.42 o                         
  14   0   0         15.99         20.27         3.06 o                         
  15   0   0        144.15        198.13        10.66 o                         
   1   1   0         76.85         83.31         0.68 o                         
   2   1   0        146.06        138.02         1.06 o                         
   3   1   0        459.67        463.58         3.57 o                         
   4   1   0          7.75          5.48         0.27 o                         
   5   1   0        344.97        370.88         3.17 o                         
   6   1   0        641.23        695.37         5.55 o                         
   7   1   0         59.48         54.07         1.03 o                         
   8   1   0         11.60          9.42         0.61 o                         
   9   1   0          0.04         -0.05         0.31 o                         
  10   1   0         30.57         24.77         1.41 o                         
  11   1   0         70.11         62.33         1.80 o                         
  12   1   0          1.83          2.03         0.90 o                         
  13   1   0          0.00          0.93         0.91 o                         
  14   1   0         15.35         24.24         2.27 o                         
   0   2   0        701.12        735.61         5.85 o                         
   1   2   0        303.20        329.04         2.11 o                         
   2   2   0          5.12          5.35         0.29 o                         
   3   2   0        282.33        268.78         2.23 o                         
   4   2   0        641.72        670.21         4.79 o                         
   5   2   0          1.59          1.66         0.23 o                         
   6   2   0         94.46         95.22         1.33 o                         
   7   2   0          2.87          2.85         0.33 o                         
   8   2   0          0.05          0.03         0.33 o                         
   9   2   0         37.57         32.76         2.42 o                         
  10   2   0          7.55          6.18         0.73 o                         
  11   2   0         10.61          9.92         0.99 o                         
  12   2   0         13.49         12.17         1.28 o                         
  13   2   0          0.30          2.15         1.13 o                         
  14   2   0          0.88          0.82         1.31 o                         
   1   3   0        110.87         94.88         1.01 o                         
   2   3   0         81.91         76.91         0.95 o                         
   3   3   0        575.29        600.51         4.37 o                         
   4   3   0          0.07          0.28         0.18 o                         
   5   3   0        742.87        765.58         5.91 o                         
   6   3   0        252.21        264.14         2.71 o                         
   7   3   0          3.15          3.03         0.48 o                         
   8   3   0         31.52         32.22         1.34 o                         
   9   3   0          0.54          0.22         0.45 o                         
  10   3   0          1.20          0.66         0.53 o                         
  11   3   0        113.29         97.98         2.56 o                         
  12   3   0         12.29         10.39         1.26 o                         
  13   3   0          8.08          5.62         1.67 o                         
  14   3   0         21.73         26.45         2.95 o                         
   0   4   0      21982.71      23822.50       179.17 o                         
   1   4   0        534.08        560.94         3.71 o                         
   2   4   0        525.29        670.90         4.63 o                         
   3   4   0          9.03          9.97         0.60 o                         
   4   4   0        996.50       1087.89         8.20 o                         
   5   4   0        433.13        476.46         4.98 o                         
   6   4   0        867.69       1026.36         9.53 o                         
   7   4   0          0.63          0.66         0.46 o                         
   8   4   0         26.47         23.34         1.22 o                         
   9   4   0         30.19         27.87         1.73 o                         
  10   4   0         15.40         14.24         1.21 o                         
  11   4   0        185.51        184.24         4.39 o                         
  12   4   0         85.54         76.82         3.16 o                         
  13   4   0          2.89         -0.57         1.10 o                         
   1   5   0        206.89        209.73         2.00 o                         
   2   5   0          2.04          0.88         0.28 o                         
   3   5   0          1.56          0.94         0.31 o                         
   4   5   0         13.46         10.24         0.64 o                         
   5   5   0         45.74         43.32         1.50 o                         
   6   5   0          1.99          2.06         0.53 o                         
   7   5   0         20.83         20.22         1.19 o                         
   8   5   0         11.49         10.92         1.28 o                         
   9   5   0          1.56          1.53         0.74 o                         
  10   5   0         14.81         16.51         1.64 o                         
  11   5   0         13.04          9.48         1.32 o                         
  12   5   0          0.70          0.69         1.09 o                         
   0   6   0         45.37         43.53         1.85 o                         
   1   6   0         33.90         37.31         1.04 o                         
   2   6   0          0.51          0.28         0.35 o                         
   3   6   0         33.58         33.79         1.22 o                         
   4   6   0         72.57         74.86         1.79 o                         
   5   6   0          2.84          2.89         0.64 o                         
   6   6   0         22.65         21.81         1.31 o                         
   7   6   0          0.04         -0.58         0.58 o                         
   8   6   0          5.68          5.38         0.95 o                         
   9   6   0          5.16          3.42         1.02 o                         
  10   6   0          7.46          5.91         1.22 o                         
  11   6   0          0.16         -0.91         0.91 o                         
   1   7   0         55.82         59.52         1.31 o                         
   2   7   0         29.59         26.75         1.23 o                         
   3   7   0          4.32          1.84         0.60 o                         
   4   7   0          1.68          1.08         0.61 o                         
   5   7   0         41.94         44.12         2.03 o                         
   6   7   0         15.36         15.57         1.41 o                         
   7   7   0          1.05          0.53         0.79 o                         
   8   7   0          0.06         -0.41         0.85 o                         
   9   7   0          0.63          0.03         1.05 o                         
  10   7   0          5.75          7.92         2.39 o                         
   0   8   0        384.80        424.83         5.85 o                         
   1   8   0         36.18         36.32         1.45 o                         
   2   8   0          9.17          7.76         0.91 o                         
   3   8   0          8.25          8.95         1.09 o                         
   4   8   0         21.76         20.69         1.76 o                         
   5   8   0          9.92          9.45         1.43 o                         
   6   8   0         35.54         31.31         2.42 o                         
   7   8   0          2.34          3.51         1.38 o                         
   8   8   0          0.00         -0.81         1.25 o                         
   1   9   0         36.09         35.64         2.25 o                         
   2   9   0          0.01         -0.77         0.92 o                         
   3   9   0          0.07          1.15         0.98 o                         
   4   9   0          1.69          3.08         1.53 o                         
   5   9   0         11.72         11.31         1.78 o                         
   6   9   0          0.62          0.84         2.05 o                         
 -15   1   1         24.38         29.99         2.74 o                         
 -14   1   1          0.44          0.98         1.09 o                         
 -13   1   1          8.91         10.03         1.62 o                         
 -12   1   1        120.41        112.91         3.96 o                         
 -11   1   1         19.27         14.22         0.99 o                         
 -10   1   1         61.87         49.40         1.52 o                         
  -9   1   1         47.35         42.82         1.09 o                         
  -8   1   1         15.79         18.29         0.75 o                         
  -7   1   1         19.23         22.46         1.09 o                         
  -6   1   1        353.75        386.49         3.27 o                         
  -5   1   1         33.96         34.73         0.60 o                         
  -4   1   1       1384.65       1385.74         8.64 o                         
  -3   1   1        266.84        279.54         1.94 o                         
  -2   1   1        504.55        545.76         3.70 o                         
  -1   1   1        357.51        403.59         2.38 o                         
   0   1   1        100.30        109.06         0.77 o                         
   1   1   1        303.64        311.59         2.02 o                         
   2   1   1        222.20        191.00         1.63 o                         
   3   1   1         34.50         37.88         0.69 o                         
   4   1   1         96.71        112.28         1.23 o                         
   5   1   1        636.67        732.36         5.70 o                         
   6   1   1         25.60         25.44         0.78 o                         
   7   1   1        182.76        174.78         2.08 o                         
   8   1   1         16.34         15.06         0.72 o                         
   9   1   1         15.08         14.70         0.82 o                         
  10   1   1         24.89         18.09         1.06 o                         
  11   1   1         27.18         22.09         1.47 o                         
  12   1   1          0.84         -0.07         1.23 o                         
  13   1   1          0.00          0.22         0.92 o                         
  14   1   1         13.81         14.75         1.92 o                         
 -14   2   1         19.03         22.61         2.18 o                         
 -13   2   1         50.66         40.79         4.10 o                         
 -12   2   1         51.68         35.61         1.93 o                         
 -11   2   1         34.49         27.08         1.38 o                         
 -10   2   1         70.48         64.47         1.73 o                         
  -9   2   1        211.19        221.41         3.15 o                         
  -8   2   1         27.23         25.02         0.99 o                         
  -7   2   1        706.97        901.73         7.19 o                         
  -6   2   1        350.10        397.91         3.41 o                         
  -5   2   1       2014.29       2141.81        13.23 o                         
  -4   2   1       1770.70       1845.52        12.53 o                         
  -3   2   1         77.85         38.39         0.57 o                         
  -2   2   1       1392.05       1428.63         8.59 o                         
  -1   2   1      76162.96      79007.05       556.83 o                         
   0   2   1          0.19         -0.15         0.20 o                         
   1   2   1       8074.19       8794.74        45.28 o                         
   2   2   1          0.59          2.30         0.21 o                         
   3   2   1       1750.93       1815.43        11.64 o                         
   4   2   1       6292.70       6793.96        45.99 o                         
   5   2   1       2894.67       3426.37        23.60 o                         
   6   2   1        248.09        294.96         2.87 o                         
   7   2   1         12.27         17.37         0.79 o                         
   8   2   1         14.43         16.01         0.94 o                         
   9   2   1         68.10         56.79         1.92 o                         
  10   2   1        395.74        317.57         5.19 o                         
  11   2   1        226.11        207.45         3.95 o                         
  12   2   1        245.71        217.96         4.58 o                         
  13   2   1          0.12          0.45         1.08 o                         
  14   2   1         86.69        134.75         5.19 o                         
 -14   3   1          6.06          6.34         2.58 o                         
 -13   3   1          0.44         -0.81         0.88 o                         
 -12   3   1         20.06         19.18         1.54 o                         
 -11   3   1         16.19         13.05         1.15 o                         
 -10   3   1          4.84          2.35         0.62 o                         
  -9   3   1         42.69         43.42         2.33 o                         
  -8   3   1         95.35         92.76         2.01 o                         
  -7   3   1          3.46          3.08         0.42 o                         
  -6   3   1          4.85          5.30         0.43 o                         
  -5   3   1         55.67         55.25         1.07 o                         
  -4   3   1        177.81        172.81         1.55 o                         
  -3   3   1        140.55        144.50         1.45 o                         
  -2   3   1         11.55         14.97         0.46 o                         
  -1   3   1        952.29        948.63         5.76 o                         
   0   3   1        241.90        250.39         1.95 o                         
   1   3   1         52.82         57.17         0.77 o                         
   2   3   1        109.54        110.10         1.13 o                         
   3   3   1          0.42          0.23         0.19 o                         
   4   3   1        176.95        183.61         1.95 o                         
   5   3   1        163.13        189.13         2.35 o                         
   6   3   1          8.28          7.84         0.55 o                         
   7   3   1          4.85          2.94         0.49 o                         
   8   3   1          0.01         -0.24         0.38 o                         
   9   3   1          0.02          0.31         0.46 o                         
  10   3   1         30.01         27.77         2.28 o                         
  11   3   1         12.28          7.81         1.06 o                         
  12   3   1          0.00          0.50         0.83 o                         
  13   3   1          0.89          0.54         1.20 o                         
  14   3   1          5.03          7.51         3.08 o                         
 -13   4   1         12.73         10.27         1.56 o                         
 -12   4   1          0.62         -0.11         0.91 o                         
 -11   4   1          7.27          5.98         0.98 o                         
 -10   4   1          1.09          0.03         0.58 o                         
  -9   4   1         10.46          9.99         1.31 o                         
  -8   4   1          0.92          0.89         0.47 o                         
  -7   4   1        125.95        132.32         2.30 o                         
  -6   4   1         34.90         35.53         1.07 o                         
  -5   4   1        307.73        316.40         3.40 o                         
  -4   4   1         42.81         38.08         0.83 o                         
  -3   4   1          0.20          0.19         0.25 o                         
  -2   4   1        242.67        230.52         2.14 o                         
  -1   4   1        130.15        136.84         1.47 o                         
   0   4   1       1634.27       1747.54        10.24 o                         
   1   4   1          0.30         -0.26         0.26 o                         
   2   4   1        266.30        298.78         2.63 o                         
   3   4   1         55.92         54.15         1.04 o                         
   4   4   1         31.41         27.38         0.87 o                         
   5   4   1         29.54         30.45         1.22 o                         
   6   4   1          4.60          5.60         0.63 o                         
   7   4   1         16.98         18.33         1.05 o                         
   8   4   1         33.93         31.18         1.42 o                         
   9   4   1          6.36          5.73         1.02 o                         
  10   4   1          0.75          1.70         0.74 o                         
  11   4   1          4.17          4.61         1.04 o                         
  12   4   1          9.45          5.70         1.19 o                         
  13   4   1          6.58          7.29         1.58 o                         
 -13   5   1          7.76          8.97         2.16 o                         
 -12   5   1         30.60         29.81         2.60 o                         
 -11   5   1          6.40          6.71         1.25 o                         
 -10   5   1          5.32          4.79         0.98 o                         
  -9   5   1          5.44          5.80         0.88 o                         
  -8   5   1          1.38          0.86         0.55 o                         
  -7   5   1         58.25         65.70         2.30 o                         
  -6   5   1        151.52        153.93         2.60 o                         
  -5   5   1         27.67         29.77         1.12 o                         
  -4   5   1        110.99        108.44         1.80 o                         
  -3   5   1        104.84        110.25         1.58 o                         
  -2   5   1          1.05          1.81         0.32 o                         
  -1   5   1        493.36        525.73         3.74 o                         
   0   5   1         56.39         55.01         1.00 o                         
   1   5   1         54.98         61.62         1.31 o                         
   2   5   1          8.58          8.08         0.49 o                         
   3   5   1         31.58         28.99         0.92 o                         
   4   5   1          6.86          6.80         0.55 o                         
   5   5   1          4.12          3.59         0.62 o                         
   6   5   1          7.30          7.56         0.82 o                         
   7   5   1         17.52         12.43         1.04 o                         
   8   5   1          0.09         -0.52         0.52 o                         
   9   5   1          0.06         -0.56         0.56 o                         
  10   5   1         32.31         29.91         3.09 o                         
  11   5   1          2.10          1.73         0.98 o                         
  12   5   1          1.36          0.56         1.06 o                         
 -12   6   1         21.24         17.12         2.81 o                         
 -11   6   1         33.99         38.44         2.71 o                         
 -10   6   1         21.95         18.43         2.29 o                         
  -9   6   1          0.36         -0.33         0.84 o                         
  -8   6   1          0.11         -0.01         0.67 o                         
  -7   6   1         59.92         51.46         2.24 o                         
  -6   6   1         88.15         94.40         2.45 o                         
  -5   6   1         86.95         97.44         2.15 o                         
  -4   6   1          1.39          0.99         0.43 o                         
  -3   6   1         18.38         16.60         0.93 o                         
  -2   6   1        103.26        112.79         1.59 o                         
  -1   6   1       1911.96       2123.06        12.04 o                         
   0   6   1         76.99         73.92         1.23 o                         
   1   6   1        324.70        372.40         3.18 o                         
   2   6   1          0.14          0.05         0.33 o                         
   3   6   1         25.08         23.22         1.32 o                         
   4   6   1         77.20         87.04         2.20 o                         
   5   6   1        261.31        291.87         4.36 o                         
   6   6   1          0.41          1.21         0.60 o                         
   7   6   1          5.14          4.21         0.86 o                         
   8   6   1          0.57         -0.19         0.78 o                         
   9   6   1          0.35          1.07         0.89 o                         
  10   6   1         44.28         44.66         2.55 o                         
  11   6   1         13.03          8.38         1.54 o                         
 -10   7   1          0.53         -0.04         1.13 o                         
  -9   7   1          7.15          8.12         1.57 o                         
  -8   7   1          0.40         -0.93         0.93 o                         
  -7   7   1          3.07          3.77         0.94 o                         
  -6   7   1         23.47         29.33         2.45 o                         
  -5   7   1          0.76          0.41         0.67 o                         
  -4   7   1          2.61          1.79         0.59 o                         
  -3   7   1         21.12         22.74         1.09 o                         
  -2   7   1         37.04         40.11         1.36 o                         
  -1   7   1         32.15         30.34         0.98 o                         
   0   7   1         64.12         67.91         1.39 o                         
   1   7   1          3.83          3.61         0.52 o                         
   2   7   1          2.77          1.96         0.54 o                         
   3   7   1          6.34          6.26         0.81 o                         
   4   7   1         17.36         17.51         1.31 o                         
   5   7   1          0.02         -0.50         0.87 o                         
   6   7   1          1.33          0.68         0.80 o                         
   7   7   1          1.27          0.64         0.87 o                         
   8   7   1          3.43          4.04         1.12 o                         
   9   7   1          1.06          1.12         1.09 o                         
  10   7   1         13.26         13.78         1.88 o                         
  -8   8   1          2.33          1.72         1.30 o                         
  -7   8   1          0.30         -0.59         1.23 o                         
  -6   8   1         14.57         13.64         2.62 o                         
  -5   8   1          5.13          3.94         1.06 o                         
  -4   8   1          2.65          1.95         0.82 o                         
  -3   8   1          0.24         -0.53         0.69 o                         
  -2   8   1          3.38          1.84         0.75 o                         
  -1   8   1          0.71          0.91         0.67 o                         
   0   8   1         48.21         47.72         1.76 o                         
   1   8   1          4.41          1.50         0.74 o                         
   2   8   1         17.02         18.10         1.52 o                         
   3   8   1          0.36          0.07         0.82 o                         
   4   8   1          0.07          0.62         0.89 o                         
   5   8   1          0.10         -0.22         0.88 o                         
   6   8   1          3.08          1.79         1.09 o                         
   7   8   1          0.78         -1.03         1.03 o                         
   8   8   1          0.01         -0.24         1.16 o                         
  -6   9   1          4.04          1.95         1.58 o                         
  -5   9   1          3.55          2.53         1.66 o                         
  -4   9   1          2.08          0.82         1.40 o                         
  -3   9   1         10.70         11.14         1.48 o                         
  -2   9   1          1.16          0.72         1.01 o                         
  -1   9   1         14.36         15.25         1.66 o                         
   0   9   1          7.41          6.62         1.46 o                         
   1   9   1          0.13         -0.33         0.98 o                         
   2   9   1          1.63          1.50         1.01 o                         
   3   9   1          2.59          4.67         1.30 o                         
   4   9   1          1.72          0.54         1.14 o                         
   5   9   1          0.00         -0.18         1.21 o                         
 -15   0   2         46.37         49.54         7.00 o                         
 -14   0   2          1.12          4.05         1.70 o                         
 -13   0   2          9.55         17.27         2.44 o                         
 -12   0   2         11.30          9.40         1.47 o                         
 -11   0   2          1.72          1.58         0.77 o                         
 -10   0   2         23.18         29.66         1.52 o                         
  -9   0   2          0.00         -0.36         0.39 o                         
  -8   0   2        418.29        488.66         6.19 o                         
  -7   0   2        172.75        188.79         2.99 o                         
  -6   0   2          0.73          6.04         0.49 o                         
  -5   0   2       4661.81       5032.24        40.73 o                         
  -4   0   2       1203.59       1240.83        10.53 o                         
  -3   0   2        127.83        139.28         1.69 o                         
  -2   0   2      16580.95      16823.09       146.06 o                         
  -1   0   2         82.99         90.32         0.94 o                         
   0   0   2        166.35        162.28         1.56 o                         
   1   0   2       2032.48       2010.52        17.60 o                         
   2   0   2        173.04        180.64         1.91 o                         
   3   0   2       5911.41       6525.93        56.61 o                         
   4   0   2        347.75        418.45         4.47 o                         
   5   0   2        408.25        483.76         5.74 o                         
   6   0   2        353.24        411.42         7.15 o                         
   7   0   2        112.06         93.54         2.79 o                         
   8   0   2        487.83        467.62         6.19 o                         
   9   0   2        165.21         96.35         2.78 o                         
  10   0   2        108.58        103.40         3.24 o                         
  11   0   2        339.27        297.98         8.42 o                         
  12   0   2         24.58         28.44         4.14 o                         
  13   0   2         27.17         51.87        12.90 o                         
  14   0   2          7.82         12.13         2.81 o                         
 -15   1   2          4.34          4.44         1.50 o                         
 -14   1   2          0.41          0.84         0.96 o                         
 -13   1   2          2.52          0.71         0.90 o                         
 -12   1   2          0.00          0.45         0.63 o                         
 -11   1   2         26.02         21.40         1.16 o                         
 -10   1   2         45.29         43.72         1.49 o                         
  -9   1   2          0.24          0.31         0.31 o                         
  -8   1   2        201.85        211.98         2.41 o                         
  -7   1   2         64.56         69.06         1.10 o                         
  -6   1   2        471.68        484.86         3.72 o                         
  -5   1   2         89.19         78.64         0.94 o                         
  -4   1   2        176.57        161.55         1.33 o                         
  -3   1   2          3.41          1.84         0.25 o                         
  -2   1   2       1864.13       1870.55        10.47 o                         
  -1   1   2        241.75        275.97         1.72 o                         
   0   1   2        113.82        107.58         0.92 o                         
   1   1   2       1195.32       1214.73         7.13 o                         
   2   1   2        364.74        361.62         2.80 o                         
   3   1   2         16.91         12.91         0.39 o                         
   4   1   2         75.34        103.80         1.14 o                         
   5   1   2         29.50         29.17         0.67 o                         
   6   1   2         16.68         10.65         0.49 o                         
   7   1   2          0.13          0.16         0.22 o                         
   8   1   2         40.32         30.90         1.16 o                         
   9   1   2         57.73         41.94         1.81 o                         
  10   1   2        191.40        163.81         3.00 o                         
  11   1   2          0.34         -0.31         0.69 o                         
  12   1   2         13.22         13.77         1.72 o                         
  13   1   2          7.39          7.72         1.55 o                         
  14   1   2          8.46          9.85         1.84 o                         
 -15   2   2          0.10          1.73         1.43 o                         
 -14   2   2          1.62          2.18         1.21 o                         
 -13   2   2          1.74          2.48         0.98 o                         
 -12   2   2          0.00         -0.16         0.57 o                         
 -11   2   2         12.37         10.74         1.08 o                         
 -10   2   2          2.07          1.07         0.48 o                         
  -9   2   2          4.23          2.56         0.48 o                         
  -8   2   2         16.20         16.81         0.78 o                         
  -7   2   2         77.77         77.06         1.56 o                         
  -6   2   2          1.54          2.36         0.30 o                         
  -5   2   2         13.01         14.00         0.53 o                         
  -4   2   2        116.52        120.82         1.31 o                         
  -3   2   2        890.11        901.92         5.64 o                         
  -2   2   2          0.79          1.28         0.23 o                         
  -1   2   2       2708.79       2823.07        16.41 o                         
   0   2   2         64.40         56.45         0.75 o                         
   1   2   2         70.56         89.21         1.23 o                         
   2   2   2         83.13         81.34         0.91 o                         
   3   2   2        174.30        172.41         1.71 o                         
   4   2   2        567.24        603.79         4.98 o                         
   5   2   2          3.29          3.26         0.36 o                         
   6   2   2         79.08         76.21         1.37 o                         
   7   2   2          4.26          3.07         0.42 o                         
   8   2   2          1.43          0.57         0.39 o                         
   9   2   2         14.00         10.84         0.84 o                         
  10   2   2          1.88          1.14         0.52 o                         
  11   2   2         21.13         21.23         1.48 o                         
  12   2   2          8.76          7.75         1.21 o                         
  13   2   2          0.00          0.37         1.35 o                         
  14   2   2          0.31         -1.00         2.32 o                         
 -14   3   2          0.32         -1.01         1.15 o                         
 -13   3   2          1.80         -0.19         1.07 o                         
 -12   3   2          9.62          7.24         1.08 o                         
 -11   3   2          9.13          5.70         0.85 o                         
 -10   3   2         48.69         48.96         1.72 o                         
  -9   3   2          7.89          7.44         0.71 o                         
  -8   3   2          0.30          0.27         0.38 o                         
  -7   3   2         47.89         46.85         1.67 o                         
  -6   3   2          0.00          0.01         0.24 o                         
  -5   3   2         11.06         10.29         0.52 o                         
  -4   3   2         59.36         69.33         1.08 o                         
  -3   3   2          6.07          6.27         0.36 o                         
  -2   3   2        947.15       1025.99         6.63 o                         
  -1   3   2        157.77        124.96         1.27 o                         
   0   3   2        802.84        832.71         5.31 o                         
   1   3   2        332.46        340.22         2.65 o                         
   2   3   2          0.15          0.05         0.16 o                         
   3   3   2        714.38        713.62         5.50 o                         
   4   3   2          0.83          0.62         0.24 o                         
   5   3   2        321.84        353.37         3.52 o                         
   6   3   2          0.33         -0.02         0.26 o                         
   7   3   2          0.19         -0.21         0.33 o                         
   8   3   2          0.13         -0.12         0.39 o                         
   9   3   2         18.78         17.54         1.09 o                         
  10   3   2         32.12         28.91         1.73 o                         
  11   3   2         18.08         15.24         1.38 o                         
  12   3   2          8.41          8.31         1.46 o                         
  13   3   2          1.02          1.31         1.17 o                         
 -14   4   2          0.82         -0.19         1.79 o                         
 -13   4   2          0.21         -0.36         1.04 o                         
 -12   4   2         40.41         39.75         2.19 o                         
 -11   4   2          3.63          3.77         0.85 o                         
 -10   4   2          0.19         -0.19         0.54 o                         
  -9   4   2          1.77          0.72         0.49 o                         
  -8   4   2         61.16         65.50         1.72 o                         
  -7   4   2        326.76        350.04         4.15 o                         
  -6   4   2          0.59          1.89         0.39 o                         
  -5   4   2        217.80        207.85         2.58 o                         
  -4   4   2        244.80        233.48         2.42 o                         
  -3   4   2         10.59         13.76         0.60 o                         
  -2   4   2       2692.14       3083.08        17.85 o                         
  -1   4   2         67.03         72.43         1.06 o                         
   0   4   2        327.74        364.35         2.87 o                         
   1   4   2        346.78        357.89         2.96 o                         
   2   4   2          2.89          2.63         0.33 o                         
   3   4   2        493.05        543.98         4.65 o                         
   4   4   2        208.86        265.40         2.74 o                         
   5   4   2        131.18        138.36         2.02 o                         
   6   4   2         60.15         56.20         1.50 o                         
   7   4   2          1.30          1.59         0.52 o                         
   8   4   2         35.87         35.87         1.61 o                         
   9   4   2         35.73         30.79         1.71 o                         
  10   4   2         25.46         25.17         1.78 o                         
  11   4   2         82.37         78.11         3.07 o                         
  12   4   2          2.17          2.42         1.08 o                         
  13   4   2          2.65          4.69         2.04 o                         
 -13   5   2          6.39          7.63         2.38 o                         
 -12   5   2          5.18          6.38         1.60 o                         
 -11   5   2          0.02         -0.48         0.98 o                         
 -10   5   2          3.84          3.95         0.90 o                         
  -9   5   2          2.59          2.33         0.70 o                         
  -8   5   2         17.75         18.41         1.16 o                         
  -7   5   2         59.27         70.60         2.19 o                         
  -6   5   2         18.56         16.42         1.01 o                         
  -5   5   2          9.36         10.16         0.70 o                         
  -4   5   2        119.34        136.04         2.06 o                         
  -3   5   2          1.74          2.36         0.38 o                         
  -2   5   2        418.30        434.19         3.59 o                         
  -1   5   2          0.50          0.98         0.31 o                         
   0   5   2         26.23         26.24         0.82 o                         
   1   5   2          2.29          1.39         0.31 o                         
   2   5   2          3.55          3.95         0.41 o                         
   3   5   2         19.02         22.87         0.91 o                         
   4   5   2         20.23         21.86         1.20 o                         
   5   5   2          8.07          6.39         0.75 o                         
   6   5   2          0.03         -0.20         0.44 o                         
   7   5   2         26.91         23.71         1.39 o                         
   8   5   2          5.12          5.26         0.88 o                         
   9   5   2         59.64         57.64         2.65 o                         
  10   5   2         37.83         37.80         2.29 o                         
  11   5   2          0.70         -0.64         0.96 o                         
  12   5   2          0.23          1.26         1.14 o                         
 -12   6   2          1.73          2.58         1.49 o                         
 -11   6   2          4.84          6.19         1.61 o                         
 -10   6   2          1.27          0.69         1.09 o                         
  -9   6   2          3.36          3.20         1.18 o                         
  -8   6   2          1.09          1.22         0.88 o                         
  -7   6   2         69.33         80.36         2.23 o                         
  -6   6   2          0.30          0.05         0.51 o                         
  -5   6   2          6.11          3.85         0.63 o                         
  -4   6   2          0.82          0.71         0.44 o                         
  -3   6   2        109.91        118.40         1.99 o                         
  -2   6   2          2.85          2.38         0.46 o                         
  -1   6   2        422.29        442.36         3.52 o                         
   0   6   2          1.05         -0.33         0.33 o                         
   1   6   2         59.03         59.97         1.28 o                         
   2   6   2          9.26          7.75         0.62 o                         
   3   6   2         13.68         12.61         1.02 o                         
   4   6   2         51.52         50.76         2.44 o                         
   5   6   2         22.83         24.04         1.41 o                         
   6   6   2         12.32         13.02         1.35 o                         
   7   6   2          0.39         -0.59         0.59 o                         
   8   6   2          0.21         -0.71         0.71 o                         
   9   6   2          1.29         -0.06         0.87 o                         
  10   6   2          1.32          0.58         0.99 o                         
  11   6   2          6.36          7.42         1.51 o                         
 -10   7   2          0.01          0.11         1.24 o                         
  -9   7   2          0.02         -0.58         1.05 o                         
  -8   7   2         54.54         54.35         3.50 o                         
  -7   7   2          2.94          1.53         1.02 o                         
  -6   7   2         36.37         44.15         2.62 o                         
  -5   7   2          0.66          0.09         0.57 o                         
  -4   7   2          9.24          9.83         0.85 o                         
  -3   7   2         13.40         13.40         0.89 o                         
  -2   7   2        111.69        117.96         1.85 o                         
  -1   7   2         19.52         22.10         0.93 o                         
   0   7   2         41.16         44.77         1.35 o                         
   1   7   2          5.10          4.40         0.56 o                         
   2   7   2          1.05          1.10         0.58 o                         
   3   7   2         16.76         15.88         1.18 o                         
   4   7   2          2.81          2.15         0.74 o                         
   5   7   2          3.70          4.73         1.00 o                         
   6   7   2          1.04          1.00         0.83 o                         
   7   7   2          0.43         -0.32         0.80 o                         
   8   7   2          0.99          0.91         0.96 o                         
   9   7   2          1.86          4.22         1.27 o                         
  -9   8   2          4.65          8.82         4.20 o                         
  -8   8   2          3.23          1.73         1.54 o                         
  -7   8   2         73.03         76.31         3.63 o                         
  -6   8   2          0.00          0.62         1.02 o                         
  -5   8   2          6.28          5.32         1.22 o                         
  -4   8   2          1.85          2.76         0.96 o                         
  -3   8   2          1.93          2.17         0.92 o                         
  -2   8   2        162.40        175.97         3.08 o                         
  -1   8   2         31.00         28.98         1.37 o                         
   0   8   2         50.36         52.11         1.63 o                         
   1   8   2          1.17          0.98         0.74 o                         
   2   8   2          4.90          7.58         1.05 o                         
   3   8   2         10.72         10.46         1.36 o                         
   4   8   2         12.03         10.55         1.43 o                         
   5   8   2          5.17          5.84         1.18 o                         
   6   8   2          1.62          1.22         1.10 o                         
   7   8   2          0.44          0.33         1.14 o                         
   8   8   2          0.84         -0.03         1.63 o                         
  -6   9   2          0.32         -1.23         1.23 o                         
  -5   9   2          0.52          1.86         1.27 o                         
  -4   9   2          1.72          0.77         1.11 o                         
  -3   9   2          1.27          1.08         1.10 o                         
  -2   9   2          7.12          5.48         1.27 o                         
  -1   9   2          0.74          1.74         1.45 o                         
   0   9   2          0.79          1.72         1.60 o                         
   1   9   2          0.05         -0.57         1.07 o                         
   2   9   2          1.07          0.55         0.95 o                         
   3   9   2          0.46          0.49         1.04 o                         
   4   9   2          2.96          1.95         1.24 o                         
   5   9   2          0.14         -0.99         1.16 o                         
 -15   1   3          6.53          9.34         1.61 o                         
 -14   1   3         32.48         43.19         2.99 o                         
 -13   1   3          4.38          4.66         1.10 o                         
 -12   1   3         22.95         22.72         1.45 o                         
 -11   1   3          8.70          8.12         0.77 o                         
 -10   1   3          5.26          4.25         0.58 o                         
  -9   1   3          5.20          2.25         0.50 o                         
  -8   1   3        126.91        127.23         1.66 o                         
  -7   1   3         27.89         33.76         0.80 o                         
  -6   1   3        247.74        255.94         2.15 o                         
  -5   1   3          1.68          1.20         0.17 o                         
  -4   1   3       1197.87       1239.97         8.10 o                         
  -3   1   3         25.15         23.80         0.43 o                         
  -2   1   3         42.43         29.43         0.35 o                         
  -1   1   3         53.78         37.58         0.37 o                         
   0   1   3         89.53        100.64         0.81 o                         
   1   1   3         25.12         24.61         0.49 o                         
   2   1   3        432.27        451.28         3.26 o                         
   3   1   3         80.24         75.98         0.91 o                         
   4   1   3        684.01        753.18         5.56 o                         
   5   1   3        265.31        233.86         2.27 o                         
   6   1   3         11.14          8.47         0.43 o                         
   7   1   3         44.26         44.20         0.98 o                         
   8   1   3        113.82        105.43         1.74 o                         
   9   1   3        167.03        142.16         2.30 o                         
  10   1   3          3.08          1.33         0.60 o                         
  11   1   3         11.17         10.72         1.21 o                         
  12   1   3          3.66          2.57         1.07 o                         
  13   1   3         15.82         22.07         3.10 o                         
  14   1   3         49.83         62.10         8.62 o                         
 -15   2   3          0.04         -0.44         1.29 o                         
 -14   2   3          3.75          6.17         1.46 o                         
 -13   2   3         17.59         19.72         2.02 o                         
 -12   2   3          0.76          0.76         0.59 o                         
 -11   2   3          4.00          2.61         0.61 o                         
 -10   2   3         34.78         33.22         1.78 o                         
  -9   2   3        108.00        105.19         1.81 o                         
  -8   2   3        425.83        446.75         4.26 o                         
  -7   2   3        458.92        429.79         4.01 o                         
  -6   2   3        189.36        196.15         2.08 o                         
  -5   2   3        135.98        150.99         1.67 o                         
  -4   2   3         32.03         43.07         0.71 o                         
  -3   2   3         15.25         14.90         0.38 o                         
  -2   2   3       1173.72       1212.73         7.99 o                         
  -1   2   3       4103.50       4266.86        25.37 o                         
   0   2   3       1519.68       1668.82        10.27 o                         
   1   2   3         42.34         47.53         0.82 o                         
   2   2   3         10.20          7.56         0.34 o                         
   3   2   3        194.46        174.19         1.83 o                         
   4   2   3         25.56         21.05         0.73 o                         
   5   2   3          7.25          7.11         0.48 o                         
   6   2   3          8.99          5.95         0.47 o                         
   7   2   3         95.56         85.70         1.53 o                         
   8   2   3         24.42         16.67         0.86 o                         
   9   2   3          0.09          0.42         0.46 o                         
  10   2   3         29.10         23.82         1.68 o                         
  11   2   3         72.36         75.96         2.95 o                         
  12   2   3          2.36          5.47         1.24 o                         
  13   2   3          9.81         10.40         2.00 o                         
 -14   3   3         27.65         33.57         2.78 o                         
 -13   3   3          9.87         10.46         1.30 o                         
 -12   3   3         10.33         11.69         1.19 o                         
 -11   3   3          0.70          0.54         0.61 o                         
 -10   3   3         44.72         46.38         1.60 o                         
  -9   3   3          1.34          1.12         0.46 o                         
  -8   3   3        434.00        459.41         4.60 o                         
  -7   3   3         63.40         61.73         1.27 o                         
  -6   3   3         18.67         17.32         0.75 o                         
  -5   3   3         37.03         32.38         1.05 o                         
  -4   3   3        273.04        268.62         2.26 o                         
  -3   3   3        300.52        320.32         2.66 o                         
  -2   3   3          0.71          1.63         0.22 o                         
  -1   3   3          6.00          3.62         0.27 o                         
   0   3   3         12.39         13.99         0.74 o                         
   1   3   3         85.70         90.89         1.18 o                         
   2   3   3         16.87         16.19         0.51 o                         
   3   3   3         38.84         46.23         0.81 o                         
   4   3   3         74.06         66.76         1.20 o                         
   5   3   3         14.06         10.10         0.60 o                         
   6   3   3          0.05         -0.09         0.28 o                         
   7   3   3          3.85          2.14         0.48 o                         
   8   3   3        133.42        121.55         2.27 o                         
   9   3   3        174.78        176.09         3.11 o                         
  10   3   3          6.59          5.04         0.95 o                         
  11   3   3          0.60          0.84         0.82 o                         
  12   3   3          0.91          3.08         1.22 o                         
  13   3   3          1.89          2.96         1.37 o                         
 -14   4   3         14.58         20.16         2.38 o                         
 -13   4   3          0.53         -0.39         1.05 o                         
 -12   4   3         25.24         24.55         2.39 o                         
 -11   4   3          0.05          0.08         0.70 o                         
 -10   4   3          1.37          1.33         0.66 o                         
  -9   4   3         49.22         51.97         1.68 o                         
  -8   4   3        153.30        165.48         3.28 o                         
  -7   4   3        174.12        176.06         2.44 o                         
  -6   4   3         13.19         13.35         0.73 o                         
  -5   4   3        131.13        122.15         1.80 o                         
  -4   4   3        155.58        175.01         1.96 o                         
  -3   4   3        103.34        110.92         1.46 o                         
  -2   4   3        327.66        330.91         2.77 o                         
  -1   4   3         71.34         71.38         1.06 o                         
   0   4   3         20.78         16.61         0.65 o                         
   1   4   3         89.08         86.85         1.32 o                         
   2   4   3        105.73        107.57         1.51 o                         
   3   4   3        248.32        257.47         2.59 o                         
   4   4   3         32.34         37.61         1.06 o                         
   5   4   3         14.55         12.17         0.71 o                         
   6   4   3         19.33         16.90         1.08 o                         
   7   4   3          0.95          0.90         0.52 o                         
   8   4   3         23.35         22.74         1.33 o                         
   9   4   3         25.75         21.50         1.59 o                         
  10   4   3          6.12          5.02         1.11 o                         
  11   4   3          7.23          4.71         1.15 o                         
  12   4   3          0.42         -0.59         0.99 o                         
 -13   5   3         11.77         11.48         1.99 o                         
 -12   5   3          4.89          3.66         1.40 o                         
 -11   5   3          0.69         -0.42         0.91 o                         
 -10   5   3          0.12         -0.67         0.67 o                         
  -9   5   3        105.71        115.47         4.79 o                         
  -8   5   3          0.77          1.16         0.54 o                         
  -7   5   3         56.01         57.68         1.89 o                         
  -6   5   3         79.67         82.95         2.23 o                         
  -5   5   3          8.59         12.22         0.93 o                         
  -4   5   3          0.38          1.26         0.38 o                         
  -3   5   3         69.80         76.82         1.36 o                         
  -2   5   3        335.19        358.57         3.26 o                         
  -1   5   3         21.61         24.82         0.85 o                         
   0   5   3          1.10          0.67         0.28 o                         
   1   5   3          0.94          0.62         0.28 o                         
   2   5   3        147.20        154.84         1.99 o                         
   3   5   3          0.13          0.23         0.37 o                         
   4   5   3         58.86         57.08         1.59 o                         
   5   5   3         11.20          9.14         0.87 o                         
   6   5   3          0.36         -0.02         0.46 o                         
   7   5   3         18.06         17.14         1.21 o                         
   8   5   3          0.06         -0.21         0.71 o                         
   9   5   3         41.26         39.31         2.63 o                         
  10   5   3         44.27         38.93         2.31 o                         
  11   5   3          0.58          1.73         1.15 o                         
  12   5   3          4.29          5.46         1.78 o                         
 -12   6   3          0.02          2.24         1.44 o                         
 -11   6   3          0.00         -0.75         1.19 o                         
 -10   6   3          0.23          0.56         1.10 o                         
  -9   6   3          1.87          0.61         0.87 o                         
  -8   6   3        209.85        237.92         5.15 o                         
  -7   6   3         37.25         42.85         2.56 o                         
  -6   6   3          0.99          0.83         0.60 o                         
  -5   6   3          4.39          4.13         0.58 o                         
  -4   6   3          2.00          2.86         0.52 o                         
  -3   6   3        204.57        231.06         2.69 o                         
  -2   6   3        128.81        146.12         1.91 o                         
  -1   6   3          0.87         -0.02         0.36 o                         
   0   6   3         68.84         65.77         1.32 o                         
   1   6   3          3.39          2.44         0.54 o                         
   2   6   3         17.67         18.04         1.01 o                         
   3   6   3          0.15          0.50         0.54 o                         
   4   6   3         70.30         77.79         2.18 o                         
   5   6   3          0.49          0.49         0.55 o                         
   6   6   3          7.20          6.41         0.99 o                         
   7   6   3          2.65          1.75         0.78 o                         
   8   6   3          0.11          1.11         0.85 o                         
   9   6   3          8.08          5.44         1.20 o                         
  10   6   3          4.76          1.79         1.18 o                         
 -11   7   3          0.46         -0.56         3.07 o                         
 -10   7   3         14.12         15.84         2.59 o                         
  -9   7   3          2.95          2.25         1.31 o                         
  -8   7   3         51.81         59.45         3.26 o                         
  -7   7   3          1.39         -0.11         0.96 o                         
  -6   7   3          0.96          0.99         0.83 o                         
  -5   7   3          0.24          0.04         0.63 o                         
  -4   7   3          0.13         -0.20         0.57 o                         
  -3   7   3         22.88         20.87         1.38 o                         
  -2   7   3         17.85         17.25         0.90 o                         
  -1   7   3          7.26          4.61         0.59 o                         
   0   7   3          7.50          7.27         0.65 o                         
   1   7   3         19.50         16.96         0.92 o                         
   2   7   3          0.78          0.96         0.62 o                         
   3   7   3         67.48         73.78         2.68 o                         
   4   7   3          0.10         -0.60         0.63 o                         
   5   7   3          5.92          5.63         1.08 o                         
   6   7   3          0.68         -0.06         0.78 o                         
   7   7   3          0.66          0.28         0.87 o                         
   8   7   3          5.03          5.95         1.91 o                         
   9   7   3          8.20          6.48         1.40 o                         
  -9   8   3         11.69         11.76         4.60 o                         
  -8   8   3         20.16         21.72         2.03 o                         
  -7   8   3          7.57          9.27         1.50 o                         
  -6   8   3          2.88          2.62         1.14 o                         
  -5   8   3          0.00          0.98         0.90 o                         
  -4   8   3          5.14          3.23         1.08 o                         
  -3   8   3         14.78         13.79         1.28 o                         
  -2   8   3         39.82         36.33         1.79 o                         
  -1   8   3          1.71          1.75         0.73 o                         
   0   8   3          6.23          4.21         0.81 o                         
   1   8   3          0.05         -0.67         0.67 o                         
   2   8   3          5.72          4.88         1.00 o                         
   3   8   3          1.77          0.52         0.90 o                         
   4   8   3         19.65         17.34         1.66 o                         
   5   8   3          0.62          0.23         0.94 o                         
   6   8   3          1.10          2.11         1.07 o                         
   7   8   3          1.42          0.65         1.14 o                         
  -6   9   3          0.01          1.70         1.43 o                         
  -5   9   3          0.00         -1.13         1.13 o                         
  -4   9   3         10.65         11.60         1.60 o                         
  -3   9   3          8.95          8.30         1.48 o                         
  -2   9   3         26.39         33.80         2.83 o                         
  -1   9   3         10.69         13.17         2.28 o                         
   0   9   3          2.50          2.70         1.42 o                         
   1   9   3          0.91          0.62         1.33 o                         
   2   9   3          0.55         -0.77         1.22 o                         
   3   9   3          0.31         -0.15         1.02 o                         
   4   9   3          0.05         -1.01         1.08 o                         
 -15   0   4          0.05          2.30         1.63 o                         
 -14   0   4         81.79        107.66         5.07 o                         
 -13   0   4         25.11         35.60         4.64 o                         
 -12   0   4         16.99         17.48         1.56 o                         
 -11   0   4         14.66         10.62         1.21 o                         
 -10   0   4          0.44         -0.23         0.53 o                         
  -9   0   4        460.31        495.95         6.09 o                         
  -8   0   4       1594.00       1530.34        14.65 o                         
  -7   0   4         98.58         94.89         1.75 o                         
  -6   0   4         43.36         51.46         1.40 o                         
  -5   0   4       1379.06       1496.51        13.79 o                         
  -4   0   4        307.52        353.36         3.78 o                         
  -3   0   4       3094.57       3324.55        26.94 o                         
  -2   0   4       6993.21       7316.57        59.16 o                         
  -1   0   4         54.24         71.69         1.06 o                         
   0   0   4          0.13          0.23         0.13 o                         
   1   0   4        957.82       1027.74         9.48 o                         
   2   0   4        122.78        113.13         1.79 o                         
   3   0   4       1425.05       1517.93        13.97 o                         
   4   0   4          1.20          0.05         0.22 o                         
   5   0   4         72.07         71.29         1.48 o                         
   6   0   4        282.35        290.85         3.80 o                         
   7   0   4         49.51         52.34         1.43 o                         
   8   0   4        371.07        346.93         5.83 o                         
   9   0   4         13.67         12.42         1.25 o                         
  10   0   4        128.31        121.50         3.84 o                         
  11   0   4          7.49          7.23         2.00 o                         
  12   0   4         23.04         32.60         4.77 o                         
  13   0   4          0.81          2.39         1.86 o                         
 -15   1   4         47.61         59.89         3.33 o                         
 -14   1   4          2.08          3.20         1.09 o                         
 -13   1   4         91.51         96.93         4.09 o                         
 -12   1   4          3.61          5.69         0.80 o                         
 -11   1   4          3.95          4.27         0.72 o                         
 -10   1   4        287.62        278.01         3.21 o                         
  -9   1   4        483.67        495.97         4.64 o                         
  -8   1   4        463.00        448.40         3.91 o                         
  -7   1   4          0.01          0.31         0.25 o                         
  -6   1   4         15.83         14.86         0.50 o                         
  -5   1   4       1124.59       1151.30         7.70 o                         
  -4   1   4        760.63        754.02         4.98 o                         
  -3   1   4         25.92         25.57         0.38 o                         
  -2   1   4        275.47        220.76         2.04 o                         
  -1   1   4        441.50        459.66         2.95 o                         
   0   1   4        839.75        811.13         5.37 o                         
   1   1   4        302.30        325.49         2.46 o                         
   2   1   4         49.20         55.37         0.87 o                         
   3   1   4         44.63         50.81         0.76 o                         
   4   1   4          6.27          9.18         0.42 o                         
   5   1   4         67.73         53.99         0.96 o                         
   6   1   4         40.10         36.61         0.85 o                         
   7   1   4         53.53         48.32         1.35 o                         
   8   1   4         47.73         47.64         1.31 o                         
   9   1   4          7.60          4.40         0.62 o                         
  10   1   4         12.90         14.07         1.40 o                         
  11   1   4         43.16         44.84         3.56 o                         
  12   1   4          3.71          2.40         1.32 o                         
  13   1   4         29.92         34.55         2.97 o                         
 -15   2   4          4.21          5.82         1.90 o                         
 -14   2   4          0.84          0.37         0.97 o                         
 -13   2   4          6.07          4.30         1.08 o                         
 -12   2   4          0.67          0.76         0.59 o                         
 -11   2   4          5.09          4.02         0.65 o                         
 -10   2   4         45.30         46.98         1.76 o                         
  -9   2   4         76.22         70.62         1.46 o                         
  -8   2   4        221.33        209.31         2.52 o                         
  -7   2   4          1.78          1.90         0.31 o                         
  -6   2   4         80.40         79.24         1.22 o                         
  -5   2   4          0.40         -0.02         0.11 o                         
  -4   2   4        211.27        229.93         1.90 o                         
  -3   2   4        129.73        145.57         1.29 o                         
  -2   2   4        132.15        145.13         1.20 o                         
  -1   2   4        448.58        476.01         3.34 o                         
   0   2   4         15.13         13.29         0.44 o                         
   1   2   4         26.75         28.35         0.59 o                         
   2   2   4          6.45          6.48         0.35 o                         
   3   2   4         12.36         13.67         0.55 o                         
   4   2   4        110.77        114.21         1.58 o                         
   5   2   4         41.22         36.57         0.94 o                         
   6   2   4          0.33          0.29         0.27 o                         
   7   2   4          3.16          3.73         0.46 o                         
   8   2   4         30.54         26.08         1.09 o                         
   9   2   4         17.74         15.74         1.01 o                         
  10   2   4          0.66         -0.25         0.73 o                         
  11   2   4          1.81          2.47         0.99 o                         
  12   2   4         13.44         17.92         1.88 o                         
  13   2   4         10.05         11.11         2.08 o                         
 -14   3   4         17.36         20.68         2.32 o                         
 -13   3   4         34.24         34.44         2.26 o                         
 -12   3   4          2.50          2.11         0.85 o                         
 -11   3   4          7.58          4.41         0.74 o                         
 -10   3   4        320.42        341.38         4.21 o                         
  -9   3   4          0.30          0.48         0.49 o                         
  -8   3   4        360.38        359.24         3.80 o                         
  -7   3   4         98.01        104.14         1.68 o                         
  -6   3   4          0.47          0.19         0.24 o                         
  -5   3   4         88.98         75.91         1.19 o                         
  -4   3   4         20.14         19.85         0.54 o                         
  -3   3   4        333.44        386.84         3.08 o                         
  -2   3   4        112.20        113.62         1.22 o                         
  -1   3   4         48.02         56.57         0.83 o                         
   0   3   4        449.64        457.28         3.73 o                         
   1   3   4         67.76         68.65         1.11 o                         
   2   3   4          3.63          2.29         0.29 o                         
   3   3   4        135.12        142.01         1.41 o                         
   4   3   4          3.47          1.75         0.36 o                         
   5   3   4          0.48          0.23         0.27 o                         
   6   3   4         79.29         76.85         1.48 o                         
   7   3   4          8.18          7.04         0.77 o                         
   8   3   4        137.25        132.73         2.61 o                         
   9   3   4         91.48         84.96         2.81 o                         
  10   3   4          0.47         -0.48         0.87 o                         
  11   3   4         63.84         70.33         3.32 o                         
  12   3   4          3.94          3.89         1.68 o                         
  13   3   4          0.01          1.08         1.73 o                         
 -14   4   4         23.99         22.83         2.13 o                         
 -13   4   4          2.87          5.16         1.34 o                         
 -12   4   4          0.04          0.73         1.32 o                         
 -11   4   4          1.90          1.04         0.86 o                         
 -10   4   4          5.00          2.20         0.69 o                         
  -9   4   4        224.44        247.69         4.13 o                         
  -8   4   4        418.98        462.10         4.76 o                         
  -7   4   4          0.13          0.35         0.35 o                         
  -6   4   4          2.09          1.98         0.40 o                         
  -5   4   4         60.88         46.52         1.08 o                         
  -4   4   4         27.62         25.51         0.75 o                         
  -3   4   4        408.88        475.53         3.60 o                         
  -2   4   4        658.93        696.74         4.81 o                         
  -1   4   4         42.76         43.29         0.87 o                         
   0   4   4         37.86         40.30         0.97 o                         
   1   4   4          0.09         -0.12         0.22 o                         
   2   4   4          4.17          2.65         0.31 o                         
   3   4   4          0.28          0.18         0.22 o                         
   4   4   4         20.56         20.60         0.98 o                         
   5   4   4          4.25          3.99         0.55 o                         
   6   4   4         38.94         39.56         1.56 o                         
   7   4   4          1.14          0.83         0.53 o                         
   8   4   4         18.68         13.83         1.13 o                         
   9   4   4          0.16          0.99         0.78 o                         
  10   4   4         11.79          6.79         1.21 o                         
  11   4   4          0.00          0.13         0.92 o                         
  12   4   4          7.46          6.95         1.69 o                         
 -13   5   4          8.18          5.50         1.95 o                         
 -12   5   4          0.81          2.69         1.18 o                         
 -11   5   4         19.21         17.40         1.63 o                         
 -10   5   4         62.69         64.63         3.92 o                         
  -9   5   4        159.48        181.01         3.95 o                         
  -8   5   4         32.13         39.48         1.88 o                         
  -7   5   4          4.61          3.53         0.60 o                         
  -6   5   4         15.66         17.63         0.97 o                         
  -5   5   4         24.65         24.15         1.02 o                         
  -4   5   4         93.84         95.34         1.69 o                         
  -3   5   4         22.57         21.22         0.90 o                         
  -2   5   4         16.86         16.60         0.71 o                         
  -1   5   4         17.64         18.11         0.77 o                         
   0   5   4          7.55          8.31         0.51 o                         
   1   5   4          6.85          7.43         0.72 o                         
   2   5   4        188.62        204.88         2.55 o                         
   3   5   4          1.05          0.91         0.43 o                         
   4   5   4         63.10         65.11         1.72 o                         
   5   5   4         22.33         22.10         1.25 o                         
   6   5   4          8.86          9.42         0.94 o                         
   7   5   4          7.39          7.96         0.96 o                         
   8   5   4          6.36          6.77         1.15 o                         
   9   5   4         15.75         13.42         1.44 o                         
  10   5   4          1.61          0.10         0.90 o                         
  11   5   4          4.93          3.20         1.27 o                         
 -12   6   4          0.36         -0.70         1.36 o                         
 -11   6   4          3.60          2.67         1.25 o                         
 -10   6   4         30.51         29.59         2.06 o                         
  -9   6   4         37.64         36.00         2.52 o                         
  -8   6   4         78.63         83.28         2.81 o                         
  -7   6   4          2.67          2.12         0.81 o                         
  -6   6   4         20.82         20.79         1.27 o                         
  -5   6   4          0.26         -0.33         0.48 o                         
  -4   6   4         59.10         65.56         1.59 o                         
  -3   6   4          0.55          0.73         0.38 o                         
  -2   6   4         53.54         53.81         1.23 o                         
  -1   6   4         23.08         23.38         1.02 o                         
   0   6   4          4.05          4.36         0.53 o                         
   1   6   4         30.16         26.57         1.08 o                         
   2   6   4          0.77         -0.29         0.44 o                         
   3   6   4         47.09         50.62         2.03 o                         
   4   6   4          6.67          6.17         0.86 o                         
   5   6   4          7.18          5.67         0.84 o                         
   6   6   4          1.84          0.50         0.61 o                         
   7   6   4          8.18          7.74         1.16 o                         
   8   6   4         19.74         22.47         1.80 o                         
   9   6   4         20.68         18.42         2.01 o                         
  10   6   4          2.78          0.50         1.13 o                         
 -11   7   4          4.11          5.05         3.79 o                         
 -10   7   4         28.08         32.03         2.66 o                         
  -9   7   4          9.59         10.58         1.74 o                         
  -8   7   4         33.02         33.16         2.45 o                         
  -7   7   4          6.97          6.62         1.21 o                         
  -6   7   4          0.22         -0.20         0.67 o                         
  -5   7   4         13.61         16.91         1.39 o                         
  -4   7   4          4.54          2.59         0.92 o                         
  -3   7   4        104.51        108.49         2.38 o                         
  -2   7   4          2.83          2.15         0.61 o                         
  -1   7   4         16.35         16.85         0.87 o                         
   0   7   4          0.38         -0.13         0.46 o                         
   1   7   4          1.51          0.87         0.55 o                         
   2   7   4          0.00         -0.21         0.60 o                         
   3   7   4         10.64          9.28         1.08 o                         
   4   7   4          1.65          1.00         0.75 o                         
   5   7   4          3.10          3.46         0.95 o                         
   6   7   4          2.23          0.47         0.90 o                         
   7   7   4         23.96         27.33         2.05 o                         
   8   7   4         54.00         52.11         2.86 o                         
   9   7   4         56.78         45.99         5.26 o                         
  -9   8   4         16.47         18.58         5.29 o                         
  -8   8   4         19.55         24.66         2.68 o                         
  -7   8   4          1.98          1.91         1.34 o                         
  -6   8   4          0.16          0.80         1.25 o                         
  -5   8   4          0.41         -0.83         0.83 o                         
  -4   8   4         18.79         20.96         1.77 o                         
  -3   8   4         19.56         19.67         1.50 o                         
  -2   8   4          1.77          0.69         0.74 o                         
  -1   8   4          2.51          0.14         0.72 o                         
   0   8   4          0.08         -0.41         0.79 o                         
   1   8   4          6.86          7.38         1.23 o                         
   2   8   4          0.59          0.80         0.84 o                         
   3   8   4         16.14         14.85         1.52 o                         
   4   8   4          0.01         -0.89         0.89 o                         
   5   8   4          1.21          0.24         0.93 o                         
   6   8   4          0.00         -0.75         1.09 o                         
   7   8   4          0.02         -0.38         1.28 o                         
  -6   9   4          0.17          0.21         1.43 o                         
  -5   9   4          0.07         -0.82         1.16 o                         
  -4   9   4          0.19         -0.97         0.97 o                         
  -3   9   4          6.76          4.53         1.30 o                         
  -2   9   4          0.79          1.22         1.22 o                         
  -1   9   4          3.26          2.13         1.37 o                         
   0   9   4          3.45          3.81         1.37 o                         
   1   9   4          2.07          2.16         1.40 o                         
   2   9   4         21.53         24.19         3.19 o                         
   3   9   4          0.76         -0.41         1.26 o                         
   4   9   4          6.05          4.00         1.46 o                         
 -15   1   5          4.24          8.45         2.19 o                         
 -14   1   5         18.44         20.09         1.88 o                         
 -13   1   5         37.53         45.76         2.03 o                         
 -12   1   5          0.07          0.10         0.55 o                         
 -11   1   5        421.40        441.17         4.53 o                         
 -10   1   5         21.50         24.84         1.46 o                         
  -9   1   5       1909.99       1955.16        13.80 o                         
  -8   1   5         21.65         17.68         0.65 o                         
  -7   1   5        301.71        278.04         2.49 o                         
  -6   1   5          0.78          1.50         0.24 o                         
  -5   1   5       1182.26       1241.94         7.97 o                         
  -4   1   5       1512.43       1767.39        10.91 o                         
  -3   1   5        749.01        743.31         4.50 o                         
  -2   1   5        410.02        455.59         3.73 o                         
  -1   1   5       1366.69       1401.08         8.68 o                         
   0   1   5        669.38        750.15         5.09 o                         
   1   1   5         47.02         40.86         0.65 o                         
   2   1   5       3198.45       3620.01        23.65 o                         
   3   1   5        632.99        684.19         5.40 o                         
   4   1   5        126.28        133.12         1.93 o                         
   5   1   5          2.37          1.43         0.25 o                         
   6   1   5        193.25        163.87         2.15 o                         
   7   1   5        127.29        123.99         1.93 o                         
   8   1   5        747.36        746.73         6.62 o                         
   9   1   5          6.44          5.06         0.70 o                         
  10   1   5        117.10        114.66         3.12 o                         
  11   1   5         13.74         12.65         1.49 o                         
  12   1   5         23.95         22.32         2.50 o                         
  13   1   5         12.85         20.75         2.81 o                         
 -15   2   5        102.30        132.41         5.23 o                         
 -14   2   5         37.98         48.35         3.16 o                         
 -13   2   5         27.36         26.54         1.90 o                         
 -12   2   5         31.86         29.96         1.52 o                         
 -11   2   5         84.42         80.51         1.85 o                         
 -10   2   5        414.11        446.39         4.54 o                         
  -9   2   5       2194.96       2249.58        16.59 o                         
  -8   2   5          6.97          5.74         0.49 o                         
  -7   2   5          4.24          3.29         0.28 o                         
  -6   2   5        366.94        325.99         2.88 o                         
  -5   2   5         32.85         34.77         0.65 o                         
  -4   2   5        474.74        600.32         4.35 o                         
  -3   2   5        712.13        719.87         5.19 o                         
  -2   2   5         10.93         13.86         0.31 o                         
  -1   2   5        587.10        593.07         3.93 o                         
   0   2   5        132.53        130.55         1.43 o                         
   1   2   5          1.18          2.83         0.27 o                         
   2   2   5         29.06         37.87         0.68 o                         
   3   2   5        312.05        324.45         2.89 o                         
   4   2   5         61.01         61.82         1.16 o                         
   5   2   5        499.08        505.20         4.65 o                         
   6   2   5          2.07          1.42         0.36 o                         
   7   2   5        649.53        641.21         6.21 o                         
   8   2   5         20.40         19.55         0.99 o                         
   9   2   5         46.96         47.96         1.98 o                         
  10   2   5          0.26          1.00         0.90 o                         
  11   2   5         52.27         65.02         3.30 o                         
  12   2   5         21.54         24.29         3.00 o                         
 -15   3   5         11.95         14.15         2.60 o                         
 -14   3   5         12.30         12.33         1.91 o                         
 -13   3   5         62.27         74.17         3.16 o                         
 -12   3   5          3.33          2.46         0.86 o                         
 -11   3   5        216.16        224.71         4.18 o                         
 -10   3   5         57.00         57.71         1.68 o                         
  -9   3   5        980.96       1073.33         8.93 o                         
  -8   3   5         37.74         38.49         1.16 o                         
  -7   3   5         44.81         38.64         0.99 o                         
  -6   3   5         55.29         53.58         1.11 o                         
  -5   3   5       1473.64       1586.41        11.11 o                         
  -4   3   5        352.49        384.97         3.08 o                         
  -3   3   5        781.32        804.82         5.36 o                         
  -2   3   5         79.38         76.81         0.96 o                         
  -1   3   5        367.33        347.86         2.80 o                         
   0   3   5          1.53          2.28         0.27 o                         
   1   3   5         33.63         34.05         0.89 o                         
   2   3   5        278.07        315.79         3.30 o                         
   3   3   5        534.15        561.61         4.93 o                         
   4   3   5          0.03          0.41         0.28 o                         
   5   3   5         17.60         19.65         0.93 o                         
   6   3   5        207.46        201.72         2.85 o                         
   7   3   5         14.85         16.32         1.10 o                         
   8   3   5        545.29        567.07         6.49 o                         
   9   3   5         62.02         64.40         2.54 o                         
  10   3   5         40.44         40.98         2.18 o                         
  11   3   5         11.65         13.11         1.76 o                         
  12   3   5         13.05         11.28         1.89 o                         
 -14   4   5          1.31          0.30         1.23 o                         
 -13   4   5          6.43          4.83         1.29 o                         
 -12   4   5         10.44         10.95         1.33 o                         
 -11   4   5          4.14          1.40         0.85 o                         
 -10   4   5         19.64         15.91         1.72 o                         
  -9   4   5         45.10         44.68         1.97 o                         
  -8   4   5          5.51          3.78         0.60 o                         
  -7   4   5          4.93          5.35         0.55 o                         
  -6   4   5          6.64          5.70         0.53 o                         
  -5   4   5        104.73        111.70         1.64 o                         
  -4   4   5        139.08        146.90         1.64 o                         
  -3   4   5         77.30         86.72         1.30 o                         
  -2   4   5        173.57        178.12         1.85 o                         
  -1   4   5         49.84         56.52         1.09 o                         
   0   4   5          0.43          0.11         0.20 o                         
   1   4   5        226.13        217.30         2.72 o                         
   2   4   5         46.33         47.01         1.15 o                         
   3   4   5        241.59        242.39         3.36 o                         
   4   4   5         19.98         18.22         0.94 o                         
   5   4   5          0.06         -0.07         0.39 o                         
   6   4   5         74.30         68.20         1.89 o                         
   7   4   5         25.10         25.26         1.40 o                         
   8   4   5        211.89        223.21         4.34 o                         
   9   4   5          0.06          0.42         0.78 o                         
  10   4   5         23.99         23.34         1.84 o                         
  11   4   5          5.91          4.07         1.23 o                         
  12   4   5         24.56         22.57         5.72 o                         
 -13   5   5          3.47          1.86         1.26 o                         
 -12   5   5          1.33          1.00         1.01 o                         
 -11   5   5         39.51         44.22         2.42 o                         
 -10   5   5         15.44         16.20         1.54 o                         
  -9   5   5        160.34        175.17         4.50 o                         
  -8   5   5          8.91          9.22         1.05 o                         
  -7   5   5         31.62         31.39         1.41 o                         
  -6   5   5         34.96         37.26         1.45 o                         
  -5   5   5          6.04          5.90         0.58 o                         
  -4   5   5        171.62        192.45         2.42 o                         
  -3   5   5         11.70         11.25         0.58 o                         
  -2   5   5          3.04          4.80         0.44 o                         
  -1   5   5         34.25         33.33         0.97 o                         
   0   5   5        107.11        114.56         1.93 o                         
   1   5   5         22.64         20.85         1.01 o                         
   2   5   5        667.61        701.57         6.85 o                         
   3   5   5         20.90         20.14         1.12 o                         
   4   5   5          9.23          9.09         0.78 o                         
   5   5   5         27.45         24.44         1.34 o                         
   6   5   5        141.55        155.22         3.01 o                         
   7   5   5        259.38        281.70         4.64 o                         
   8   5   5        265.18        278.50         5.53 o                         
   9   5   5          1.78          0.25         0.86 o                         
  10   5   5         24.62         27.51         2.06 o                         
  11   5   5          6.82          8.05         1.48 o                         
 -12   6   5          1.95          0.70         1.25 o                         
 -11   6   5          6.25          3.83         1.21 o                         
 -10   6   5         21.57         21.93         1.84 o                         
  -9   6   5        230.96        277.26         5.31 o                         
  -8   6   5         68.82         78.82         5.56 o                         
  -7   6   5          2.95          1.86         0.85 o                         
  -6   6   5          0.27         -0.49         0.49 o                         
  -5   6   5          0.92          1.50         0.57 o                         
  -4   6   5         15.65         14.44         1.01 o                         
  -3   6   5        133.88        143.66         2.60 o                         
  -2   6   5          7.33          4.19         0.54 o                         
  -1   6   5          4.30          5.03         0.56 o                         
   0   6   5         35.21         33.60         1.29 o                         
   1   6   5          7.37          5.09         0.70 o                         
   2   6   5         18.60         16.38         1.05 o                         
   3   6   5         16.09         13.26         1.01 o                         
   4   6   5         16.63         18.28         1.24 o                         
   5   6   5         10.32          7.18         0.99 o                         
   6   6   5          3.77          4.07         0.95 o                         
   7   6   5         32.48         31.39         2.11 o                         
   8   6   5          1.57          1.35         1.05 o                         
   9   6   5          4.42          1.89         1.12 o                         
  10   6   5          0.50         -0.95         1.40 o                         
 -11   7   5         14.36         13.15         4.65 o                         
 -10   7   5          0.46         -0.11         1.29 o                         
  -9   7   5         38.01         46.97         2.77 o                         
  -8   7   5         14.88         13.74         1.52 o                         
  -7   7   5          0.45         -0.80         0.80 o                         
  -6   7   5          0.11         -0.69         0.69 o                         
  -5   7   5         33.98         34.23         2.07 o                         
  -4   7   5         16.45         16.70         1.36 o                         
  -3   7   5         16.25         14.92         1.22 o                         
  -2   7   5          0.07          0.41         0.62 o                         
  -1   7   5          0.26          0.01         0.57 o                         
   0   7   5          1.44          0.24         0.66 o                         
   1   7   5         22.29         22.80         1.50 o                         
   2   7   5         36.95         35.23         1.96 o                         
   3   7   5         22.41         22.51         1.53 o                         
   4   7   5          2.47          2.54         0.86 o                         
   5   7   5          1.95          2.83         0.96 o                         
   6   7   5         77.86         90.27         3.18 o                         
   7   7   5          0.05          0.78         1.10 o                         
   8   7   5         76.77         79.29         3.43 o                         
  -8   8   5          0.42         -1.20         1.43 o                         
  -7   8   5          2.99          2.90         1.50 o                         
  -6   8   5          1.21          1.18         1.00 o                         
  -5   8   5          2.82          1.96         1.01 o                         
  -4   8   5          0.59          0.69         0.83 o                         
  -3   8   5          9.44          7.83         1.10 o                         
  -2   8   5          2.83          2.88         0.87 o                         
  -1   8   5          6.67          5.95         1.12 o                         
   0   8   5          3.86          2.75         1.02 o                         
   1   8   5          1.68          1.90         1.09 o                         
   2   8   5         11.69         10.81         1.75 o                         
   3   8   5          2.15          2.66         1.33 o                         
   4   8   5          1.13          1.64         1.06 o                         
   5   8   5          0.10          0.84         1.05 o                         
   6   8   5         11.30          9.65         1.57 o                         
  -6   9   5          2.59          2.90         2.02 o                         
  -5   9   5          0.04         -1.08         1.16 o                         
  -4   9   5         13.68         10.52         1.61 o                         
  -3   9   5          3.01          3.04         1.18 o                         
  -2   9   5          1.99          1.57         1.05 o                         
  -1   9   5          0.22          0.98         1.30 o                         
   0   9   5          0.41          0.07         1.28 o                         
   1   9   5          3.76          2.69         1.63 o                         
   2   9   5          9.34          4.37         1.58 o                         
   3   9   5          2.72          1.59         1.45 o                         
 -15   0   6         13.52         26.38         3.13 o                         
 -14   0   6         63.46         69.79         4.24 o                         
 -13   0   6         64.25         73.30         2.82 o                         
 -12   0   6         21.54         22.29         1.68 o                         
 -11   0   6        652.70        674.41         9.71 o                         
 -10   0   6       3084.44       3193.70        29.38 o                         
  -9   0   6        139.76        139.20         2.49 o                         
  -8   0   6        364.16        352.42         5.95 o                         
  -7   0   6         66.76         89.64         1.75 o                         
  -6   0   6          5.53          6.39         0.51 o                         
  -5   0   6        765.85        977.49         8.74 o                         
  -4   0   6        554.28        586.53         5.50 o                         
  -3   0   6         72.11         50.91         0.86 o                         
  -2   0   6       1786.72       1945.46        17.48 o                         
  -1   0   6        577.85        605.69         5.58 o                         
   0   0   6        355.10        357.10         3.63 o                         
   1   0   6       3875.31       4635.94        44.56 o                         
   2   0   6       1719.15       1959.04        17.89 o                         
   3   0   6        234.82        237.15         3.41 o                         
   4   0   6         21.05         25.33         1.11 o                         
   5   0   6         83.92         67.89         1.78 o                         
   6   0   6        386.25        362.66         5.11 o                         
   7   0   6        114.32        121.72         3.17 o                         
   8   0   6         13.46         15.25         1.42 o                         
   9   0   6          8.23          9.52         1.36 o                         
  10   0   6         64.17         69.34         4.08 o                         
  11   0   6         73.28         93.75         5.24 o                         
  12   0   6         41.71         55.64         6.34 o                         
 -15   1   6          1.37          2.11         1.48 o                         
 -14   1   6        123.67        151.95         4.58 o                         
 -13   1   6         35.43         41.14         2.19 o                         
 -12   1   6         86.82         90.74         2.73 o                         
 -11   1   6          0.88          0.10         0.45 o                         
 -10   1   6       1603.69       1710.46        13.02 o                         
  -9   1   6        457.03        459.82         4.36 o                         
  -8   1   6        509.50        510.97         4.29 o                         
  -7   1   6          0.05          0.09         0.21 o                         
  -6   1   6       1113.88       1238.60         8.74 o                         
  -5   1   6       3319.41       3767.99        22.70 o                         
  -4   1   6       1892.76       2140.38        12.62 o                         
  -3   1   6        590.61        684.15         5.39 o                         
  -2   1   6        173.52        157.08         1.31 o                         
  -1   1   6        226.95        244.85         1.96 o                         
   0   1   6        145.98        179.65         1.70 o                         
   1   1   6       4029.60       4733.88        28.20 o                         
   2   1   6       1915.58       2163.94        14.54 o                         
   3   1   6       1210.80       1286.80         9.55 o                         
   4   1   6          0.78          1.69         0.26 o                         
   5   1   6        654.39        570.08         4.95 o                         
   6   1   6         45.21         39.38         1.37 o                         
   7   1   6       3795.22       3944.65        29.43 o                         
   8   1   6         19.77         19.49         1.11 o                         
   9   1   6          0.04          2.62         2.20 o                         
  10   1   6         12.10         11.22         1.37 o                         
  11   1   6        198.46        216.48         5.19 o                         
  12   1   6         19.85         22.51         3.10 o                         
 -15   2   6          5.07          3.53         1.76 o                         
 -14   2   6          5.34          4.45         1.43 o                         
 -13   2   6          4.80          2.69         1.19 o                         
 -12   2   6          9.62          7.46         1.44 o                         
 -11   2   6          0.00         -0.52         0.52 o                         
 -10   2   6         12.85         14.71         0.84 o                         
  -9   2   6         26.32         28.14         1.05 o                         
  -8   2   6         19.80         18.13         0.78 o                         
  -7   2   6          0.89          0.50         0.31 o                         
  -6   2   6         16.00         16.16         0.59 o                         
  -5   2   6          8.68         11.16         0.42 o                         
  -4   2   6          0.03          0.61         0.23 o                         
  -3   2   6          0.85          0.28         0.20 o                         
  -2   2   6         49.90         46.57         1.20 o                         
  -1   2   6         84.97         99.94         1.09 o                         
   0   2   6        206.97        214.25         2.08 o                         
   1   2   6         19.85         26.13         0.68 o                         
   2   2   6         90.08         94.39         1.47 o                         
   3   2   6         15.37         15.51         0.57 o                         
   4   2   6         10.20         11.37         0.65 o                         
   5   2   6        105.79        104.79         1.69 o                         
   6   2   6          2.78          4.20         0.53 o                         
   7   2   6        182.65        189.98         2.96 o                         
   8   2   6          2.70          2.01         0.53 o                         
   9   2   6         24.06         22.14         1.87 o                         
  10   2   6          0.27          0.44         0.86 o                         
  11   2   6          6.56          8.20         1.39 o                         
  12   2   6          5.26          5.24         1.40 o                         
 -15   3   6          3.87          4.59         1.90 o                         
 -14   3   6         16.02         19.79         2.21 o                         
 -13   3   6         24.72         23.54         1.79 o                         
 -12   3   6          9.54          8.73         1.19 o                         
 -11   3   6          0.61          0.66         0.73 o                         
 -10   3   6        396.92        433.65         5.29 o                         
  -9   3   6         30.71         29.05         1.36 o                         
  -8   3   6        267.59        274.02         3.16 o                         
  -7   3   6         55.14         55.14         1.25 o                         
  -6   3   6         76.99         79.28         1.33 o                         
  -5   3   6        885.51       1002.65         7.10 o                         
  -4   3   6        879.69        935.92         6.11 o                         
  -3   3   6         96.40        105.62         1.10 o                         
  -2   3   6         66.46         77.08         1.29 o                         
  -1   3   6         53.86         60.16         0.90 o                         
   0   3   6          9.89         11.83         0.51 o                         
   1   3   6       2714.66       2974.56        22.10 o                         
   2   3   6        227.33        225.08         3.29 o                         
   3   3   6        279.07        293.69         3.56 o                         
   4   3   6        134.46        122.07         2.02 o                         
   5   3   6        381.12        396.66         4.40 o                         
   6   3   6        658.03        679.80         6.66 o                         
   7   3   6       1542.34       1612.71        13.56 o                         
   8   3   6          0.33          0.47         0.68 o                         
   9   3   6          2.96          2.86         0.94 o                         
  10   3   6          1.77          1.84         1.10 o                         
  11   3   6         26.40         22.82         2.43 o                         
  12   3   6         31.99         51.51         3.93 o                         
 -14   4   6         24.60         20.87         2.10 o                         
 -13   4   6         25.98         31.90         2.15 o                         
 -12   4   6          1.19         -0.19         0.82 o                         
 -11   4   6        135.27        139.82         5.59 o                         
 -10   4   6        980.43       1079.48        11.57 o                         
  -9   4   6        171.28        188.88         3.19 o                         
  -8   4   6        124.54        123.89         2.43 o                         
  -7   4   6         28.56         29.50         1.41 o                         
  -6   4   6         30.24         32.32         1.20 o                         
  -5   4   6         70.09         77.26         1.36 o                         
  -4   4   6        462.09        504.10         3.85 o                         
  -3   4   6         30.84         26.91         0.79 o                         
  -2   4   6        105.94         96.46         1.52 o                         
  -1   4   6         85.29         88.93         1.54 o                         
   0   4   6         42.53         39.18         0.95 o                         
   1   4   6        287.14        301.41         3.87 o                         
   2   4   6        385.73        393.50         4.16 o                         
   3   4   6          4.42          3.74         0.52 o                         
   4   4   6          1.41          1.53         0.45 o                         
   5   4   6         34.98         36.62         1.44 o                         
   6   4   6        175.76        176.27         3.10 o                         
   7   4   6         13.02         12.64         1.17 o                         
   8   4   6         46.74         52.13         2.50 o                         
   9   4   6          0.53          1.78         0.90 o                         
  10   4   6         18.60         23.93         2.05 o                         
  11   4   6          8.41          9.57         1.82 o                         
 -13   5   6          0.24          1.42         1.14 o                         
 -12   5   6         16.37         16.42         1.67 o                         
 -11   5   6         30.60         36.07         2.21 o                         
 -10   5   6        294.26        339.27         5.87 o                         
  -9   5   6        214.17        250.37         5.04 o                         
  -8   5   6        112.19        111.62         2.61 o                         
  -7   5   6         12.15         10.43         0.87 o                         
  -6   5   6        101.39        106.46         2.40 o                         
  -5   5   6        211.66        238.64         3.84 o                         
  -4   5   6        185.76        190.15         2.96 o                         
  -3   5   6          7.75          8.56         0.59 o                         
  -2   5   6         11.66         10.31         0.62 o                         
  -1   5   6         15.54         14.63         0.87 o                         
   0   5   6          0.25          0.58         0.36 o                         
   1   5   6        388.95        413.02         4.54 o                         
   2   5   6         52.61         48.71         1.83 o                         
   3   5   6         94.36        100.57         2.65 o                         
   4   5   6         18.17         17.03         1.03 o                         
   5   5   6        224.29        242.23         3.80 o                         
   6   5   6          0.21          0.39         0.74 o                         
   7   5   6        780.61        855.52        18.48 o                         
   8   5   6         24.36         28.45         1.97 o                         
   9   5   6          0.54          0.11         1.10 o                         
  10   5   6          0.37         -0.01         1.03 o                         
 -12   6   6         15.27         15.83         1.85 o                         
 -11   6   6          0.67          1.19         1.12 o                         
 -10   6   6         13.92         15.60         1.62 o                         
  -9   6   6         12.22         10.59         1.39 o                         
  -8   6   6          0.01         -0.40         0.78 o                         
  -7   6   6          8.41          7.95         0.94 o                         
  -6   6   6          0.12         -0.07         0.52 o                         
  -5   6   6          0.00          0.08         0.55 o                         
  -4   6   6          1.57          1.49         0.63 o                         
  -3   6   6          7.07          6.01         0.77 o                         
  -2   6   6         13.53         13.41         1.20 o                         
  -1   6   6          2.08          0.80         0.51 o                         
   0   6   6         17.64         16.95         0.95 o                         
   1   6   6          2.28          1.27         0.52 o                         
   2   6   6         17.57         16.70         1.63 o                         
   3   6   6          3.24          2.92         0.68 o                         
   4   6   6          0.07          0.22         0.64 o                         
   5   6   6         28.82         26.95         2.17 o                         
   6   6   6          2.54          2.21         0.94 o                         
   7   6   6        105.41        119.37         3.43 o                         
   8   6   6          0.01          0.02         1.05 o                         
   9   6   6         28.98         30.71         2.34 o                         
 -11   7   6          0.03         -1.23         3.10 o                         
 -10   7   6          5.12          4.14         1.32 o                         
  -9   7   6          1.39          1.07         1.04 o                         
  -8   7   6         23.05         20.10         1.81 o                         
  -7   7   6          1.22          1.37         0.93 o                         
  -6   7   6          1.18          2.08         0.88 o                         
  -5   7   6         18.02         17.74         1.56 o                         
  -4   7   6         24.20         25.55         1.68 o                         
  -3   7   6          0.07         -0.55         0.58 o                         
  -2   7   6          0.64         -0.45         0.60 o                         
  -1   7   6          1.36          1.11         0.71 o                         
   0   7   6         28.14         27.40         1.81 o                         
   1   7   6        118.31        126.42         3.35 o                         
   2   7   6          3.60          2.78         1.13 o                         
   3   7   6         11.43         14.13         1.49 o                         
   4   7   6         38.93         31.07         2.24 o                         
   5   7   6         20.62         24.96         1.90 o                         
   6   7   6        125.80        150.65         5.58 o                         
   7   7   6        125.29        148.59         4.15 o                         
   8   7   6          0.14         -0.76         1.50 o                         
  -8   8   6          9.18          9.87         2.01 o                         
  -7   8   6         10.08          9.31         1.62 o                         
  -6   8   6          5.46          5.32         1.23 o                         
  -5   8   6          0.46         -0.85         0.88 o                         
  -4   8   6         51.39         57.11         2.63 o                         
  -3   8   6         15.80         18.00         1.49 o                         
  -2   8   6          2.14          1.21         0.87 o                         
  -1   8   6          0.09          0.72         0.88 o                         
   0   8   6          3.40          3.07         1.19 o                         
   1   8   6          3.77          3.03         1.41 o                         
   2   8   6         25.42         26.96         2.63 o                         
   3   8   6          5.81          6.87         1.57 o                         
   4   8   6          0.02         -0.94         1.30 o                         
   5   8   6          5.73          9.25         1.94 o                         
   6   8   6         29.19         31.41         4.03 o                         
  -5   9   6          6.63          5.15         1.51 o                         
  -4   9   6          4.32          5.03         1.35 o                         
  -3   9   6          1.28          0.77         1.19 o                         
  -2   9   6          0.17          0.62         1.05 o                         
  -1   9   6          1.13          0.33         1.31 o                         
   0   9   6          0.16          1.33         1.38 o                         
   1   9   6         16.80         14.85         2.79 o                         
   2   9   6          0.30          0.08         1.35 o                         
 -15   1   7         39.84         47.76         3.50 o                         
 -14   1   7         77.06         89.76         3.72 o                         
 -13   1   7          8.57          5.99         1.12 o                         
 -12   1   7         11.74         10.72         1.00 o                         
 -11   1   7        180.48        197.23         3.14 o                         
 -10   1   7        272.97        281.77         3.20 o                         
  -9   1   7        139.06        142.54         2.49 o                         
  -8   1   7         86.28         79.70         1.26 o                         
  -7   1   7         58.25         58.36         1.09 o                         
  -6   1   7       1121.40       1302.21         9.18 o                         
  -5   1   7        759.85        898.68         5.58 o                         
  -4   1   7        482.10        608.55         4.19 o                         
  -3   1   7        495.51        603.52         4.27 o                         
  -2   1   7        343.89        371.58         2.98 o                         
  -1   1   7        578.67        654.87         4.68 o                         
   0   1   7       2418.86       2893.81        18.32 o                         
   1   1   7        995.18       1111.71         7.89 o                         
   2   1   7        823.66        861.72         6.71 o                         
   3   1   7         70.59         83.48         1.29 o                         
   4   1   7        483.81        461.15         4.19 o                         
   5   1   7        476.90        447.38         4.53 o                         
   6   1   7       4630.47       4856.28        35.75 o                         
   7   1   7         22.35         16.75         0.96 o                         
   8   1   7        126.67        118.19         2.51 o                         
   9   1   7          0.05         -0.14         0.60 o                         
  10   1   7         74.86         72.96         3.08 o                         
  11   1   7        139.63        167.91         4.64 o                         
  12   1   7         38.56         60.29         4.51 o                         
 -15   2   7         11.43          7.02         1.67 o                         
 -14   2   7          1.42          0.71         1.29 o                         
 -13   2   7         33.26         32.01         2.42 o                         
 -12   2   7        175.99        179.39         3.43 o                         
 -11   2   7        839.15        879.47        13.88 o                         
 -10   2   7        184.54        197.89         4.25 o                         
  -9   2   7        391.80        395.49         4.20 o                         
  -8   2   7        252.25        285.81         3.23 o                         
  -7   2   7         32.47         30.89         0.78 o                         
  -6   2   7        763.35        846.39         6.08 o                         
  -5   2   7        867.79        965.24         7.51 o                         
  -4   2   7          7.98          5.58         0.43 o                         
  -3   2   7          4.27          8.66         0.71 o                         
  -2   2   7          0.57          0.25         0.21 o                         
  -1   2   7        469.57        497.48         3.77 o                         
   0   2   7       1257.02       1417.64         9.48 o                         
   1   2   7        344.56        365.93         3.57 o                         
   2   2   7        364.72        384.39         3.25 o                         
   3   2   7        319.15        313.83         3.08 o                         
   4   2   7          1.68          0.93         0.34 o                         
   5   2   7         75.78         76.29         2.21 o                         
   6   2   7         76.40         74.61         2.44 o                         
   7   2   7          7.22          4.40         0.67 o                         
   8   2   7         10.62          8.91         0.92 o                         
   9   2   7          0.03          1.80         1.14 o                         
  10   2   7         15.84         13.47         1.72 o                         
  11   2   7         11.57          9.58         2.42 o                         
  12   2   7          3.66          4.19         2.19 o                         
 -15   3   7         48.19         52.85         3.93 o                         
 -14   3   7         21.11         21.67         2.87 o                         
 -13   3   7          0.19         -0.83         0.83 o                         
 -12   3   7         29.11         28.73         1.87 o                         
 -11   3   7        276.28        296.58         5.28 o                         
 -10   3   7        586.95        634.41         9.42 o                         
  -9   3   7        205.45        221.44         3.37 o                         
  -8   3   7        101.80         97.37         2.16 o                         
  -7   3   7          3.65          4.95         0.98 o                         
  -6   3   7        864.32        949.84         7.70 o                         
  -5   3   7         71.52         83.62         1.10 o                         
  -4   3   7        304.89        362.38         3.86 o                         
  -3   3   7          0.27          0.52         0.27 o                         
  -2   3   7        140.62        123.02         1.35 o                         
  -1   3   7        102.81        107.38         1.22 o                         
   0   3   7       1684.73       1910.22        13.35 o                         
   1   3   7        263.41        264.56         2.81 o                         
   2   3   7       1097.06       1188.36        10.26 o                         
   3   3   7        219.86        231.11         3.10 o                         
   4   3   7        220.20        208.40         3.00 o                         
   5   3   7         94.62         94.38         2.00 o                         
   6   3   7       2995.65       3242.37        26.42 o                         
   7   3   7         30.42         28.43         1.42 o                         
   8   3   7         59.66         62.60         2.56 o                         
   9   3   7          3.83          3.34         0.99 o                         
  10   3   7        142.92        155.40         4.78 o                         
  11   3   7         87.91        103.26         4.13 o                         
 -14   4   7          0.11         -0.39         1.07 o                         
 -13   4   7         38.24         43.91         2.50 o                         
 -12   4   7          0.82         -0.75         0.80 o                         
 -11   4   7        104.17        113.45         3.14 o                         
 -10   4   7         22.15         22.67         1.70 o                         
  -9   4   7         17.25         16.96         1.12 o                         
  -8   4   7         31.65         31.19         1.81 o                         
  -7   4   7         16.41         16.51         1.08 o                         
  -6   4   7         53.42         56.37         1.60 o                         
  -5   4   7         39.72         36.47         1.33 o                         
  -4   4   7         41.35         38.12         1.15 o                         
  -3   4   7          0.15          0.18         0.25 o                         
  -2   4   7         65.90         65.21         1.04 o                         
  -1   4   7          2.00          1.56         0.31 o                         
   0   4   7         13.41         12.72         0.61 o                         
   1   4   7         31.77         30.50         1.13 o                         
   2   4   7          0.87          0.78         0.41 o                         
   3   4   7         40.40         36.23         1.34 o                         
   4   4   7          5.14          3.83         0.70 o                         
   5   4   7          0.16         -0.50         0.50 o                         
   6   4   7         20.23         22.23         1.52 o                         
   7   4   7          3.70          2.16         0.79 o                         
   8   4   7         12.75         13.27         1.49 o                         
   9   4   7          2.06          0.50         0.94 o                         
  10   4   7          0.36          0.17         1.37 o                         
  11   4   7         10.17         12.57         3.72 o                         
 -13   5   7         13.54         13.95         1.69 o                         
 -12   5   7         25.66         26.05         2.07 o                         
 -11   5   7          5.91          4.30         1.09 o                         
 -10   5   7          0.03          1.23         0.83 o                         
  -9   5   7         55.56         67.80         2.67 o                         
  -8   5   7         13.66         12.56         1.03 o                         
  -7   5   7          2.47          2.40         0.62 o                         
  -6   5   7         16.71         18.45         1.17 o                         
  -5   5   7        159.01        177.05         2.91 o                         
  -4   5   7         21.02         16.03         1.21 o                         
  -3   5   7        116.20        125.92         2.30 o                         
  -2   5   7          0.19         -0.37         0.37 o                         
  -1   5   7          1.06          1.68         0.41 o                         
   0   5   7        172.74        174.85         3.27 o                         
   1   5   7         37.75         32.13         1.28 o                         
   2   5   7         12.53         12.33         0.91 o                         
   3   5   7         19.81         18.63         1.13 o                         
   4   5   7         19.87         20.49         1.23 o                         
   5   5   7        221.14        240.65         4.96 o                         
   6   5   7        481.26        528.06         6.87 o                         
   7   5   7          3.70          3.97         1.08 o                         
   8   5   7         15.05         13.66         1.81 o                         
   9   5   7          5.58          7.38         1.36 o                         
  10   5   7          0.00         -0.16         1.21 o                         
 -12   6   7         23.83         24.85         2.15 o                         
 -11   6   7        188.42        219.92         4.96 o                         
 -10   6   7         44.11         45.38         2.53 o                         
  -9   6   7         80.90         81.19         3.06 o                         
  -8   6   7         22.25         22.61         1.80 o                         
  -7   6   7          0.11          0.23         0.59 o                         
  -6   6   7         30.88         27.82         2.32 o                         
  -5   6   7        142.52        157.62         4.84 o                         
  -4   6   7         12.80         13.48         1.38 o                         
  -3   6   7          1.23          0.81         0.57 o                         
  -2   6   7          8.86          9.86         0.90 o                         
  -1   6   7         11.13          9.12         0.89 o                         
   0   6   7         13.94         15.01         1.31 o                         
   1   6   7         69.36         68.30         2.35 o                         
   2   6   7          0.38          1.50         0.65 o                         
   3   6   7         17.18         16.27         1.22 o                         
   4   6   7          2.59          1.26         0.77 o                         
   5   6   7         26.02         26.62         1.80 o                         
   6   6   7          7.94         11.96         1.59 o                         
   7   6   7         33.93         37.17         3.71 o                         
   8   6   7          2.33          1.18         1.19 o                         
   9   6   7          0.71         -0.37         1.80 o                         
 -10   7   7         60.75         66.79         3.30 o                         
  -9   7   7         56.57         58.71         3.24 o                         
  -8   7   7         11.34         14.61         1.84 o                         
  -7   7   7          2.69          2.42         1.01 o                         
  -6   7   7         36.63         39.20         2.05 o                         
  -5   7   7         15.71         14.40         1.67 o                         
  -4   7   7         27.46         24.01         1.74 o                         
  -3   7   7          0.64         -0.58         0.68 o                         
  -2   7   7          3.62          3.53         0.90 o                         
  -1   7   7          5.45          4.81         1.03 o                         
   0   7   7         92.20         88.80         2.92 o                         
   1   7   7          0.01         -0.04         0.79 o                         
   2   7   7         45.72         51.20         2.94 o                         
   3   7   7          4.14          2.31         1.18 o                         
   4   7   7         10.56         10.85         2.38 o                         
   5   7   7         14.50         13.75         1.72 o                         
   6   7   7        176.84        218.17         5.29 o                         
   7   7   7          0.20         -0.97         1.30 o                         
  -8   8   7          5.41          3.79         1.52 o                         
  -7   8   7          3.77          4.43         1.31 o                         
  -6   8   7          1.47          0.79         1.09 o                         
  -5   8   7          2.63          2.33         0.98 o                         
  -4   8   7          1.79          2.07         0.98 o                         
  -3   8   7          0.13         -0.41         0.77 o                         
  -2   8   7          1.03         -0.42         0.91 o                         
  -1   8   7          0.13          0.20         1.04 o                         
   0   8   7          5.23          3.96         1.35 o                         
   1   8   7          0.10         -0.40         1.02 o                         
   2   8   7          0.00         -0.86         1.06 o                         
   3   8   7          0.91          0.44         1.16 o                         
   4   8   7          0.61          1.27         1.42 o                         
   5   8   7          1.50          1.38         1.59 o                         
  -5   9   7          0.27          2.79         3.86 o                         
  -4   9   7          0.40          0.31         1.37 o                         
  -3   9   7          0.38         -0.38         1.20 o                         
  -2   9   7          0.17          0.17         1.09 o                         
  -1   9   7          0.67          0.66         1.37 o                         
   0   9   7          7.62          6.15         1.92 o                         
   1   9   7          5.62          4.14         1.82 o                         
 -15   0   8         11.91         12.19         4.28 o                         
 -14   0   8         50.44         61.80         5.18 o                         
 -13   0   8          1.29          1.98         1.69 o                         
 -12   0   8         84.67         83.09         3.83 o                         
 -11   0   8        244.84        266.19         7.32 o                         
 -10   0   8         19.04         17.01         1.06 o                         
  -9   0   8         40.92         45.14         1.56 o                         
  -8   0   8        106.30        106.70         2.20 o                         
  -7   0   8        411.71        448.11         4.80 o                         
  -6   0   8        403.02        448.48         5.06 o                         
  -5   0   8        138.04        145.32         2.18 o                         
  -4   0   8       1006.36       1186.80        10.42 o                         
  -3   0   8         70.01         76.62         1.31 o                         
  -2   0   8          4.78          3.59         0.38 o                         
  -1   0   8          1.57          1.04         0.27 o                         
   0   0   8          3.47          3.87         0.38 o                         
   1   0   8          1.59          0.82         0.31 o                         
   2   0   8        158.40        145.42         2.59 o                         
   3   0   8         69.02         52.79         1.51 o                         
   4   0   8        927.49        928.53        10.57 o                         
   5   0   8         11.16         16.58         1.17 o                         
   6   0   8        380.97        392.50         6.59 o                         
   7   0   8         89.12         79.41         2.73 o                         
   8   0   8         30.42         28.91         2.32 o                         
   9   0   8         26.88         25.41         3.02 o                         
  10   0   8         11.52         14.42         2.25 o                         
  11   0   8         19.47         40.17         5.68 o                         
 -15   1   8         19.34         20.99         2.92 o                         
 -14   1   8         15.23         14.60         1.86 o                         
 -13   1   8          0.29         -0.27         0.74 o                         
 -12   1   8          2.69          2.45         0.88 o                         
 -11   1   8        179.52        183.78         3.00 o                         
 -10   1   8          0.23          0.91         0.43 o                         
  -9   1   8        217.82        220.60         2.72 o                         
  -8   1   8          5.75          4.78         0.43 o                         
  -7   1   8         46.04         51.87         0.90 o                         
  -6   1   8         42.18         27.98         1.17 o                         
  -5   1   8         58.46         92.86         1.06 o                         
  -4   1   8         32.16         39.69         0.68 o                         
  -3   1   8         83.17         73.05         0.78 o                         
  -2   1   8        428.29        469.96         3.57 o                         
  -1   1   8       1879.39       2198.06        13.63 o                         
   0   1   8        331.15        358.24         2.98 o                         
   1   1   8        457.99        495.35         3.86 o                         
   2   1   8       1169.43       1318.03         9.89 o                         
   3   1   8        240.59        230.88         2.54 o                         
   4   1   8        218.59        207.80         2.44 o                         
   5   1   8       2935.53       3076.74        23.28 o                         
   6   1   8        245.33        233.02         3.11 o                         
   7   1   8         60.24         62.41         1.90 o                         
   8   1   8         32.04         35.63         1.95 o                         
   9   1   8         30.70         31.05         1.92 o                         
  10   1   8        283.36        336.23         6.88 o                         
  11   1   8         18.99         23.79         2.43 o                         
 -15   2   8          1.56          0.80         1.40 o                         
 -14   2   8          5.18          4.71         1.42 o                         
 -13   2   8          0.39         -0.46         0.91 o                         
 -12   2   8         38.55         35.77         1.67 o                         
 -11   2   8          0.30          0.77         0.58 o                         
 -10   2   8          1.96          1.94         0.51 o                         
  -9   2   8          6.21          5.11         0.72 o                         
  -8   2   8         43.11         40.82         1.40 o                         
  -7   2   8         52.09         52.61         1.15 o                         
  -6   2   8         55.57         52.83         0.84 o                         
  -5   2   8         28.85         25.03         0.87 o                         
  -4   2   8         10.19         10.13         0.58 o                         
  -3   2   8          1.56          1.37         0.31 o                         
  -2   2   8         86.72         84.38         1.10 o                         
  -1   2   8         39.02         42.58         0.73 o                         
   0   2   8        189.93        206.03         1.98 o                         
   1   2   8         14.90         13.55         0.51 o                         
   2   2   8         48.47         48.69         1.07 o                         
   3   2   8         28.13         23.28         0.86 o                         
   4   2   8          0.01          0.17         0.34 o                         
   5   2   8         99.33        104.97         2.09 o                         
   6   2   8          0.08         -0.41         0.41 o                         
   7   2   8         12.78         13.22         0.98 o                         
   8   2   8          0.26          0.69         0.65 o                         
   9   2   8          1.39          0.53         0.88 o                         
  10   2   8          0.00          0.67         0.97 o                         
  11   2   8          0.15         -0.04         1.18 o                         
 -15   3   8          4.40         -1.02         2.31 o                         
 -14   3   8         28.90         26.42         2.44 o                         
 -13   3   8         40.69         45.52         3.33 o                         
 -12   3   8          0.24          0.70         0.82 o                         
 -11   3   8          0.62         -0.24         0.56 o                         
 -10   3   8          9.14          9.29         0.90 o                         
  -9   3   8        171.43        178.99         3.19 o                         
  -8   3   8          0.12         -0.13         0.39 o                         
  -7   3   8         31.86         31.12         1.32 o                         
  -6   3   8         39.52         45.42         1.24 o                         
  -5   3   8         19.46         18.22         0.82 o                         
  -4   3   8         51.80         54.84         1.49 o                         
  -3   3   8         26.95         21.78         1.14 o                         
  -2   3   8         63.35         60.74         0.96 o                         
  -1   3   8         95.39        109.09         1.25 o                         
   0   3   8        425.47        429.54         4.17 o                         
   1   3   8         15.88         14.20         0.69 o                         
   2   3   8        141.33        141.27         2.07 o                         
   3   3   8         25.53         26.58         1.34 o                         
   4   3   8         20.49         17.80         1.21 o                         
   5   3   8       1071.36       1131.43        10.56 o                         
   6   3   8         17.99         20.36         1.24 o                         
   7   3   8         63.45         62.64         2.05 o                         
   8   3   8          1.74          2.17         0.90 o                         
   9   3   8          0.00          0.66         1.03 o                         
  10   3   8         77.82         83.73         3.80 o                         
  11   3   8         24.64         31.00         3.06 o                         
 -14   4   8         18.86         19.30         1.92 o                         
 -13   4   8          8.10          5.59         1.25 o                         
 -12   4   8         91.91         96.88         3.34 o                         
 -11   4   8         47.40         54.62         4.27 o                         
 -10   4   8         36.63         36.30         1.71 o                         
  -9   4   8          2.52          1.81         0.67 o                         
  -8   4   8         42.42         44.76         2.55 o                         
  -7   4   8        112.74        113.07         2.93 o                         
  -6   4   8         49.61         58.74         2.02 o                         
  -5   4   8         24.91         19.86         0.95 o                         
  -4   4   8         66.60         64.84         1.41 o                         
  -3   4   8         44.94         38.20         1.18 o                         
  -2   4   8          3.76          3.50         0.44 o                         
  -1   4   8          0.05         -0.11         0.29 o                         
   0   4   8         13.31         13.78         0.72 o                         
   1   4   8         12.79         15.10         0.80 o                         
   2   4   8         17.88         18.98         1.03 o                         
   3   4   8         42.02         41.87         2.11 o                         
   4   4   8         70.36         70.70         1.90 o                         
   5   4   8          0.11          0.92         0.62 o                         
   6   4   8         45.29         40.33         2.03 o                         
   7   4   8         40.40         39.00         2.29 o                         
   8   4   8          9.21          8.17         1.28 o                         
   9   4   8          0.37          2.02         1.07 o                         
  10   4   8          2.37          4.78         1.56 o                         
 -13   5   8          1.83          1.66         1.14 o                         
 -12   5   8         11.85          7.74         1.45 o                         
 -11   5   8         57.73         57.88         2.81 o                         
 -10   5   8         38.96         31.79         2.02 o                         
  -9   5   8         33.04         34.35         1.78 o                         
  -8   5   8         14.18         11.50         1.10 o                         
  -7   5   8         51.99         55.53         1.88 o                         
  -6   5   8          0.29         -0.30         0.47 o                         
  -5   5   8        113.34        115.30         2.56 o                         
  -4   5   8          0.03          0.80         0.51 o                         
  -3   5   8         27.74         28.23         1.43 o                         
  -2   5   8          1.06          0.88         0.46 o                         
  -1   5   8        325.29        347.64         4.41 o                         
   0   5   8         23.17         19.96         1.21 o                         
   1   5   8        134.66        138.98         2.42 o                         
   2   5   8         53.96         55.73         1.68 o                         
   3   5   8          2.03          0.38         0.59 o                         
   4   5   8         91.26         96.51         2.40 o                         
   5   5   8        459.30        506.76         7.04 o                         
   6   5   8         76.01         76.01         2.72 o                         
   7   5   8         22.13         18.15         1.89 o                         
   8   5   8         23.70         27.72         2.95 o                         
   9   5   8          6.43          3.48         1.34 o                         
 -12   6   8         34.52         34.23         3.25 o                         
 -11   6   8          0.09          0.24         1.06 o                         
 -10   6   8          1.22          1.95         1.01 o                         
  -9   6   8          5.51          5.01         1.13 o                         
  -8   6   8         19.05         20.01         1.51 o                         
  -7   6   8          8.68          8.96         1.70 o                         
  -6   6   8         30.64         29.35         1.85 o                         
  -5   6   8          0.10         -0.26         0.64 o                         
  -4   6   8          5.85          5.84         0.86 o                         
  -3   6   8          6.65          7.05         0.94 o                         
  -2   6   8          6.18          6.39         0.81 o                         
  -1   6   8         48.82         50.23         1.86 o                         
   0   6   8         11.28          8.76         0.99 o                         
   1   6   8          5.49          4.68         1.35 o                         
   2   6   8         16.16         17.89         1.69 o                         
   3   6   8         30.30         37.61         2.59 o                         
   4   6   8          6.54          6.44         1.17 o                         
   5   6   8         42.01         44.09         3.53 o                         
   6   6   8          0.03         -0.25         1.06 o                         
   7   6   8          1.49          0.22         1.10 o                         
   8   6   8          1.11          0.72         1.22 o                         
 -10   7   8          9.29         10.29         1.75 o                         
  -9   7   8          4.04          4.11         1.33 o                         
  -8   7   8          3.13          2.21         1.17 o                         
  -7   7   8          1.12          0.30         0.95 o                         
  -6   7   8          1.01          0.44         0.77 o                         
  -5   7   8          4.50          4.66         1.04 o                         
  -4   7   8          4.08          4.39         1.01 o                         
  -3   7   8          0.38          0.03         0.71 o                         
  -2   7   8          6.14          4.44         1.12 o                         
  -1   7   8         10.77          8.04         1.15 o                         
   0   7   8         78.83         82.05         3.16 o                         
   1   7   8          2.01          0.77         0.84 o                         
   2   7   8          0.55         -0.89         0.89 o                         
   3   7   8          0.31         -0.54         1.01 o                         
   4   7   8          1.86          3.44         1.39 o                         
   5   7   8         58.14         60.81         4.26 o                         
   6   7   8         20.81         17.35         2.36 o                         
  -8   8   8          9.27          8.13         1.94 o                         
  -7   8   8          6.57          5.71         1.37 o                         
  -6   8   8          0.01         -0.25         1.07 o                         
  -5   8   8          0.19         -0.50         0.92 o                         
  -4   8   8          0.65         -0.52         0.88 o                         
  -3   8   8          0.15         -0.45         0.93 o                         
  -2   8   8          1.32          0.39         1.00 o                         
  -1   8   8          3.88          1.10         1.25 o                         
   0   8   8          8.25         10.41         1.69 o                         
   1   8   8          1.36          0.21         1.18 o                         
   2   8   8          0.32         -1.03         1.13 o                         
   3   8   8          0.09         -0.25         1.29 o                         
   4   8   8          1.04          1.25         1.50 o                         
  -3   9   8          1.97          3.50         1.74 o                         
  -2   9   8          0.56         -0.54         1.32 o                         
  -1   9   8          3.23          4.05         2.15 o                         
 -15   1   9         17.33         18.69         3.70 o                         
 -14   1   9          1.39          1.67         1.46 o                         
 -13   1   9          7.23          4.56         1.16 o                         
 -12   1   9          1.85          2.34         0.87 o                         
 -11   1   9          1.68          1.01         0.57 o                         
 -10   1   9         58.41         51.72         1.67 o                         
  -9   1   9          5.07          5.39         0.61 o                         
  -8   1   9        154.43        167.59         3.08 o                         
  -7   1   9         64.54         48.60         0.99 o                         
  -6   1   9         94.64        101.31         1.23 o                         
  -5   1   9         65.78         66.44         0.90 o                         
  -4   1   9         17.47         11.42         0.33 o                         
  -3   1   9         32.88         34.17         0.63 o                         
  -2   1   9        519.50        597.99         4.47 o                         
  -1   1   9        208.20        202.97         2.00 o                         
   0   1   9         62.56         59.68         1.04 o                         
   1   1   9        804.82        904.21         6.55 o                         
   2   1   9         25.02         25.16         0.81 o                         
   3   1   9          0.84          0.46         0.28 o                         
   4   1   9        533.04        539.36         5.32 o                         
   5   1   9          4.95          4.96         0.64 o                         
   6   1   9         38.06         35.66         1.46 o                         
   7   1   9         39.82         40.85         2.80 o                         
   8   1   9          4.13          4.42         0.90 o                         
   9   1   9         94.88         95.53         3.07 o                         
  10   1   9          5.39          7.08         1.95 o                         
  11   1   9         20.95         17.37         2.34 o                         
 -15   2   9          2.58          2.70         1.76 o                         
 -14   2   9          7.46          8.02         1.99 o                         
 -13   2   9         21.39         27.01         3.71 o                         
 -12   2   9        131.85        148.52         2.91 o                         
 -11   2   9         68.18         67.90         1.98 o                         
 -10   2   9         30.84         29.75         1.48 o                         
  -9   2   9          0.02          0.01         0.42 o                         
  -8   2   9         14.14         12.05         1.00 o                         
  -7   2   9         12.22          6.81         0.60 o                         
  -6   2   9         32.60         24.44         0.98 o                         
  -5   2   9         46.11         45.10         1.07 o                         
  -4   2   9          5.98          5.68         0.49 o                         
  -3   2   9        107.66        102.61         1.68 o                         
  -2   2   9        126.57        128.62         1.41 o                         
  -1   2   9         13.73         15.09         0.56 o                         
   0   2   9        393.61        393.25         3.49 o                         
   1   2   9         63.00         59.33         1.17 o                         
   2   2   9          4.30          3.02         0.39 o                         
   3   2   9         60.30         55.41         1.44 o                         
   4   2   9        147.78        150.96         2.52 o                         
   5   2   9        312.70        319.14         4.12 o                         
   6   2   9         16.65         18.88         1.14 o                         
   7   2   9          6.36          5.49         0.95 o                         
   8   2   9         45.61         48.29         2.39 o                         
   9   2   9         24.71         29.76         3.06 o                         
  10   2   9         17.77         19.55         2.74 o                         
 -14   3   9          0.51         -0.09         1.27 o                         
 -13   3   9         11.15         13.25         1.64 o                         
 -12   3   9          1.58          1.18         0.77 o                         
 -11   3   9          4.42          5.67         0.82 o                         
 -10   3   9          1.00          0.40         0.69 o                         
  -9   3   9          1.42          1.58         0.56 o                         
  -8   3   9          1.91          2.83         0.58 o                         
  -7   3   9          8.21          7.91         0.72 o                         
  -6   3   9          0.79          0.66         0.36 o                         
  -5   3   9          0.38          0.17         0.27 o                         
  -4   3   9         15.67         19.15         0.92 o                         
  -3   3   9          0.69          0.27         0.29 o                         
  -2   3   9        490.10        536.61         4.91 o                         
  -1   3   9         22.19         19.69         0.71 o                         
   0   3   9          4.03          3.30         0.39 o                         
   1   3   9        260.66        286.44         3.28 o                         
   2   3   9         35.33         33.58         1.78 o                         
   3   3   9        227.31        229.55         3.25 o                         
   4   3   9        291.21        297.87         3.97 o                         
   5   3   9        153.14        146.36         3.43 o                         
   6   3   9         22.86         21.84         1.40 o                         
   7   3   9         61.85         66.90         2.61 o                         
   8   3   9          0.00          1.29         0.97 o                         
   9   3   9         85.39         84.63         6.03 o                         
  10   3   9          2.73          5.03         1.50 o                         
 -14   4   9          1.39          1.36         1.18 o                         
 -13   4   9          5.58          3.31         1.12 o                         
 -12   4   9          8.68          7.21         1.16 o                         
 -11   4   9          1.37          1.06         0.77 o                         
 -10   4   9          2.50          1.71         0.69 o                         
  -9   4   9         31.48         27.90         1.54 o                         
  -8   4   9          0.22          0.04         0.50 o                         
  -7   4   9         27.80         21.76         1.21 o                         
  -6   4   9         15.51         14.23         0.96 o                         
  -5   4   9          9.04          8.71         0.68 o                         
  -4   4   9         10.56          9.36         0.73 o                         
  -3   4   9         10.30          9.67         0.77 o                         
  -2   4   9         69.55         75.42         1.87 o                         
  -1   4   9          2.30          1.33         0.48 o                         
   0   4   9         51.70         50.12         1.45 o                         
   1   4   9          0.43          0.11         0.46 o                         
   2   4   9         94.60         95.15         2.52 o                         
   3   4   9         11.72          8.99         1.03 o                         
   4   4   9        292.11        317.28         4.44 o                         
   5   4   9         11.45         10.30         1.03 o                         
   6   4   9         53.83         55.78         2.50 o                         
   7   4   9          4.23          4.20         1.06 o                         
   8   4   9          2.62          2.98         1.03 o                         
   9   4   9         19.40         20.97         2.15 o                         
 -13   5   9          4.67          4.71         1.46 o                         
 -12   5   9         10.09          8.32         1.41 o                         
 -11   5   9         10.18          8.62         1.29 o                         
 -10   5   9         14.37         12.67         1.37 o                         
  -9   5   9          0.85         -0.11         0.64 o                         
  -8   5   9         17.52         14.59         1.45 o                         
  -7   5   9          3.42          3.39         0.71 o                         
  -6   5   9          2.22          0.94         0.57 o                         
  -5   5   9         15.26         12.99         1.17 o                         
  -4   5   9          0.02         -0.47         0.47 o                         
  -3   5   9          1.98          1.42         0.54 o                         
  -2   5   9         26.71         25.41         1.31 o                         
  -1   5   9        413.84        431.01         6.51 o                         
   0   5   9         26.31         24.98         2.08 o                         
   1   5   9         10.64         11.62         1.15 o                         
   2   5   9          1.29          1.31         0.74 o                         
   3   5   9         44.63         48.79         2.58 o                         
   4   5   9        164.13        179.83         3.72 o                         
   5   5   9        128.89        129.99         4.43 o                         
   6   5   9          1.98          0.50         0.97 o                         
   7   5   9          6.45          7.08         1.34 o                         
   8   5   9          0.05         -0.09         1.10 o                         
 -12   6   9          3.07          3.34         1.41 o                         
 -11   6   9          0.64          0.02         0.99 o                         
 -10   6   9          4.36          3.37         1.13 o                         
  -9   6   9         13.03         12.29         1.58 o                         
  -8   6   9          1.22          0.08         0.71 o                         
  -7   6   9         45.51         47.91         2.35 o                         
  -6   6   9          8.62          7.84         1.13 o                         
  -5   6   9          3.24          3.55         0.88 o                         
  -4   6   9          2.84          2.37         0.82 o                         
  -3   6   9          9.73          9.79         1.16 o                         
  -2   6   9         22.33         23.39         1.77 o                         
  -1   6   9          5.80          4.91         1.02 o                         
   0   6   9          4.34          2.45         0.82 o                         
   1   6   9          7.87          8.45         1.20 o                         
   2   6   9          5.84          6.42         1.13 o                         
   3   6   9         11.37         11.46         1.48 o                         
   4   6   9          2.91          3.69         2.10 o                         
   5   6   9         70.26         86.17         4.32 o                         
   6   6   9          5.83          6.28         1.59 o                         
   7   6   9          0.08          0.13         1.25 o                         
 -10   7   9          0.00          0.43         1.27 o                         
  -9   7   9          0.57         -0.06         1.14 o                         
  -8   7   9          7.65          7.05         1.31 o                         
  -7   7   9          8.00          5.85         1.11 o                         
  -6   7   9         24.32         26.48         1.92 o                         
  -5   7   9          0.27         -0.01         0.88 o                         
  -4   7   9          5.35          6.36         1.35 o                         
  -3   7   9          1.94          1.30         0.80 o                         
  -2   7   9          3.89          3.33         1.09 o                         
  -1   7   9         13.50         14.25         1.49 o                         
   0   7   9          1.29          1.29         0.91 o                         
   1   7   9          0.02         -0.61         0.79 o                         
   2   7   9          0.74         -0.87         0.87 o                         
   3   7   9         19.18         18.67         2.02 o                         
   4   7   9         25.92         27.06         2.60 o                         
   5   7   9         10.80          8.95         1.86 o                         
   6   7   9          1.10         -0.70         3.69 o                         
  -7   8   9          8.36          7.14         1.50 o                         
  -6   8   9          3.19          2.04         1.11 o                         
  -5   8   9          0.54         -0.31         1.01 o                         
  -4   8   9          0.77         -0.84         0.97 o                         
  -3   8   9          3.54          4.08         1.24 o                         
  -2   8   9         19.61         19.86         1.91 o                         
  -1   8   9          4.47          4.88         1.50 o                         
   0   8   9         10.90          9.03         1.62 o                         
   1   8   9          1.34          1.88         1.32 o                         
   2   8   9          5.43          4.43         1.47 o                         
   3   8   9          8.21          9.69         2.25 o                         
 -15   0  10          0.17          2.91         2.31 o                         
 -14   0  10         75.75        100.68        12.93 o                         
 -13   0  10         38.93         42.12         4.10 o                         
 -12   0  10         65.58         59.40         4.51 o                         
 -11   0  10         70.65         71.52         7.49 o                         
 -10   0  10         55.66         54.11         2.87 o                         
  -9   0  10        201.76        197.43         7.63 o                         
  -8   0  10         87.75         69.36         1.90 o                         
  -7   0  10         72.97         70.44         3.28 o                         
  -6   0  10        235.18        267.99         3.88 o                         
  -5   0  10         44.16         43.16         1.04 o                         
  -4   0  10          1.91          2.84         0.35 o                         
  -3   0  10         45.10         41.16         1.04 o                         
  -2   0  10         89.43        103.04         2.12 o                         
  -1   0  10         95.73         96.01         1.82 o                         
   0   0  10        174.77        151.05         2.53 o                         
   1   0  10        105.00         93.89         1.95 o                         
   2   0  10        178.55        193.42         3.49 o                         
   3   0  10         35.71         38.59         1.61 o                         
   4   0  10         40.71         30.17         1.47 o                         
   5   0  10          9.13          5.92         1.02 o                         
   6   0  10          2.69          2.28         0.93 o                         
   7   0  10          3.60          2.26         1.16 o                         
   8   0  10          0.05          0.71         1.10 o                         
   9   0  10          5.45          2.61         1.38 o                         
  10   0  10          1.24          0.86         1.39 o                         
 -15   1  10          0.00         -1.44         1.51 o                         
 -14   1  10         28.16         29.35         2.61 o                         
 -13   1  10         55.31         62.79         3.66 o                         
 -12   1  10          5.01          6.09         1.34 o                         
 -11   1  10         32.30         31.32         1.67 o                         
 -10   1  10         22.50         20.19         1.18 o                         
  -9   1  10          0.87          1.47         0.46 o                         
  -8   1  10          1.00          0.30         0.37 o                         
  -7   1  10          9.68         20.52         0.97 o                         
  -6   1  10         16.36          9.97         0.74 o                         
  -5   1  10          0.01         -0.02         0.18 o                         
  -4   1  10        194.78        202.70         1.81 o                         
  -3   1  10         89.43        103.76         1.21 o                         
  -2   1  10          5.88          7.24         0.43 o                         
  -1   1  10        699.66        707.17         5.32 o                         
   0   1  10        253.01        289.17         2.71 o                         
   1   1  10          0.05         -0.06         0.22 o                         
   2   1  10        280.05        284.03         2.90 o                         
   3   1  10          4.04          2.85         0.44 o                         
   4   1  10          5.81          4.56         0.67 o                         
   5   1  10        384.29        394.74         4.76 o                         
   6   1  10          6.43          9.26         1.05 o                         
   7   1  10          0.82          1.66         0.73 o                         
   8   1  10         18.03         20.19         1.66 o                         
   9   1  10          0.98          1.28         0.99 o                         
  10   1  10          0.12         -0.85         1.16 o                         
 -15   2  10          1.07          1.63         1.80 o                         
 -14   2  10          1.77          0.70         1.54 o                         
 -13   2  10          7.83          6.15         1.21 o                         
 -12   2  10          4.10          3.00         0.79 o                         
 -11   2  10          8.90          6.96         0.99 o                         
 -10   2  10          2.53          2.34         0.60 o                         
  -9   2  10         22.20         18.47         1.15 o                         
  -8   2  10          0.01          0.40         0.42 o                         
  -7   2  10         65.26         52.58         1.94 o                         
  -6   2  10          0.00          0.11         0.29 o                         
  -5   2  10         25.62         24.57         1.28 o                         
  -4   2  10          9.99         10.30         0.66 o                         
  -3   2  10         27.26         26.55         1.12 o                         
  -2   2  10        117.23        124.96         2.23 o                         
  -1   2  10         34.99         32.10         0.93 o                         
   0   2  10         72.99         71.56         1.24 o                         
   1   2  10         31.49         28.19         0.96 o                         
   2   2  10          4.51          3.69         0.50 o                         
   3   2  10         72.44         73.36         1.69 o                         
   4   2  10         29.15         27.92         1.28 o                         
   5   2  10          4.62          4.18         0.67 o                         
   6   2  10          2.12          1.40         0.64 o                         
   7   2  10          2.50          2.36         0.86 o                         
   8   2  10         24.10         26.83         1.92 o                         
   9   2  10          0.91          1.46         1.25 o                         
  10   2  10          1.71          5.29         1.63 o                         
 -14   3  10          0.03         -0.66         1.21 o                         
 -13   3  10          9.07         12.20         1.44 o                         
 -12   3  10          4.02          3.73         0.92 o                         
 -11   3  10          0.01          0.71         0.61 o                         
 -10   3  10         21.47         17.93         1.22 o                         
  -9   3  10          0.33         -0.37         0.44 o                         
  -8   3  10         55.77         40.32         1.71 o                         
  -7   3  10         10.46          6.20         0.70 o                         
  -6   3  10         46.39         40.85         1.30 o                         
  -5   3  10          4.57          3.53         0.47 o                         
  -4   3  10         43.16         40.50         1.26 o                         
  -3   3  10        100.40         99.69         1.84 o                         
  -2   3  10        343.96        336.03         4.21 o                         
  -1   3  10         33.17         31.66         1.33 o                         
   0   3  10        101.42        114.42         1.78 o                         
   1   3  10         65.17         69.00         1.83 o                         
   2   3  10          8.94          9.53         0.77 o                         
   3   3  10         88.09         81.13         1.86 o                         
   4   3  10        121.80        113.58         2.31 o                         
   5   3  10         49.18         51.75         1.90 o                         
   6   3  10         28.59         32.71         1.66 o                         
   7   3  10         16.36         17.03         1.44 o                         
   8   3  10          1.99          1.18         1.17 o                         
   9   3  10         20.97         20.44         2.18 o                         
 -14   4  10         32.15         42.29         2.79 o                         
 -13   4  10          8.97          8.87         1.43 o                         
 -12   4  10         31.37         23.69         1.84 o                         
 -11   4  10         14.14         15.92         1.34 o                         
 -10   4  10          6.08          5.38         0.94 o                         
  -9   4  10         29.17         27.60         1.57 o                         
  -8   4  10         93.05         81.21         2.43 o                         
  -7   4  10         13.40         11.19         0.93 o                         
  -6   4  10         61.01         54.48         2.16 o                         
  -5   4  10          0.02         -0.45         0.45 o                         
  -4   4  10          4.53          2.83         0.58 o                         
  -3   4  10        177.09        178.50         3.54 o                         
  -2   4  10          9.96          8.99         0.82 o                         
  -1   4  10          8.43          7.38         0.79 o                         
   0   4  10         70.19         70.67         1.86 o                         
   1   4  10         25.70         25.55         1.75 o                         
   2   4  10          0.07          0.13         0.50 o                         
   3   4  10          2.81          4.54         0.75 o                         
   4   4  10        160.86        175.08         3.63 o                         
   5   4  10          3.82          2.98         0.80 o                         
   6   4  10          2.20          2.70         0.95 o                         
   7   4  10          0.31         -0.67         0.83 o                         
   8   4  10          0.35          0.63         1.05 o                         
   9   4  10         11.68         12.16         2.39 o                         
 -13   5  10         17.88         18.96         2.04 o                         
 -12   5  10          6.17          8.00         1.42 o                         
 -11   5  10         10.36         14.34         1.65 o                         
 -10   5  10          5.83          5.77         1.00 o                         
  -9   5  10          7.17          5.33         1.01 o                         
  -8   5  10         28.48         27.68         1.79 o                         
  -7   5  10          9.97          9.20         1.21 o                         
  -6   5  10         17.86         17.66         1.27 o                         
  -5   5  10          1.76          2.13         0.66 o                         
  -4   5  10         12.35          9.63         1.03 o                         
  -3   5  10         20.40         20.77         1.23 o                         
  -2   5  10          4.59          5.19         0.74 o                         
  -1   5  10        233.88        265.65         4.37 o                         
   0   5  10         10.92          8.60         1.26 o                         
   1   5  10          1.45          0.43         0.66 o                         
   2   5  10         70.86         68.87         3.33 o                         
   3   5  10          2.32          2.72         0.92 o                         
   4   5  10          6.50          6.19         1.18 o                         
   5   5  10         30.63         30.09         3.18 o                         
   6   5  10          8.14          8.11         1.43 o                         
   7   5  10          0.26         -0.21         1.01 o                         
   8   5  10         19.18         21.80         2.42 o                         
 -11   6  10          6.30          5.49         1.46 o                         
 -10   6  10          1.17         -0.58         1.04 o                         
  -9   6  10         15.60         14.00         1.59 o                         
  -8   6  10          5.52          4.08         1.29 o                         
  -7   6  10         23.41         23.09         1.70 o                         
  -6   6  10          0.05         -0.68         0.68 o                         
  -5   6  10          1.23          1.40         0.79 o                         
  -4   6  10         23.53         23.31         2.00 o                         
  -3   6  10         23.18         26.29         2.51 o                         
  -2   6  10         64.43         75.62         2.41 o                         
  -1   6  10         35.29         36.95         2.09 o                         
   0   6  10          6.47          6.24         1.10 o                         
   1   6  10          4.17          3.37         0.97 o                         
   2   6  10         14.69         13.37         2.10 o                         
   3   6  10         52.26         60.90         2.77 o                         
   4   6  10         16.44         11.01         1.76 o                         
   5   6  10         19.02         16.93         2.14 o                         
   6   6  10          0.79          0.62         1.37 o                         
 -10   7  10          0.88          3.75         2.45 o                         
  -9   7  10          0.11         -0.71         1.19 o                         
  -8   7  10          7.42          6.31         1.34 o                         
  -7   7  10          3.73          2.66         1.09 o                         
  -6   7  10          0.47          0.53         0.97 o                         
  -5   7  10          0.00         -0.56         0.78 o                         
  -4   7  10         11.77         10.96         1.39 o                         
  -3   7  10         18.33         17.39         1.70 o                         
  -2   7  10        163.76        179.76         4.82 o                         
  -1   7  10          3.10          3.11         1.05 o                         
   0   7  10          0.11          0.57         0.94 o                         
   1   7  10          0.01          0.37         0.88 o                         
   2   7  10         10.42         14.00         1.85 o                         
   3   7  10         55.63         59.51         3.69 o                         
   4   7  10         43.47         46.64         3.11 o                         
   5   7  10          1.19          2.02         2.05 o                         
  -7   8  10          0.08         -1.45         2.71 o                         
  -6   8  10          2.75          1.87         1.14 o                         
  -5   8  10          3.31          1.45         1.13 o                         
  -4   8  10          0.06         -0.01         1.27 o                         
  -3   8  10         40.28         47.51         3.64 o                         
  -2   8  10          1.26         -1.17         1.17 o                         
  -1   8  10         16.66         14.75         2.03 o                         
   0   8  10          3.01          3.21         1.38 o                         
   1   8  10          0.39         -0.67         1.28 o                         
   2   8  10         12.56         15.90         4.15 o                         
 -15   1  11          5.12          5.65         2.09 o                         
 -14   1  11         47.05         42.58         4.29 o                         
 -13   1  11          5.95          4.65         1.39 o                         
 -12   1  11         27.95         29.45         2.35 o                         
 -11   1  11         45.28         38.88         3.68 o                         
 -10   1  11         70.54         65.38         2.46 o                         
  -9   1  11         46.52         42.30         1.74 o                         
  -8   1  11        334.43        285.63         3.67 o                         
  -7   1  11         66.63         56.54         1.45 o                         
  -6   1  11         48.94         42.24         1.15 o                         
  -5   1  11          2.73          1.61         0.37 o                         
  -4   1  11          4.89          3.21         0.44 o                         
  -3   1  11        224.41        232.93         2.45 o                         
  -2   1  11       1110.59       1163.36         9.01 o                         
  -1   1  11        102.69        110.25         1.68 o                         
   0   1  11        131.78        130.25         2.12 o                         
   1   1  11        168.52        179.46         2.12 o                         
   2   1  11         76.69         67.98         1.40 o                         
   3   1  11         31.62         26.15         1.37 o                         
   4   1  11        204.50        189.43         3.23 o                         
   5   1  11          8.30          7.72         0.82 o                         
   6   1  11          0.41          1.30         0.70 o                         
   7   1  11          0.36          1.33         0.89 o                         
   8   1  11          9.48          9.84         1.48 o                         
   9   1  11          1.35          4.47         1.27 o                         
 -14   2  11          8.39          9.90         2.21 o                         
 -13   2  11          0.97          1.82         1.17 o                         
 -12   2  11         49.90         61.40         3.87 o                         
 -11   2  11          1.10          1.44         0.70 o                         
 -10   2  11         23.87         21.02         1.30 o                         
  -9   2  11        113.93        102.72         2.32 o                         
  -8   2  11         82.59         70.90         1.87 o                         
  -7   2  11        112.52        115.12         2.02 o                         
  -6   2  11        172.56        161.69         2.42 o                         
  -5   2  11         38.82         40.53         1.20 o                         
  -4   2  11        748.79        749.69         6.88 o                         
  -3   2  11         11.96         11.28         0.73 o                         
  -2   2  11       1164.99       1166.21         9.84 o                         
  -1   2  11        213.53        205.31         2.74 o                         
   0   2  11          3.00          2.87         0.42 o                         
   1   2  11         21.16         26.66         1.18 o                         
   2   2  11        174.76        142.70         2.34 o                         
   3   2  11         99.89         79.74         2.07 o                         
   4   2  11          2.89          1.65         0.54 o                         
   5   2  11          2.51          2.94         0.66 o                         
   6   2  11        143.32        140.37         3.12 o                         
   7   2  11         13.51         18.31         1.64 o                         
   8   2  11          6.26          7.22         1.23 o                         
   9   2  11         68.48         67.45         4.08 o                         
 -14   3  11         44.59         43.84         3.95 o                         
 -13   3  11         17.32         18.33         1.68 o                         
 -12   3  11         19.75         21.23         1.53 o                         
 -11   3  11          2.70          1.66         0.74 o                         
 -10   3  11         16.61         11.20         1.32 o                         
  -9   3  11          6.13          4.49         0.84 o                         
  -8   3  11        125.75        106.85         2.28 o                         
  -7   3  11        111.02        104.83         2.21 o                         
  -6   3  11          5.94          2.71         0.55 o                         
  -5   3  11          4.01          3.20         0.51 o                         
  -4   3  11        263.06        276.57         4.54 o                         
  -3   3  11          4.92          5.03         0.68 o                         
  -2   3  11       1839.93       1902.31        16.39 o                         
  -1   3  11         59.90         58.59         1.69 o                         
   0   3  11          0.13          0.23         0.38 o                         
   1   3  11        103.40        101.92         3.31 o                         
   2   3  11        144.90        139.59         2.41 o                         
   3   3  11         42.06         39.77         1.59 o                         
   4   3  11        206.45        195.92         3.26 o                         
   5   3  11          8.18          8.34         0.93 o                         
   6   3  11          2.01          0.89         0.72 o                         
   7   3  11         15.88         21.60         3.91 o                         
   8   3  11          3.38          2.60         1.71 o                         
   9   3  11          3.05          3.51         2.94 o                         
 -13   4  11          0.07         -0.11         0.97 o                         
 -12   4  11          3.98          0.93         1.00 o                         
 -11   4  11          3.76          3.63         0.94 o                         
 -10   4  11         23.48         18.69         1.60 o                         
  -9   4  11          0.31          0.68         0.64 o                         
  -8   4  11         31.35         24.59         1.36 o                         
  -7   4  11          0.82          0.38         0.52 o                         
  -6   4  11          0.03         -0.39         0.49 o                         
  -5   4  11         71.52         72.63         1.84 o                         
  -4   4  11         11.91         10.32         0.95 o                         
  -3   4  11        275.56        297.02         5.41 o                         
  -2   4  11         16.36         14.16         1.01 o                         
  -1   4  11         63.86         64.31         1.93 o                         
   0   4  11          2.11          2.35         0.69 o                         
   1   4  11         13.71         12.29         1.12 o                         
   2   4  11          3.54          2.29         0.76 o                         
   3   4  11         27.90         26.57         3.15 o                         
   4   4  11          6.17          6.77         1.16 o                         
   5   4  11          0.02          0.34         1.07 o                         
   6   4  11          3.79          3.69         1.99 o                         
   7   4  11          3.87          5.70         1.33 o                         
   8   4  11          4.54          7.45         1.70 o                         
 -12   5  11          0.46          0.06         0.98 o                         
 -11   5  11          2.87          1.81         1.00 o                         
 -10   5  11         13.49         13.29         1.48 o                         
  -9   5  11         45.37         41.50         2.44 o                         
  -8   5  11         64.89         65.62         2.64 o                         
  -7   5  11          0.71          0.49         0.73 o                         
  -6   5  11          0.07         -0.56         0.58 o                         
  -5   5  11         33.36         31.73         1.72 o                         
  -4   5  11         10.96          8.96         1.29 o                         
  -3   5  11        240.09        264.36         3.90 o                         
  -2   5  11         37.52         41.71         2.55 o                         
  -1   5  11         52.07         49.37         2.18 o                         
   0   5  11         24.36         23.72         1.93 o                         
   1   5  11          0.76          0.09         0.65 o                         
   2   5  11         38.23         37.02         2.15 o                         
   3   5  11          6.74          2.76         0.97 o                         
   4   5  11          1.62          2.57         1.05 o                         
   5   5  11         19.72         22.50         2.31 o                         
   6   5  11          0.44          0.43         1.41 o                         
   7   5  11          2.77          1.55         1.46 o                         
 -11   6  11          1.31          1.58         1.27 o                         
 -10   6  11          4.18          2.13         1.24 o                         
  -9   6  11          6.59          2.87         1.13 o                         
  -8   6  11         16.96         18.73         2.14 o                         
  -7   6  11          0.07          0.11         0.80 o                         
  -6   6  11         10.65          8.42         1.67 o                         
  -5   6  11          1.27         -0.73         0.73 o                         
  -4   6  11        127.93        131.67         3.70 o                         
  -3   6  11         36.29         40.25         2.29 o                         
  -2   6  11        131.13        139.51         4.87 o                         
  -1   6  11         41.99         38.23         2.15 o                         
   0   6  11          0.32         -0.02         0.85 o                         
   1   6  11         27.48         25.15         2.23 o                         
   2   6  11         11.75         12.24         1.54 o                         
   3   6  11        112.73        123.33         5.24 o                         
   4   6  11          0.43         -1.02         1.02 o                         
   5   6  11          1.57          1.79         1.40 o                         
   6   6  11          3.19          1.85         2.48 o                         
  -9   7  11          1.73         -0.85         1.25 o                         
  -8   7  11         12.32         11.18         1.75 o                         
  -7   7  11          3.67          2.94         1.16 o                         
  -6   7  11          0.63          0.31         0.93 o                         
  -5   7  11          0.01         -0.58         0.85 o                         
  -4   7  11         48.45         52.21         2.79 o                         
  -3   7  11          2.34          1.84         1.17 o                         
  -2   7  11        168.02        212.33         5.38 o                         
  -1   7  11         11.97         12.96         1.71 o                         
   0   7  11          2.34          2.79         1.09 o                         
   1   7  11          1.87          2.92         1.13 o                         
   2   7  11          2.15          3.57         1.33 o                         
   3   7  11          0.00          0.26         1.25 o                         
   4   7  11         13.66         13.47         3.24 o                         
  -6   8  11          0.06         -0.68         1.53 o                         
  -5   8  11          7.36          6.24         1.56 o                         
  -4   8  11          0.07          0.43         1.32 o                         
  -3   8  11         13.79         15.89         2.04 o                         
  -2   8  11          4.34          2.50         1.46 o                         
  -1   8  11          0.18         -1.16         1.29 o                         
   0   8  11          1.69          0.91         1.77 o                         
 -15   0  12         32.12         44.70         6.86 o                         
 -14   0  12          0.40         -0.19         1.54 o                         
 -13   0  12         96.86        114.58        14.55 o                         
 -12   0  12         26.17         19.22         2.75 o                         
 -11   0  12          0.07          1.21         1.25 o                         
 -10   0  12        266.90        252.93         6.30 o                         
  -9   0  12          5.98          3.18         1.15 o                         
  -8   0  12          0.43          0.85         0.76 o                         
  -7   0  12        294.59        248.52         5.68 o                         
  -6   0  12         43.79         34.61         2.27 o                         
  -5   0  12       1018.12       1067.89        15.88 o                         
  -4   0  12         99.36         88.42         2.10 o                         
  -3   0  12       4423.39       4508.02        44.28 o                         
  -2   0  12        924.31        942.66        10.80 o                         
  -1   0  12        341.54        321.88         4.79 o                         
   0   0  12          2.03          0.31         0.41 o                         
   1   0  12        512.93        444.19         5.67 o                         
   2   0  12        840.88        702.98         8.09 o                         
   3   0  12        216.03        179.54         3.74 o                         
   4   0  12         13.67          7.52         1.41 o                         
   5   0  12        179.00        182.88         5.20 o                         
   6   0  12          3.95         11.48         2.11 o                         
   7   0  12         43.49         50.99         5.29 o                         
   8   0  12        292.98        362.95        10.30 o                         
   9   0  12         22.11         18.48         3.90 o                         
 -15   1  12         51.77         56.43         7.70 o                         
 -14   1  12         28.80         35.17         2.89 o                         
 -13   1  12          9.89         12.50         1.85 o                         
 -12   1  12          0.72         -0.89         1.12 o                         
 -11   1  12         13.50         10.94         1.32 o                         
 -10   1  12         24.27         20.24         1.64 o                         
  -9   1  12        526.96        463.11         7.07 o                         
  -8   1  12         77.46         66.85         2.09 o                         
  -7   1  12        265.30        234.84         5.23 o                         
  -6   1  12        105.28        110.41         1.90 o                         
  -5   1  12        159.08        150.77         2.14 o                         
  -4   1  12        717.62        748.25         6.80 o                         
  -3   1  12       3416.73       3462.09        27.45 o                         
  -2   1  12         10.20         10.25         0.76 o                         
  -1   1  12          3.39          2.34         0.38 o                         
   0   1  12         14.49         16.58         1.14 o                         
   1   1  12        248.17        226.49         2.83 o                         
   2   1  12        151.78        116.98         1.96 o                         
   3   1  12        133.16         96.28         1.99 o                         
   4   1  12          0.01          0.69         0.49 o                         
   5   1  12         49.00         54.17         2.31 o                         
   6   1  12          1.01          2.35         0.95 o                         
   7   1  12          4.91          5.82         1.23 o                         
   8   1  12         18.01         17.06         1.87 o                         
   9   1  12         60.04         64.85         4.21 o                         
 -14   2  12          0.92          0.70         1.43 o                         
 -13   2  12          0.78          0.06         1.10 o                         
 -12   2  12          9.36          9.77         1.40 o                         
 -11   2  12          0.32          0.32         0.76 o                         
 -10   2  12          0.65          1.15         0.67 o                         
  -9   2  12          0.77          0.21         0.56 o                         
  -8   2  12          0.25         -0.44         0.44 o                         
  -7   2  12         22.58         22.19         1.08 o                         
  -6   2  12         17.65         15.79         0.87 o                         
  -5   2  12          1.41          0.09         0.38 o                         
  -4   2  12         74.69         68.92         1.58 o                         
  -3   2  12          3.54          5.02         0.61 o                         
  -2   2  12          0.15          0.09         0.42 o                         
  -1   2  12          9.83          8.84         0.75 o                         
   0   2  12         21.55         19.58         1.10 o                         
   1   2  12         73.92         70.03         1.83 o                         
   2   2  12          1.28          0.43         0.48 o                         
   3   2  12         26.68         27.81         1.78 o                         
   4   2  12          0.01         -0.08         0.51 o                         
   5   2  12          0.32          0.55         0.68 o                         
   6   2  12          5.60          5.47         1.17 o                         
   7   2  12          2.19          3.63         1.16 o                         
   8   2  12          9.38         11.00         1.77 o                         
 -14   3  12         40.88         44.94         4.05 o                         
 -13   3  12         10.81         11.53         1.55 o                         
 -12   3  12          1.88          3.89         1.12 o                         
 -11   3  12         24.63         23.45         1.69 o                         
 -10   3  12         49.47         42.54         1.92 o                         
  -9   3  12        263.28        272.54         4.34 o                         
  -8   3  12         52.11         45.74         1.76 o                         
  -7   3  12         60.69         61.38         1.82 o                         
  -6   3  12        224.89        217.56         2.97 o                         
  -5   3  12          1.80          1.28         0.55 o                         
  -4   3  12        616.04        666.66         7.12 o                         
  -3   3  12        939.55       1015.85         9.84 o                         
  -2   3  12        114.00        103.82         2.44 o                         
  -1   3  12          0.85          0.27         0.44 o                         
   0   3  12          3.82          3.95         0.66 o                         
   1   3  12          5.04          5.43         0.95 o                         
   2   3  12          0.25          0.36         0.57 o                         
   3   3  12         51.66         46.82         2.11 o                         
   4   3  12         45.17         43.58         2.81 o                         
   5   3  12         22.28         21.77         1.56 o                         
   6   3  12          4.58          6.19         1.04 o                         
   7   3  12          1.97          1.84         1.17 o                         
   8   3  12          6.02          5.67         1.52 o                         
 -13   4  12         30.79         41.56         2.75 o                         
 -12   4  12          3.77          2.57         1.05 o                         
 -11   4  12          3.71          4.14         1.01 o                         
 -10   4  12         37.32         34.97         2.11 o                         
  -9   4  12         13.99         12.77         1.13 o                         
  -8   4  12         24.88         20.99         1.42 o                         
  -7   4  12        111.76        113.61         2.73 o                         
  -6   4  12         12.57         11.93         1.04 o                         
  -5   4  12        221.12        236.87         3.58 o                         
  -4   4  12        135.27        143.15         3.02 o                         
  -3   4  12        895.04        961.22         9.19 o                         
  -2   4  12        337.60        359.23         4.63 o                         
  -1   4  12         60.93         53.99         1.92 o                         
   0   4  12         18.31         13.97         1.20 o                         
   1   4  12         98.37         94.48         2.58 o                         
   2   4  12        294.42        281.44         5.05 o                         
   3   4  12         56.83         54.21         2.54 o                         
   4   4  12          0.01          0.60         0.76 o                         
   5   4  12         25.62         24.02         2.98 o                         
   6   4  12          3.89          7.47         1.55 o                         
   7   4  12          6.76          4.16         1.41 o                         
 -12   5  12          0.38          0.06         1.17 o                         
 -11   5  12          0.10          0.66         1.13 o                         
 -10   5  12          6.91         10.13         1.50 o                         
  -9   5  12         68.14         64.21         5.15 o                         
  -8   5  12          2.63          2.01         0.87 o                         
  -7   5  12         31.00         28.71         1.89 o                         
  -6   5  12          4.60          4.10         0.93 o                         
  -5   5  12         66.08         65.65         3.38 o                         
  -4   5  12         53.46         56.53         3.13 o                         
  -3   5  12        827.39        943.61         9.49 o                         
  -2   5  12         35.51         34.68         1.83 o                         
  -1   5  12         24.89         24.82         1.73 o                         
   0   5  12          2.34          3.38         0.89 o                         
   1   5  12         58.07         61.33         3.03 o                         
   2   5  12         32.93         33.67         2.13 o                         
   3   5  12         98.22        107.32         3.32 o                         
   4   5  12          2.83          3.12         1.09 o                         
   5   5  12          0.21         -1.05         1.05 o                         
   6   5  12         18.00         22.45         2.48 o                         
 -11   6  12          0.02          0.41         2.38 o                         
 -10   6  12          0.53          1.82         1.29 o                         
  -9   6  12          3.88          4.35         1.16 o                         
  -8   6  12          0.63          1.21         0.98 o                         
  -7   6  12          7.46          6.89         1.56 o                         
  -6   6  12          7.53          4.91         1.10 o                         
  -5   6  12          2.62          2.45         0.92 o                         
  -4   6  12         18.77         18.50         1.75 o                         
  -3   6  12          1.16          2.97         1.15 o                         
  -2   6  12          0.04          0.58         1.34 o                         
  -1   6  12          8.26          9.41         1.25 o                         
   0   6  12          5.75          5.35         1.16 o                         
   1   6  12         17.69         16.93         1.90 o                         
   2   6  12          2.48          2.38         1.06 o                         
   3   6  12          3.86          4.22         1.36 o                         
   4   6  12          1.21         -0.87         1.22 o                         
   5   6  12          1.99          2.31         1.71 o                         
  -8   7  12          7.38          8.02         1.45 o                         
  -7   7  12          1.25          0.82         1.09 o                         
  -6   7  12         21.44         23.16         2.05 o                         
  -5   7  12          0.00         -0.52         1.02 o                         
  -4   7  12         41.21         40.10         2.81 o                         
  -3   7  12         64.38         75.11         3.78 o                         
  -2   7  12         53.99         54.39         3.72 o                         
  -1   7  12          0.03          0.45         1.11 o                         
   0   7  12          7.21          7.40         1.37 o                         
   1   7  12          2.00          0.47         1.08 o                         
   2   7  12          0.00         -1.26         1.63 o                         
   3   7  12          1.92          2.72         2.61 o                         
  -3   8  12         20.05         12.91         4.10 o                         
 -14   1  13          9.62         12.17         1.94 o                         
 -13   1  13         35.63         43.90         3.08 o                         
 -12   1  13          0.06          0.13         0.86 o                         
 -11   1  13          4.96          1.16         0.83 o                         
 -10   1  13        159.16        138.55         3.87 o                         
  -9   1  13         31.89         25.01         1.74 o                         
  -8   1  13         90.75         73.55         2.19 o                         
  -7   1  13        109.53         96.75         2.42 o                         
  -6   1  13          0.27         -0.35         0.48 o                         
  -5   1  13       1153.29       1212.38        10.29 o                         
  -4   1  13       2028.33       2080.07        17.39 o                         
  -3   1  13          0.44          0.92         0.43 o                         
  -2   1  13        239.30        231.19         3.19 o                         
  -1   1  13         20.47         15.13         0.95 o                         
   0   1  13          0.43         -0.36         0.36 o                         
   1   1  13        193.85        151.36         2.31 o                         
   2   1  13         55.20         36.93         1.45 o                         
   3   1  13          3.72          2.78         0.60 o                         
   4   1  13         46.15         53.76         3.02 o                         
   5   1  13          0.00          1.86         0.88 o                         
   6   1  13         19.62         20.61         1.97 o                         
   7   1  13         51.48         64.63         3.44 o                         
   8   1  13         12.82         15.63         1.97 o                         
 -14   2  13         36.91         51.51         5.07 o                         
 -13   2  13          2.73          3.19         1.31 o                         
 -12   2  13          8.16          7.61         1.87 o                         
 -11   2  13        136.40        135.56         3.96 o                         
 -10   2  13          3.01          1.95         0.84 o                         
  -9   2  13         49.51         37.87         2.93 o                         
  -8   2  13        121.58        110.27         3.03 o                         
  -7   2  13        333.15        332.98         4.76 o                         
  -6   2  13        334.72        360.99         4.51 o                         
  -5   2  13         14.51         11.44         0.80 o                         
  -4   2  13       1822.27       1924.65        16.53 o                         
  -3   2  13       1018.31       1053.09         9.98 o                         
  -2   2  13        222.38        211.33         4.13 o                         
  -1   2  13          7.96          8.05         0.83 o                         
   0   2  13        125.47        106.49         2.24 o                         
   1   2  13       1051.99        953.97        10.18 o                         
   2   2  13        147.87        125.76         2.81 o                         
   3   2  13        110.31         86.87         2.85 o                         
   4   2  13          1.19          0.21         0.68 o                         
   5   2  13          0.95          3.81         1.07 o                         
   6   2  13          0.62         -0.27         0.84 o                         
   7   2  13        305.03        385.86         7.63 o                         
   8   2  13         24.66         23.81         2.76 o                         
 -13   3  13          4.70          4.33         1.21 o                         
 -12   3  13          2.06          2.54         1.12 o                         
 -11   3  13         19.51         18.15         2.08 o                         
 -10   3  13         95.82         81.93         2.66 o                         
  -9   3  13          2.02          3.68         0.82 o                         
  -8   3  13        139.06        122.12         2.56 o                         
  -7   3  13          4.96          4.40         0.75 o                         
  -6   3  13          8.39          7.89         0.80 o                         
  -5   3  13        521.22        558.96         6.01 o                         
  -4   3  13        976.62       1011.47         9.93 o                         
  -3   3  13          5.98          9.11         0.91 o                         
  -2   3  13         84.88         85.38         2.36 o                         
  -1   3  13         14.97         13.51         1.02 o                         
   0   3  13         12.16         11.27         1.08 o                         
   1   3  13        195.05        170.80         4.99 o                         
   2   3  13         69.65         58.11         2.28 o                         
   3   3  13          0.14          0.54         0.65 o                         
   4   3  13          1.94          1.63         0.77 o                         
   5   3  13          0.12          1.39         0.93 o                         
   6   3  13          0.27          0.54         1.21 o                         
   7   3  13         41.77         47.85         3.86 o                         
 -13   4  13          5.25          4.79         1.96 o                         
 -12   4  13          5.78          4.75         1.29 o                         
 -11   4  13          0.99          1.97         0.94 o                         
 -10   4  13         41.44         45.54         2.56 o                         
  -9   4  13          0.03          0.54         0.89 o                         
  -8   4  13         53.02         51.63         2.13 o                         
  -7   4  13          1.25          0.95         0.71 o                         
  -6   4  13          9.72          7.11         0.93 o                         
  -5   4  13         16.61         21.14         1.39 o                         
  -4   4  13         48.43         48.22         2.17 o                         
  -3   4  13         83.73         86.59         2.29 o                         
  -2   4  13          2.46          3.68         0.72 o                         
  -1   4  13         17.25         16.93         1.33 o                         
   0   4  13         47.84         41.77         2.05 o                         
   1   4  13          5.61          5.14         0.99 o                         
   2   4  13          1.66          0.47         0.77 o                         
   3   4  13          0.00         -0.15         0.84 o                         
   4   4  13          1.45          0.21         0.96 o                         
   5   4  13         12.09          9.88         1.45 o                         
   6   4  13          6.38          7.78         1.67 o                         
 -12   5  13          0.59          0.12         1.80 o                         
 -11   5  13          0.37         -0.31         1.08 o                         
 -10   5  13         39.13         36.07         2.42 o                         
  -9   5  13         36.23         36.25         2.14 o                         
  -8   5  13          6.83          5.01         1.10 o                         
  -7   5  13         49.68         48.05         2.44 o                         
  -6   5  13          0.37         -0.47         0.76 o                         
  -5   5  13        143.50        150.78         3.72 o                         
  -4   5  13        450.92        503.18         8.22 o                         
  -3   5  13         85.00         86.69         2.58 o                         
  -2   5  13         60.11         64.21         2.64 o                         
  -1   5  13         17.89         15.78         1.49 o                         
   0   5  13          0.11         -0.70         0.78 o                         
   1   5  13          6.91          7.09         1.46 o                         
   2   5  13         50.00         57.16         2.81 o                         
   3   5  13         13.47         12.79         1.48 o                         
   4   5  13          4.11          3.74         1.19 o                         
   5   5  13          0.21         -0.49         1.17 o                         
 -10   6  13          0.04          0.84         1.26 o                         
  -9   6  13         18.46         13.36         1.60 o                         
  -8   6  13         21.29         21.82         1.88 o                         
  -7   6  13         14.44         16.24         1.70 o                         
  -6   6  13          1.35          0.96         0.95 o                         
  -5   6  13         29.84         27.86         2.00 o                         
  -4   6  13         79.91         91.06         3.35 o                         
  -3   6  13        146.68        166.73         6.34 o                         
  -2   6  13         36.97         36.33         2.26 o                         
  -1   6  13          5.25          7.71         1.28 o                         
   0   6  13          0.10          0.35         0.95 o                         
   1   6  13         61.91         58.95         5.00 o                         
   2   6  13         14.98         14.82         1.70 o                         
   3   6  13          3.39          0.11         1.22 o                         
   4   6  13          0.00          1.13         1.73 o                         
  -7   7  13          0.18          0.14         1.10 o                         
  -6   7  13          6.37          6.13         1.41 o                         
  -5   7  13         12.48         12.95         1.81 o                         
  -4   7  13         81.50         86.97         3.92 o                         
  -3   7  13          4.93          6.47         1.93 o                         
  -2   7  13         22.11         24.71         2.40 o                         
  -1   7  13          0.41          0.51         1.27 o                         
   0   7  13          1.13          0.53         1.10 o                         
   1   7  13          5.44          6.49         2.02 o                         
 -14   0  14         11.52         16.37         3.56 o                         
 -13   0  14          8.48          9.53         2.31 o                         
 -12   0  14         27.07         18.74         2.94 o                         
 -11   0  14         25.35         22.87         2.96 o                         
 -10   0  14         60.61         49.04         5.15 o                         
  -9   0  14        136.17        129.81         4.37 o                         
  -8   0  14        373.56        339.19         9.38 o                         
  -7   0  14        164.94        170.27         8.23 o                         
  -6   0  14         31.15         34.22         4.40 o                         
  -5   0  14        697.48        753.47        12.41 o                         
  -4   0  14        593.94        619.86        10.60 o                         
  -3   0  14          1.64          1.45         0.75 o                         
  -2   0  14        130.40        121.78         6.24 o                         
  -1   0  14        108.11         91.07         3.10 o                         
   0   0  14        587.97        503.33        16.49 o                         
   1   0  14          4.65          0.30         0.59 o                         
   2   0  14        151.66        121.74         5.70 o                         
   3   0  14          3.94          3.53         1.28 o                         
   4   0  14          8.57          9.48         2.30 o                         
   5   0  14        113.81        118.81        11.48 o                         
   6   0  14        346.06        450.91        17.77 o                         
   7   0  14         89.90         93.18        12.40 o                         
 -14   1  14         15.21         19.80         2.42 o                         
 -13   1  14          1.31          1.06         1.17 o                         
 -12   1  14          0.21         -0.72         0.90 o                         
 -11   1  14         10.93          6.88         1.24 o                         
 -10   1  14          3.87          4.50         0.99 o                         
  -9   1  14          0.31          2.18         0.76 o                         
  -8   1  14         12.71         11.11         1.25 o                         
  -7   1  14         51.78         52.82         2.07 o                         
  -6   1  14        366.15        368.27         5.47 o                         
  -5   1  14        249.99        247.37         5.25 o                         
  -4   1  14          9.45         10.99         1.28 o                         
  -3   1  14         47.44         47.22         1.86 o                         
  -2   1  14          2.69          2.84         0.61 o                         
  -1   1  14        127.23        112.35         3.07 o                         
   0   1  14        254.42        223.27         3.36 o                         
   1   1  14          0.48          0.19         0.45 o                         
   2   1  14          8.67          6.90         0.87 o                         
   3   1  14          1.23          0.47         0.63 o                         
   4   1  14          1.64          2.10         0.92 o                         
   5   1  14          5.08          5.78         1.27 o                         
   6   1  14         30.88         40.84         3.84 o                         
   7   1  14          2.69          1.46         1.30 o                         
 -14   2  14          0.03         -1.62         1.62 o                         
 -13   2  14          1.72          0.13         1.09 o                         
 -12   2  14          0.17          0.51         1.01 o                         
 -11   2  14         17.79         14.67         1.66 o                         
 -10   2  14          1.43          0.44         0.77 o                         
  -9   2  14         17.44         14.64         1.47 o                         
  -8   2  14          5.11          6.67         1.45 o                         
  -7   2  14         12.46         10.47         1.05 o                         
  -6   2  14         85.08         85.66         2.15 o                         
  -5   2  14         36.26         34.33         1.50 o                         
  -4   2  14        133.93        132.26         2.71 o                         
  -3   2  14          0.59          0.01         0.45 o                         
  -2   2  14          2.07          1.39         0.57 o                         
  -1   2  14          0.78         -0.06         0.45 o                         
   0   2  14         24.88         19.65         1.23 o                         
   1   2  14         18.21         19.77         1.36 o                         
   2   2  14          0.25          0.65         0.60 o                         
   3   2  14         12.85         12.59         1.25 o                         
   4   2  14          3.89          2.81         0.88 o                         
   5   2  14          1.77          2.21         1.25 o                         
   6   2  14          2.15          2.66         1.51 o                         
   7   2  14          0.08         -0.15         1.24 o                         
 -13   3  14          0.01          0.51         1.24 o                         
 -12   3  14          4.94          6.37         1.40 o                         
 -11   3  14         21.67         21.54         1.93 o                         
 -10   3  14         58.05         59.18         3.35 o                         
  -9   3  14          2.24          3.49         0.95 o                         
  -8   3  14          0.11         -0.60         0.60 o                         
  -7   3  14          0.16         -0.30         0.59 o                         
  -6   3  14        131.63        132.74         2.54 o                         
  -5   3  14        585.10        610.05         6.50 o                         
  -4   3  14         21.97         21.45         1.31 o                         
  -3   3  14        129.26        122.44         2.60 o                         
  -2   3  14         10.23          9.99         0.98 o                         
  -1   3  14         32.42         28.04         1.51 o                         
   0   3  14        180.05        176.10         3.54 o                         
   1   3  14         38.47         33.99         1.85 o                         
   2   3  14         24.67         24.49         1.73 o                         
   3   3  14          0.01         -0.69         0.69 o                         
   4   3  14          0.09          0.41         0.80 o                         
   5   3  14         12.29         12.67         1.49 o                         
   6   3  14          6.75          4.30         1.54 o                         
 -12   4  14         12.00          8.92         1.95 o                         
 -11   4  14          0.97         -0.21         1.25 o                         
 -10   4  14          8.52          6.30         1.30 o                         
  -9   4  14         29.58         25.28         1.80 o                         
  -8   4  14         53.83         51.34         2.41 o                         
  -7   4  14         20.64         20.54         1.48 o                         
  -6   4  14          4.13          4.66         0.86 o                         
  -5   4  14        173.52        187.20         3.62 o                         
  -4   4  14        147.80        152.03         3.09 o                         
  -3   4  14         14.46         10.53         1.09 o                         
  -2   4  14         82.63         81.95         3.65 o                         
  -1   4  14          4.97          3.57         0.88 o                         
   0   4  14         78.36         72.27         2.71 o                         
   1   4  14          7.10          4.49         1.01 o                         
   2   4  14         45.75         38.56         3.91 o                         
   3   4  14          0.77          0.72         0.84 o                         
   4   4  14         17.54         19.25         1.77 o                         
   5   4  14          5.30          4.36         1.28 o                         
 -11   5  14          2.06         -0.12         1.19 o                         
 -10   5  14          2.17          2.45         1.24 o                         
  -9   5  14         11.07          6.24         1.24 o                         
  -8   5  14          1.03          1.80         0.94 o                         
  -7   5  14         81.30         88.16         3.19 o                         
  -6   5  14         57.68         63.24         2.83 o                         
  -5   5  14         15.66         12.75         1.45 o                         
  -4   5  14          4.57          5.45         1.18 o                         
  -3   5  14         10.48          8.83         1.32 o                         
  -2   5  14          9.31         10.99         1.38 o                         
  -1   5  14         20.50         19.07         1.66 o                         
   0   5  14         22.75         19.91         2.19 o                         
   1   5  14          3.89          2.62         0.96 o                         
   2   5  14          2.14          0.94         0.97 o                         
   3   5  14          2.23          0.71         1.02 o                         
   4   5  14          2.12          4.08         1.16 o                         
  -9   6  14          9.13          6.70         1.44 o                         
  -8   6  14          6.60          4.42         1.20 o                         
  -7   6  14          5.16          4.58         1.21 o                         
  -6   6  14         69.24         81.56         3.30 o                         
  -5   6  14         17.47         16.54         1.73 o                         
  -4   6  14         75.26         80.20         3.92 o                         
  -3   6  14          2.92          3.42         1.46 o                         
  -2   6  14          0.81          0.31         1.11 o                         
  -1   6  14          0.64          1.52         1.01 o                         
   0   6  14         11.53         11.45         1.57 o                         
   1   6  14          0.65          1.90         1.07 o                         
   2   6  14          0.79          1.60         1.12 o                         
  -6   7  14         16.89         20.34         2.49 o                         
  -5   7  14        112.34        126.60         4.71 o                         
  -4   7  14         12.83          9.11         1.73 o                         
  -3   7  14         14.77         11.46         2.13 o                         
  -2   7  14          5.00          9.00         2.21 o                         
  -1   7  14          0.48         -0.58         2.60 o                         
 -13   1  15          1.41          1.88         1.28 o                         
 -12   1  15         14.93         11.90         1.77 o                         
 -11   1  15         53.18         55.67         2.89 o                         
 -10   1  15         52.32         56.57         2.81 o                         
  -9   1  15         48.02         50.17         2.53 o                         
  -8   1  15          0.01         -0.55         0.55 o                         
  -7   1  15          0.07         -0.51         0.51 o                         
  -6   1  15         57.12         53.99         3.24 o                         
  -5   1  15         64.96         71.01         2.13 o                         
  -4   1  15         39.57         41.17         2.19 o                         
  -3   1  15          4.81          3.35         0.74 o                         
  -2   1  15         31.79         29.07         1.72 o                         
  -1   1  15         77.89         66.24         2.66 o                         
   0   1  15          0.77          0.67         0.50 o                         
   1   1  15         52.23         53.37         2.73 o                         
   2   1  15         13.02         13.37         1.79 o                         
   3   1  15          3.31          3.70         1.28 o                         
   4   1  15          0.14         -0.50         1.08 o                         
   5   1  15          1.13          1.15         1.23 o                         
   6   1  15          6.76          7.12         1.63 o                         
 -13   2  15          0.08         -0.02         1.29 o                         
 -12   2  15          0.03          0.81         0.97 o                         
 -11   2  15         21.80         16.65         1.72 o                         
 -10   2  15         61.70         50.59         2.69 o                         
  -9   2  15         15.97         12.35         1.38 o                         
  -8   2  15          0.30          0.54         0.71 o                         
  -7   2  15          5.27          3.80         0.92 o                         
  -6   2  15         40.90         38.07         2.12 o                         
  -5   2  15         16.58         14.46         1.57 o                         
  -4   2  15         60.50         57.76         2.51 o                         
  -3   2  15         70.26         69.00         2.19 o                         
  -2   2  15         51.61         51.85         2.07 o                         
  -1   2  15          0.82         -0.49         0.49 o                         
   0   2  15          5.71          8.42         1.00 o                         
   1   2  15          0.03          0.40         0.61 o                         
   2   2  15          2.70          2.24         0.82 o                         
   3   2  15         12.30          7.88         1.24 o                         
   4   2  15         24.77         19.53         2.31 o                         
   5   2  15        223.50        273.15         9.01 o                         
   6   2  15         62.73         62.25         5.57 o                         
 -12   3  15          1.03          1.55         1.14 o                         
 -11   3  15         48.32         51.53         2.97 o                         
 -10   3  15         29.18         34.64         4.74 o                         
  -9   3  15          5.40          1.37         1.82 o                         
  -8   3  15         27.98         25.64         2.15 o                         
  -7   3  15          7.55          6.21         1.66 o                         
  -6   3  15          5.75          5.60         0.87 o                         
  -5   3  15         10.72         11.08         1.05 o                         
  -4   3  15         42.88         44.59         2.23 o                         
  -3   3  15         36.60         37.73         1.74 o                         
  -2   3  15         76.25         77.94         2.38 o                         
  -1   3  15          2.11          1.86         0.75 o                         
   0   3  15         28.69         28.25         1.77 o                         
   1   3  15          6.17          6.63         1.09 o                         
   2   3  15          0.85          0.13         0.75 o                         
   3   3  15          0.00         -0.42         0.71 o                         
   4   3  15          2.40          3.47         1.14 o                         
   5   3  15          0.58          0.81         1.37 o                         
 -11   4  15         26.05         27.99         2.63 o                         
 -10   4  15          0.20          0.78         1.19 o                         
  -9   4  15          1.68          1.64         1.15 o                         
  -8   4  15         10.05          9.50         1.26 o                         
  -7   4  15         98.77        105.73         4.72 o                         
  -6   4  15          2.95          2.77         0.85 o                         
  -5   4  15         95.35         99.45         2.73 o                         
  -4   4  15          1.37          0.84         0.75 o                         
  -3   4  15          4.38          3.20         1.12 o                         
  -2   4  15          6.90          5.73         1.06 o                         
  -1   4  15         42.73         35.39         2.12 o                         
   0   4  15         18.63         16.23         1.52 o                         
   1   4  15          1.44          0.08         0.83 o                         
   2   4  15          7.03          6.57         1.24 o                         
   3   4  15          0.45          1.00         0.94 o                         
   4   4  15          0.45          0.89         1.02 o                         
 -10   5  15          0.01          0.46         1.17 o                         
  -9   5  15          4.14          3.14         1.16 o                         
  -8   5  15          5.93          5.27         1.21 o                         
  -7   5  15          6.39          6.26         1.26 o                         
  -6   5  15        138.33        136.04         3.87 o                         
  -5   5  15          5.07          4.24         1.14 o                         
  -4   5  15          0.51         -0.33         0.90 o                         
  -3   5  15          1.99          1.82         0.99 o                         
  -2   5  15          1.21          0.52         0.88 o                         
  -1   5  15         35.82         35.66         2.29 o                         
   0   5  15          2.40          1.47         1.04 o                         
   1   5  15         19.15         18.13         1.78 o                         
   2   5  15          1.44          0.21         1.02 o                         
   3   5  15          0.96          0.64         1.15 o                         
  -8   6  15          0.89         -0.29         1.25 o                         
  -7   6  15          9.48          7.80         1.43 o                         
  -6   6  15         28.60         27.26         2.09 o                         
  -5   6  15          3.68          3.71         1.35 o                         
  -4   6  15          4.47          3.39         1.50 o                         
  -3   6  15         10.40          8.75         1.78 o                         
  -2   6  15          1.74          2.31         1.28 o                         
  -1   6  15          0.01         -0.46         0.99 o                         
   0   6  15          0.68         -0.23         1.05 o                         
   1   6  15          8.70          5.08         1.92 o                         
 -13   0  16         61.58         68.36         5.51 o                         
 -12   0  16          3.51          2.36         1.76 o                         
 -11   0  16          1.01          6.85         1.96 o                         
 -10   0  16         10.76         15.46         2.56 o                         
  -9   0  16         31.26         25.23         2.38 o                         
  -8   0  16         11.19          8.83         1.57 o                         
  -7   0  16         47.60         48.94         3.81 o                         
  -6   0  16         14.16         13.04         1.67 o                         
  -5   0  16         86.01         88.84         3.68 o                         
  -4   0  16          1.45          0.99         0.77 o                         
  -3   0  16          0.07         -0.04         0.90 o                         
  -2   0  16         23.98         24.43         2.55 o                         
  -1   0  16         10.50         12.64         1.94 o                         
   0   0  16         53.17         47.08         3.17 o                         
   1   0  16          0.05          0.10         0.84 o                         
   2   0  16          2.68          2.84         1.92 o                         
   3   0  16          7.37         11.01         3.23 o                         
   4   0  16        113.70        118.52         8.08 o                         
   5   0  16          4.33          8.22         3.26 o                         
 -13   1  16         20.53         22.74         2.46 o                         
 -12   1  16         79.13         94.00         4.16 o                         
 -11   1  16         32.88         33.72         2.62 o                         
 -10   1  16          9.08          9.96         1.38 o                         
  -9   1  16          0.72          1.12         0.78 o                         
  -8   1  16          8.85          9.60         1.13 o                         
  -7   1  16          5.74          4.27         0.97 o                         
  -6   1  16        134.93        137.18         3.51 o                         
  -5   1  16        185.89        195.24         4.19 o                         
  -4   1  16         15.04         19.04         1.51 o                         
  -3   1  16          3.03          3.00         0.75 o                         
  -2   1  16         11.56          9.41         1.10 o                         
  -1   1  16          3.43          2.29         0.74 o                         
   0   1  16          0.02          1.24         0.73 o                         
   1   1  16          1.18          2.14         0.97 o                         
   2   1  16          1.16          0.24         0.90 o                         
   3   1  16          3.49          7.11         1.71 o                         
   4   1  16          0.58          2.88         1.41 o                         
   5   1  16         20.99         32.54         4.65 o                         
 -12   2  16         18.54         16.16         1.87 o                         
 -11   2  16         13.09         12.36         1.60 o                         
 -10   2  16          0.75          0.78         0.91 o                         
  -9   2  16          4.45          1.73         1.05 o                         
  -8   2  16          8.57          8.59         1.38 o                         
  -7   2  16          9.07          7.27         1.52 o                         
  -6   2  16          1.31          0.83         0.77 o                         
  -5   2  16          4.73          2.00         0.79 o                         
  -4   2  16         21.42         19.92         1.90 o                         
  -3   2  16          3.14          2.45         0.77 o                         
  -2   2  16         14.34         14.79         2.01 o                         
  -1   2  16          1.05         -0.43         0.61 o                         
   0   2  16          0.05         -0.27         0.66 o                         
   1   2  16          1.43          0.69         0.75 o                         
   2   2  16          1.46         -0.81         0.81 o                         
   3   2  16          0.28          0.63         1.21 o                         
   4   2  16          6.16          5.14         1.65 o                         
   5   2  16         14.93         12.37         2.94 o                         
 -12   3  16         21.15         18.60         3.59 o                         
 -11   3  16          0.13         -0.25         1.25 o                         
 -10   3  16         36.60         40.51         3.80 o                         
  -9   3  16          1.37          2.15         1.20 o                         
  -8   3  16          0.51          0.03         1.05 o                         
  -7   3  16         43.06         38.62         2.65 o                         
  -6   3  16         14.85         13.81         1.63 o                         
  -5   3  16        115.80        123.19         4.29 o                         
  -4   3  16         22.59         23.58         1.64 o                         
  -3   3  16         22.78         20.18         1.76 o                         
  -2   3  16          0.14         -0.01         0.71 o                         
  -1   3  16          0.20          0.43         0.71 o                         
   0   3  16          0.31         -0.13         0.77 o                         
   1   3  16          0.22         -0.43         0.73 o                         
   2   3  16          0.03         -0.43         0.77 o                         
   3   3  16          0.41         -0.80         0.80 o                         
   4   3  16          7.24          7.38         2.01 o                         
 -11   4  16          1.16          3.96         2.42 o                         
 -10   4  16          6.86          6.02         1.59 o                         
  -9   4  16          3.51          2.82         1.34 o                         
  -8   4  16          2.73          2.46         1.16 o                         
  -7   4  16          0.46          0.38         0.96 o                         
  -6   4  16         29.35         34.70         2.13 o                         
  -5   4  16          2.36          2.24         0.88 o                         
  -4   4  16          0.17          0.49         0.73 o                         
  -3   4  16          2.98          0.39         0.88 o                         
  -2   4  16          0.00          0.50         0.88 o                         
  -1   4  16          0.28          0.53         0.83 o                         
   0   4  16          2.36          2.77         1.00 o                         
   1   4  16          0.22          0.49         0.87 o                         
   2   4  16          0.20         -0.52         0.91 o                         
   3   4  16          1.77          1.48         1.11 o                         
  -9   5  16          0.54          1.42         1.48 o                         
  -8   5  16          0.13         -0.87         0.95 o                         
  -7   5  16          1.98          2.67         1.06 o                         
  -6   5  16         11.25         10.08         1.40 o                         
  -5   5  16         25.98         26.38         2.00 o                         
  -4   5  16          8.48          9.12         1.69 o                         
  -3   5  16          7.40          5.96         1.33 o                         
  -2   5  16          0.36          0.16         0.93 o                         
  -1   5  16         30.55         38.16         2.99 o                         
   0   5  16          1.74          2.29         1.08 o                         
   1   5  16          4.17          1.58         1.17 o                         
  -6   6  16          4.97          3.88         1.59 o                         
  -5   6  16          0.69          1.36         1.50 o                         
  -4   6  16          5.15          7.65         1.97 o                         
  -3   6  16          0.00          0.80         1.57 o                         
  -2   6  16         14.06          9.14         3.25 o                         
 -12   1  17          0.03          1.21         1.19 o                         
 -11   1  17         36.28         43.42         2.96 o                         
 -10   1  17          1.52         -0.43         0.87 o                         
  -9   1  17          0.17         -0.46         0.80 o                         
  -8   1  17         29.01         31.37         2.24 o                         
  -7   1  17          1.37          0.28         0.80 o                         
  -6   1  17         91.03         96.20         3.86 o                         
  -5   1  17         39.78         48.14         2.48 o                         
  -4   1  17         36.60         33.66         2.02 o                         
  -3   1  17         16.84         22.77         2.74 o                         
  -2   1  17          1.51         -0.52         0.64 o                         
  -1   1  17         34.29         36.14         2.29 o                         
   0   1  17          1.05          1.65         1.04 o                         
   1   1  17         23.75         19.89         2.68 o                         
   2   1  17         12.40          9.90         2.29 o                         
   3   1  17          7.51          5.72         1.90 o                         
   4   1  17         38.10         52.15         6.64 o                         
 -12   2  17        152.14        229.14        10.11 o                         
 -11   2  17         42.04         47.97         3.31 o                         
 -10   2  17          0.61          1.80         1.23 o                         
  -9   2  17          0.85          0.50         1.01 o                         
  -8   2  17         71.53         80.82         3.53 o                         
  -7   2  17         86.96         97.29         3.17 o                         
  -6   2  17         29.89         36.52         2.28 o                         
  -5   2  17          3.56          3.49         0.97 o                         
  -4   2  17         59.71         64.13         2.79 o                         
  -3   2  17          2.46          4.05         0.96 o                         
  -2   2  17         19.50         19.63         1.61 o                         
  -1   2  17         49.17         64.83         3.07 o                         
   0   2  17         36.02         34.40         2.46 o                         
   1   2  17          0.00          0.90         1.07 o                         
   2   2  17          5.57          2.00         1.11 o                         
   3   2  17          5.25          8.56         2.06 o                         
 -11   3  17          6.82         10.80         1.91 o                         
 -10   3  17          4.19          6.75         1.62 o                         
  -9   3  17          0.25          1.31         1.15 o                         
  -8   3  17         44.77         50.85         3.77 o                         
  -7   3  17         17.62         13.70         1.79 o                         
  -6   3  17         20.93         20.74         2.04 o                         
  -5   3  17          1.47          2.60         0.95 o                         
  -4   3  17          3.19          2.44         0.89 o                         
  -3   3  17          0.30          1.04         0.78 o                         
  -2   3  17          0.99          2.98         1.02 o                         
  -1   3  17          0.04          0.37         0.93 o                         
   0   3  17          0.49          0.79         0.86 o                         
   1   3  17          3.70          3.01         1.02 o                         
   2   3  17          2.91          1.67         1.07 o                         
   3   3  17          0.60          1.18         1.59 o                         
 -10   4  17          0.22          0.25         1.60 o                         
  -9   4  17          0.12         -0.91         1.13 o                         
  -8   4  17         29.62         35.99         2.86 o                         
  -7   4  17         11.82         11.82         2.72 o                         
  -6   4  17         15.92         12.01         1.76 o                         
  -5   4  17         22.72         22.90         2.22 o                         
  -4   4  17          3.11          2.56         0.99 o                         
  -3   4  17          3.51          2.68         1.12 o                         
  -2   4  17         22.92         31.33         3.47 o                         
  -1   4  17          0.07         -0.64         0.93 o                         
   0   4  17         11.15         11.96         1.48 o                         
   1   4  17          0.19          0.93         1.03 o                         
  -8   5  17          4.78          6.89         4.30 o                         
  -7   5  17          4.86          3.49         1.55 o                         
  -6   5  17         32.91         32.59         2.50 o                         
  -5   5  17         25.64         23.42         2.19 o                         
  -4   5  17          5.03          5.65         1.50 o                         
  -3   5  17          6.79          6.38         1.65 o                         
  -2   5  17          0.30         -0.31         1.06 o                         
  -1   5  17         16.68         22.69         2.04 o                         
 -11   0  18        114.13        144.89         6.73 o                         
 -10   0  18         14.50         15.93         2.67 o                         
  -9   0  18         21.20         21.33         2.46 o                         
  -8   0  18        290.65        328.60         7.97 o                         
  -7   0  18         48.52         61.52         4.74 o                         
  -6   0  18         18.45         18.37         3.67 o                         
  -5   0  18        105.38        114.20         7.87 o                         
  -4   0  18         11.58         17.64         2.56 o                         
  -3   0  18        100.15        126.88         5.46 o                         
  -2   0  18        484.38        644.49        14.74 o                         
  -1   0  18         84.06         88.64         4.55 o                         
   0   0  18        111.75        124.01         8.53 o                         
   1   0  18         12.46         18.00         3.92 o                         
   2   0  18         67.97         99.26         7.85 o                         
 -11   1  18          0.01          2.86         1.30 o                         
 -10   1  18          0.98          0.98         1.23 o                         
  -9   1  18         44.35         53.42         3.31 o                         
  -8   1  18         19.62         19.40         1.81 o                         
  -7   1  18          2.95          3.95         1.10 o                         
  -6   1  18         63.05         74.80         2.90 o                         
  -5   1  18          0.26          0.13         0.74 o                         
  -4   1  18          0.06         -0.60         0.77 o                         
  -3   1  18          7.10          7.76         1.48 o                         
  -2   1  18          1.35          1.67         1.02 o                         
  -1   1  18          9.45         13.46         2.02 o                         
   0   1  18         39.16         34.37         2.82 o                         
   1   1  18          0.00          0.65         2.30 o                         
   2   1  18         11.85         16.00         2.90 o                         
 -11   2  18          0.39         -1.56         1.87 o                         
 -10   2  18          0.11          0.39         1.13 o                         
  -9   2  18         10.06         12.56         2.69 o                         
  -8   2  18         10.83          7.33         1.40 o                         
  -7   2  18          3.10          3.86         1.82 o                         
  -6   2  18          3.51          3.41         1.05 o                         
  -5   2  18          2.61          2.43         0.99 o                         
  -4   2  18          1.49          0.39         0.79 o                         
  -3   2  18         25.94         27.65         1.98 o                         
  -2   2  18          0.44          0.06         0.90 o                         
  -1   2  18          7.50          6.74         1.52 o                         
   0   2  18          0.24          0.95         1.10 o                         
   1   2  18          5.44          5.20         1.47 o                         
   2   2  18         21.34         19.97         4.51 o                         
 -10   3  18          0.15         -0.53         1.51 o                         
  -9   3  18          2.63          3.42         1.34 o                         
  -8   3  18         18.92         18.53         2.17 o                         
  -7   3  18         18.78         13.31         1.85 o                         
  -6   3  18         67.31         79.31         6.19 o                         
  -5   3  18          1.57          1.47         0.93 o                         
  -4   3  18         15.39         15.52         1.71 o                         
  -3   3  18          6.70          4.84         1.35 o                         
  -2   3  18         32.19         40.63         4.25 o                         
  -1   3  18          7.45          8.46         1.50 o                         
   0   3  18         29.57         32.85         2.40 o                         
   1   3  18          9.53          8.05         1.76 o                         
  -8   4  18         73.40         86.45         5.57 o                         
  -7   4  18         46.55         58.68         3.59 o                         
  -6   4  18          2.34          1.53         1.21 o                         
  -5   4  18          7.80          7.02         1.50 o                         
  -4   4  18         12.98         11.50         1.73 o                         
  -3   4  18         46.29         54.57         3.35 o                         
  -2   4  18        200.49        259.78         6.86 o                         
  -1   4  18         21.24         23.13         2.17 o                         
 -10   1  19         18.48         18.49         3.52 o                         
  -9   1  19          9.64         12.22         1.84 o                         
  -8   1  19          2.47          2.12         1.19 o                         
  -7   1  19         78.44         92.97         3.34 o                         
  -6   1  19         20.25         19.96         2.08 o                         
  -5   1  19         10.60         11.20         1.67 o                         
  -4   1  19         81.74         91.14         4.47 o                         
  -3   1  19          1.87          2.91         1.22 o                         
  -2   1  19          5.35          4.40         1.26 o                         
  -1   1  19          9.18          8.86         1.84 o                         
   0   1  19         10.07         10.72         2.52 o                         
  -9   2  19        194.13        243.55         6.49 o                         
  -8   2  19         30.40         39.27         2.93 o                         
  -7   2  19         39.69         38.29         2.81 o                         
  -6   2  19          0.31         -0.31         0.90 o                         
  -5   2  19         10.42         10.58         1.50 o                         
  -4   2  19         62.08         75.57         3.24 o                         
  -3   2  19        419.18        525.53        11.04 o                         
  -2   2  19         18.72         20.74         6.23 o                         
  -1   2  19        156.18        190.67         9.65 o                         
   0   2  19         40.31         58.89         4.49 o                         
  -8   3  19          8.73         12.32         2.35 o                         
  -7   3  19         39.71         38.80         3.06 o                         
  -6   3  19          0.06          0.61         1.12 o                         
  -5   3  19          1.68          1.42         1.07 o                         
  -4   3  19         27.37         29.37         2.52 o                         
  -3   3  19          2.32          3.10         1.29 o                         
  -2   3  19         11.82         10.58         1.80 o                         
  -1   3  19         19.06         20.87         2.85 o                         
  -8   0  20         47.06         57.49         5.22 o                         
  -7   0  20         10.67         12.89         2.84 o                         
  -6   0  20         19.05         19.65         3.11 o                         
  -5   0  20          3.20          6.77         2.09 o                         
  -4   0  20        241.14        268.44         9.05 o                         
  -3   0  20         14.29         12.92         2.57 o                         
  -2   0  20         38.02         49.49         6.48 o                         
  -8   1  20         10.14          8.28         2.55 o                         
  -7   1  20          0.46          1.53         1.33 o                         
  -6   1  20         16.49         16.70         2.04 o                         
  -5   1  20         56.70         68.61         3.82 o                         
  -4   1  20         25.91         32.29         2.60 o                         
  -3   1  20          0.47         -1.06         1.06 o                         
  -2   1  20          9.82          8.59         2.24 o                         
  -7   2  20          1.80          1.35         1.73 o                         
  -6   2  20          1.52          2.69         1.28 o                         
  -5   2  20          0.49          0.07         1.16 o                         
  -4   2  20          0.60         -0.02         1.27 o                         
  -3   2  20         12.79         15.55         2.74 o                         
                                                                                
